# Supplementary material for: Zebrafish IL-4–like Cytokines and IL-10 Suppress Inflammation but Only IL-10 Is Essential for Gill Homeostasis
Source: J Immunol. 2020 Aug 7;205(4):994–1008. doi: 10.4049/jimmunol.2000372 (PMC7416321; doi:10.4049/jimmunol.2000372)
Supplement: Data Supplement [file JI_2000372.zip]

Archive with 3 entries (3 files):
- JI_2000372_Supplemental_Figures_1.pdf
- JI_2000372_Supplemental_Table_1.xls
- manifest.xml
