# Supplementary material for: Zebrafish IL-4–like Cytokines and IL-10 Suppress Inflammation but Only IL-10 Is Essential for Gill Homeostasis
Source: J Immunol. 2020 Aug 7;205(4):994–1008. doi: 10.4049/jimmunol.2000372 (PMC7416321; doi:10.4049/jimmunol.2000372)
Supplement: Data Supplement [file JI_2000372.zip › JI_2000372_Supplemental_Table_1.xls]

## Sheet: il413a KO
Probe_name	Gene	Orthologous_human_gene_Cornell	HumanOrthologues_Biomart2019	log2FoldChange	pvalue	padj	Cluster
ENSDARG00000094910	si:dkey-22i16.7	---	---	22.8467	1.57e-08	1.24e-06	Cluster_1
ENSDARG00000078429	vtg4	---	---	22.5903	3.91e-17	3.12e-14	Cluster_1
ENSDARG00000016825	vtg6	---	---	22.0483	1.78e-12	5.19e-10	Cluster_1
ENSDARG00000052958	nppb	---	ENSG00000120937	19.7797	2.34e-05	0.000506	Cluster_6
ENSDARG00000025783	si:ch211-125e6.11	---	ENSG00000115386	19.2369	4.9e-18	4.71e-15	Cluster_4
ENSDARG00000045453	f13a1a.1	F13A1	ENSG00000124491	11.11	2.84e-11	5.59e-09	Cluster_4
ENSDARG00000052960	nppa	---	ENSG00000175206	10.4193	0.015661	0.075086	Cluster_1
ENSDARG00000076126	si:ch73-187m15.4	---	ENSG00000143632	9.72739	1.8e-10	2.85e-08	Cluster_1
ENSDARG00000079471	si:dkey-88j15.4	---	---	9.40221	1.55e-07	8.34e-06	Cluster_4
ENSDARG00000055809	vtg2	---	---	9.13808	0.000403	0.004786	Cluster_1
ENSDARG00000045632	BMP10_(1_of_2)	BMP10	---	9.08305	1.03e-05	0.000262	Cluster_1
ENSDARG00000090637	myh6	---	---	9.05642	1.01e-08	8.5e-07	Cluster_1
ENSDARG00000056443	zgc:152753	---	---	8.87272	0.000124	0.001927	Cluster_4
ENSDARG00000094832	F13A1_(3_of_3)	F13A1	ENSG00000124491	8.45793	0.000171	0.002458	Cluster_9
ENSDARG00000076158	zgc:165583	---	ENSG00000133561	8.40403	0.000368	0.004469	Cluster_4
ENSDARG00000024894	tbx5a	TBX5	ENSG00000089225	8.25184	0.025726	0.107774	Cluster_1
ENSDARG00000076981	zgc:198329	CEACAM21	ENSG00000213892	7.70138	2.46e-13	9.16e-11	Cluster_6
ENSDARG00000077862	si:dkey-169i5.4	---	---	7.62045	1.52e-05	0.000357	Cluster_6
ENSDARG00000102227	si:dkey-2j6.5	---	---	7.61591	6.37e-08	3.95e-06	Cluster_6
ENSDARG00000099417	CT027611.1	---	---	7.60483	9.6e-14	4.06e-11	Cluster_4
ENSDARG00000011400	tnnc1a	TNNC1	ENSG00000114854	7.53401	0.005249	0.033603	Cluster_10
ENSDARG00000092233	vtg1	---	---	7.49847	2.37e-06	7.8e-05	Cluster_1
ENSDARG00000019096	myl7	MYL7	ENSG00000106631	7.49789	0.002373	0.018681	Cluster_1
ENSDARG00000076573	si:dkey-88j15.3	---	---	7.44738	0.000176	0.002516	Cluster_4
ENSDARG00000032976	cmlc1	MYL4	ENSG00000160808	7.39485	0.000444	0.005176	Cluster_1
ENSDARG00000096250	si:ch73-233k15.3	---	---	7.30968	6.95e-10	8.94e-08	Cluster_4
ENSDARG00000045634	lmod2a	LMOD2	ENSG00000170807	7.28343	3.87e-05	0.000762	Cluster_1
ENSDARG00000074476	odam	---	---	7.26888	0.045326	0.16142	Cluster_6
ENSDARG00000079782	vmhcl	MYH6	ENSG00000092054	7.25509	0.000128	0.001979	Cluster_1
ENSDARG00000003706	ryr2b	---	---	7.08424	7.3e-05	0.001273	Cluster_1
ENSDARG00000092967	si:dkey-93m18.4	---	---	6.91191	6.72e-06	0.000182	Cluster_4
ENSDARG00000070490	si:dkeyp-75b4.7	---	---	6.62528	1.3e-08	1.04e-06	Cluster_4
ENSDARG00000090061	si:dkeyp-86f5.2	---	---	6.445	1.66e-06	5.79e-05	Cluster_4
ENSDARG00000014953	cnih3	CNIH3	ENSG00000143786	6.31579	0.000675	0.007173	Cluster_1
ENSDARG00000058508	CFAP70	CFAP70	ENSG00000156042	6.31457	3.97e-07	1.82e-05	Cluster_1
ENSDARG00000078622	scpp5	---	---	6.28839	0.000479	0.005493	Cluster_1
ENSDARG00000094266	si:ch211-215m21.25	---	---	6.25234	0.009347	0.051349	Cluster_6
ENSDARG00000090708	si:dkey-28g23.6	---	---	6.23232	0.000302	0.003823	Cluster_4
ENSDARG00000095270	si:ch211-215m21.29	---	---	6.17328	0.01004	0.054112	Cluster_6
ENSDARG00000087178	scpp9	---	---	6.15414	0.004048	0.027787	Cluster_1
ENSDARG00000101956	CU571315.2	PRSS53	ENSG00000095917	6.12197	2.59e-06	8.34e-05	Cluster_4
ENSDARG00000040257	slc38a11	SLC38A11	ENSG00000169507	6.03156	6.22e-10	8.18e-08	Cluster_4
ENSDARG00000097001	si:ch73-233c7.1	---	---	5.90348	0.007733	0.044707	Cluster_1
ENSDARG00000102416	CR974440.1	---	---	5.90158	9.32e-08	5.45e-06	Cluster_4
ENSDARG00000092042	si:ch211-226f24.4	---	---	5.90029	0.002438	0.019074	Cluster_1
ENSDARG00000092875	si:dkey-264b2.3	---	---	5.87615	1.83e-06	6.3e-05	Cluster_4
ENSDARG00000095930	myha	MYH13	---	5.87334	0.000915	0.009071	Cluster_1
ENSDARG00000043934	il17a/f2	---	---	5.84525	2.16e-05	0.000475	Cluster_4
ENSDARG00000096570	SIGLEC1_(35_of_51)	SIGLEC1	ENSG00000179213	5.83942	3.14e-05	0.000646	Cluster_4
ENSDARG00000059125	prkacbb	PRKACB	ENSG00000165059	5.79343	0.000854	0.008619	Cluster_1
ENSDARG00000105143	si:dkey-97l20.1	---	---	5.74612	2.9e-05	0.000607	Cluster_6
ENSDARG00000032131	drd3	DRD3	ENSG00000151577	5.73432	3.12e-13	1.1e-10	Cluster_1
ENSDARG00000099404	CR753902.1	---	---	5.71406	1.65e-06	5.78e-05	Cluster_4
ENSDARG00000092417	si:ch211-215m21.26	---	---	5.65948	0.004118	0.028133	Cluster_6
ENSDARG00000013422	slc8a1a	SLC8A1	ENSG00000183023	5.60793	9.21e-07	3.55e-05	Cluster_1
ENSDARG00000027724	dgkb	DGKB	ENSG00000136267	5.60231	2.11e-05	0.000466	Cluster_6
ENSDARG00000042535	actc1a	---	ENSG00000143632	5.35861	1.01e-05	0.000257	Cluster_1
ENSDARG00000092419	vtg7	---	---	5.35691	0.009612	0.05239	Cluster_1
ENSDARG00000074816	si:zfos-367g9.1	HLA-DQA1	ENSG00000196735	5.2124	7.48e-05	0.001294	Cluster_4
ENSDARG00000055618	acta1b	ACTC1	ENSG00000143632	5.16331	1.21e-06	4.46e-05	Cluster_1
ENSDARG00000078024	CU570881.1	---	---	5.14019	4.38e-06	0.000127	Cluster_4
ENSDARG00000104811	cyp2aa2	---	ENSG00000138115	4.96996	7.01e-07	2.88e-05	Cluster_1
ENSDARG00000031952	mb	MB	ENSG00000198125	4.93491	1.93e-05	0.000436	Cluster_1
ENSDARG00000020610	tnnt2a	---	ENSG00000118194	4.86627	1.46e-05	0.000345	Cluster_1
ENSDARG00000093576	si:dkey-9p20.19	---	---	4.8501	0.000132	0.002023	Cluster_4
ENSDARG00000052708	tnni1b	TNNI1	ENSG00000159173	4.76732	2.26e-05	0.000493	Cluster_1
ENSDARG00000103701	FO393424.1	---	---	4.62584	0.001722	0.014691	Cluster_6
ENSDARG00000040200	si:dkeyp-86f5.1	---	---	4.60441	2e-05	0.000448	Cluster_4
ENSDARG00000053201	zgc:172323	---	---	4.50084	0.000277	0.003582	Cluster_6
ENSDARG00000068088	tcnl	---	ENSG00000134827	4.38487	0.019329	0.087401	Cluster_1
ENSDARG00000101757	si:dkey-27n6.4	---	---	4.31532	3.41e-05	0.00069	Cluster_6
ENSDARG00000044566	fabp6	FABP6	ENSG00000170231	4.30549	0.012454	0.063601	Cluster_6
ENSDARG00000092147	si:ch211-272h9.4	---	---	4.29687	0.001599	0.013926	Cluster_6
ENSDARG00000033201	---	---	ENSG00000182809	4.29032	6.6e-06	0.00018	Cluster_1
ENSDARG00000041797	cx28.9	---	---	4.17895	0.000872	0.00875	Cluster_1
ENSDARG00000005332	lipib	LIPH	ENSG00000187021	4.15445	1.39e-05	0.000333	Cluster_6
ENSDARG00000102371	CU570769.1	---	---	4.14014	0.000735	0.007661	Cluster_4
ENSDARG00000069922	popdc2	POPDC2	ENSG00000121577	4.13328	6.79e-05	0.001197	Cluster_1
ENSDARG00000093029	si:dkey-175d9.2	---	---	4.12238	0.000373	0.00451	Cluster_1
ENSDARG00000090202	rbm11	RBM11	ENSG00000185272	4.11248	0.000738	0.007679	Cluster_6
ENSDARG00000095707	si:dkey-183n20.2	---	---	4.093	0.000298	0.003791	Cluster_6
ENSDARG00000037320	fam131c	FAM131C	ENSG00000185519	4.07552	8.95e-05	0.00149	Cluster_1
ENSDARG00000104950	si:ch211-198c1.4	---	---	4.05517	0.000296	0.003779	Cluster_10
ENSDARG00000101706	csrp3	CSRP3	ENSG00000129170	4.04698	8.25e-07	3.25e-05	Cluster_1
ENSDARG00000096556	PGBD4_(4_of_4)	PGBD4	---	3.97502	0.040985	0.150314	Cluster_4
ENSDARG00000028664	ahsa1a	AHSA1	ENSG00000100591	3.96446	3.23e-05	0.000661	Cluster_4
ENSDARG00000021004	c5	C5	ENSG00000106804	3.9304	0.004716	0.031017	Cluster_4
ENSDARG00000062262	ednrab	EDNRA	ENSG00000151617	3.92056	0.000557	0.006171	Cluster_1
ENSDARG00000043933	il17a/f1	IL17A	ENSG00000112116	3.86638	2.63e-06	8.45e-05	Cluster_6
ENSDARG00000055986	si:ch211-165b19.5	---	---	3.85856	5.5e-06	0.000154	Cluster_4
ENSDARG00000016448	vtg3	---	---	3.84343	0.000789	0.008074	Cluster_1
ENSDARG00000002768	pvalb2	---	ENSG00000122543	3.82748	0.001618	0.014044	Cluster_1
ENSDARG00000084991	SNORA62	SNORA62	ENSG00000201980	3.81707	7.77e-05	0.001333	Cluster_4
ENSDARG00000014480	nr6a1b	---	---	3.73401	3.59e-15	1.93e-12	Cluster_6
ENSDARG00000014967	g6pcb	G6PC	ENSG00000131482	3.71065	0.032141	0.126903	Cluster_1
ENSDARG00000022614	ddx43	DDX43	---	3.68766	0.042928	0.1556	Cluster_4
ENSDARG00000099870	zgc:101560	---	---	3.67508	0.00058	0.006375	Cluster_1
ENSDARG00000096409	si:dkey-20j1.2	---	---	3.67277	0.000682	0.00723	Cluster_4
ENSDARG00000105388	NA	---	---	3.62006	1.57e-05	0.000368	Cluster_6
ENSDARG00000021889	gja3	GJA3	ENSG00000121743	3.61488	0.00053	0.005932	Cluster_1
ENSDARG00000105183	si:ch211-198i6.4	---	---	3.5875	0.001611	0.014008	Cluster_4
ENSDARG00000077341	ppp1r14c	PPP1R14C	ENSG00000198729	3.57063	5.26e-11	9.8e-09	Cluster_1
ENSDARG00000092582	CR352226.3	---	---	3.56761	1.98e-05	0.000445	Cluster_4
ENSDARG00000045608	fam19a5b	---	---	3.54092	1.77e-05	0.000407	Cluster_4
ENSDARG00000095909	si:ch211-253b18.3	---	---	3.47246	0.000503	0.005701	Cluster_6
ENSDARG00000077479	msh5	MSH5	ENSG00000204410	3.42935	0.000171	0.002465	Cluster_6
ENSDARG00000063019	panx2	PANX2	ENSG00000073150	3.41929	0.00042	0.00495	Cluster_4
ENSDARG00000103237	si:ch73-299h12.8	---	---	3.39453	3.39e-08	2.3e-06	Cluster_1
ENSDARG00000103371	TRIM14_(24_of_28)	TRIM14	---	3.39051	7.08e-07	2.9e-05	Cluster_6
ENSDARG00000031698	mylk2	MYLK2	---	3.38244	7.88e-05	0.001347	Cluster_1
ENSDARG00000097504	si:ch211-212c13.7	---	---	3.37665	0.041208	0.150874	Cluster_4
ENSDARG00000094215	si:dkey-240n22.2	---	---	3.36854	0.001901	0.015832	Cluster_6
ENSDARG00000042197	CABZ01016549.1	---	---	3.3627	0.001183	0.011101	Cluster_9
ENSDARG00000045673	il22	---	---	3.36178	0.003763	0.026298	Cluster_6
ENSDARG00000013522	pck1	PCK1	ENSG00000124253	3.35629	0.00083	0.008414	Cluster_6
ENSDARG00000104836	myom1b	MYOM1	ENSG00000101605	3.35283	0.000153	0.002256	Cluster_1
ENSDARG00000095609	ftr60p	---	---	3.31321	0.003649	0.025668	Cluster_6
ENSDARG00000098036	si:ch211-69l10.4	---	ENSG00000041988	3.31214	5.34e-10	7.24e-08	Cluster_4
ENSDARG00000056387	rnf17	RNF17	ENSG00000132972	3.27813	0.000168	0.002431	Cluster_6
ENSDARG00000093973	si:dkey-284g18.1	---	---	3.27444	0.000181	0.002563	Cluster_6
ENSDARG00000070605	b4galnt2.2	B4GALNT2	ENSG00000167080	3.25671	3.45e-05	0.000696	Cluster_4
ENSDARG00000098257	pcdh15a	PCDH15	ENSG00000150275	3.2432	0.005159	0.033179	Cluster_1
ENSDARG00000011615	mybpc3	MYBPC3	ENSG00000134571	3.23051	0.000112	0.001785	Cluster_1
ENSDARG00000090847	si:ch211-209l18.4	---	---	3.21917	0.004629	0.030588	Cluster_4
ENSDARG00000093843	si:dkey-21e2.7	---	---	3.21389	0.0059	0.036593	Cluster_1
ENSDARG00000035438	myhc4	MYH13	---	3.18501	0.020391	0.090825	Cluster_1
ENSDARG00000036344	calb2b	CALB2	ENSG00000172137	3.17846	0.000127	0.001963	Cluster_4
ENSDARG00000095369	zgc:112966	---	---	3.17019	7.48e-13	2.4e-10	Cluster_6
ENSDARG00000097266	si:ch211-229g11.5	---	---	3.16863	0.00065	0.006972	Cluster_6
ENSDARG00000031278	si:ch73-193i2.2	---	---	3.16731	0.01246	0.063601	Cluster_1
ENSDARG00000069159	rab38b	---	---	3.15983	2.08e-11	4.24e-09	Cluster_1
ENSDARG00000086460	si:dkey-83f18.10	---	---	3.15779	0.005539	0.034908	Cluster_6
ENSDARG00000094387	si:dkeyp-30e7.2	---	---	3.15714	0.036055	0.137884	Cluster_10
ENSDARG00000056750	si:ch211-254p10.2	---	---	3.15323	0.004261	0.028744	Cluster_1
ENSDARG00000089667	MFAP4_(5_of_14)	MFAP4	ENSG00000166482	3.14149	2.58e-06	8.34e-05	Cluster_6
ENSDARG00000091956	tmem184bb	TMEM184B	ENSG00000198792	3.13651	7.18e-07	2.93e-05	Cluster_1
ENSDARG00000090630	si:dkey-32n7.8	---	---	3.13483	0.001522	0.013381	Cluster_6
ENSDARG00000021573	slc16a7	---	---	3.13246	2.75e-06	8.73e-05	Cluster_4
ENSDARG00000099247	si:dkey-68o6.5	---	---	3.12932	0.000266	0.003466	Cluster_6
ENSDARG00000011869	galnt8a.2	GALNT8	ENSG00000130035	3.11146	4.4e-12	1.14e-09	Cluster_1
ENSDARG00000069504	IL12B_(3_of_4)	IL12B	---	3.10763	2.47e-06	8.01e-05	Cluster_1
ENSDARG00000002347	cyp11a1	CYP11A1	ENSG00000140459	3.09355	0.000382	0.004589	Cluster_4
ENSDARG00000100635	chia.1	OVGP1	ENSG00000133063	3.0898	0.040272	0.148818	Cluster_9
ENSDARG00000045867	si:dkey-61f9.2	---	---	3.0791	1.7e-07	8.85e-06	Cluster_6
ENSDARG00000102450	CU571328.1	---	---	3.07517	0.00017	0.002451	Cluster_6
ENSDARG00000038439	fabp10a	---	ENSG00000205186	3.07186	0.040617	0.149634	Cluster_4
ENSDARG00000019185	slain1a	SLAIN1	ENSG00000139737	3.02655	1.07e-19	1.29e-16	Cluster_6
ENSDARG00000069404	si:ch211-260o22.1	---	---	3.02628	4.36e-05	0.000839	Cluster_1
ENSDARG00000103218	si:dkey-27n6.11	---	---	3.02462	0.000954	0.009367	Cluster_6
ENSDARG00000069323	si:ch73-122g19.1	---	---	3.02462	0.000393	0.004692	Cluster_6
ENSDARG00000005150	tbx20	TBX20	ENSG00000164532	2.99834	0.019821	0.089023	Cluster_1
ENSDARG00000062788	irg1l	---	---	2.99331	5.87e-07	2.48e-05	Cluster_6
ENSDARG00000074395	zgc:174719	---	---	2.99065	9.63e-05	0.001583	Cluster_1
ENSDARG00000003403	tenm1	TENM1	ENSG00000009694	2.98777	1.54e-11	3.24e-09	Cluster_4
ENSDARG00000090428	ctrb1	CTRB1	ENSG00000168925	2.98533	0.014331	0.070316	Cluster_1
ENSDARG00000104320	snoU85	SCARNA10	---	2.96564	0.01569	0.075199	Cluster_10
ENSDARG00000102899	cremb	CREM	---	2.96028	6.27e-09	5.76e-07	Cluster_6
ENSDARG00000099161	dyx1c1	DYX1C1	ENSG00000256061	2.95036	7.23e-10	9.26e-08	Cluster_6
ENSDARG00000040065	cx45.6	GJA5	ENSG00000265107	2.94862	0.002002	0.016449	Cluster_1
ENSDARG00000078847	si:dkey-238o13.4	---	---	2.94684	2.61e-05	0.000551	Cluster_4
ENSDARG00000094157	SIGLEC1_(28_of_51)	SIGLEC1	ENSG00000179213	2.94679	0.001389	0.01255	Cluster_6
ENSDARG00000095899	si:dkeyp-46a10.2	---	---	2.93394	0.013631	0.067905	Cluster_6
ENSDARG00000104919	si:ch211-153b23.3	---	---	2.92474	6.64e-07	2.77e-05	Cluster_6
ENSDARG00000043736	si:ch211-282j17.8	---	---	2.91994	0.002161	0.017403	Cluster_1
ENSDARG00000097770	si:ch211-167j9.4	---	---	2.91768	0.033915	0.13196	Cluster_10
ENSDARG00000097580	si:dkey-182m1.2	---	---	2.9159	1.66e-11	3.46e-09	Cluster_4
ENSDARG00000071090	actn2b	ACTN2	ENSG00000077522	2.909	0.000182	0.002573	Cluster_1
ENSDARG00000073820	zgc:174917	---	ENSG00000107537	2.89394	4.32e-05	0.000833	Cluster_6
ENSDARG00000012388	cox4i1l	---	---	2.89163	0.001372	0.012435	Cluster_1
ENSDARG00000101831	irx1a	IRX1	ENSG00000170549	2.87933	0.00022	0.002986	Cluster_1
ENSDARG00000090041	si:dkey-163m14.6	---	---	2.87511	1.65e-06	5.78e-05	Cluster_6
ENSDARG00000004592	gpr22	GPR22	ENSG00000172209	2.86531	1.08e-05	0.000271	Cluster_6
ENSDARG00000069029	acss2l	---	ENSG00000183549	2.85959	0.00151	0.013305	Cluster_1
ENSDARG00000103324	si:dkey-254e13.6	---	---	2.85921	3.59e-08	2.41e-06	Cluster_1
ENSDARG00000086703	si:dkey-126g1.7	---	---	2.84228	6.19e-08	3.89e-06	Cluster_4
ENSDARG00000088711	lgals1l1	LGALS1	ENSG00000100079	2.83154	0.005085	0.032842	Cluster_1
ENSDARG00000044767	TSPAN10	TSPAN10	ENSG00000182612	2.8301	0.012045	0.062075	Cluster_6
ENSDARG00000037789	pvalb1	---	ENSG00000122543	2.8159	0.006031	0.037181	Cluster_1
ENSDARG00000100571	si:ch211-64i20.6	---	---	2.80094	0.013334	0.066871	Cluster_6
ENSDARG00000070021	cyp3c4	CYP3A43	ENSG00000160868	2.79174	3.57e-11	6.88e-09	Cluster_4
ENSDARG00000055520	ftr61	---	---	2.78601	0.018021	0.083049	Cluster_6
ENSDARG00000069381	si:ch211-125e6.5	---	ENSG00000115386	2.77528	0.040659	0.149708	Cluster_4
ENSDARG00000088717	C6H2orf40_(2_of_2)	C2orf40	ENSG00000119147	2.77427	0.001116	0.010586	Cluster_4
ENSDARG00000092137	si:dkey-4i23.5	---	---	2.7683	0.034093	0.132449	Cluster_4
ENSDARG00000092996	si:dkey-222f2.3	---	---	2.75824	0.000242	0.003231	Cluster_1
ENSDARG00000002259	ca15c	---	---	2.74461	0.001341	0.012234	Cluster_1
ENSDARG00000042215	pias4b	PIAS4	ENSG00000105229	2.74143	8.59e-06	0.000225	Cluster_6
ENSDARG00000030262	si:ch211-220i18.4	---	---	2.74046	0.000298	0.003795	Cluster_1
ENSDARG00000078419	filip1a	FILIP1	ENSG00000118407	2.73442	0.001627	0.014074	Cluster_1
ENSDARG00000028659	ms4a17c.2	MS4A12	ENSG00000149516	2.73255	0.00066	0.007043	Cluster_6
ENSDARG00000099160	si:dkey-10g2.5	---	---	2.7247	0.020656	0.091768	Cluster_10
ENSDARG00000100240	si:dkey-193i10.3	---	---	2.71349	0.002542	0.019696	Cluster_6
ENSDARG00000058486	caps2	CAPS2	ENSG00000180881	2.71262	0.001389	0.01255	Cluster_6
ENSDARG00000026820	gc3	GUCY2D	ENSG00000101890	2.7047	0.000496	0.005635	Cluster_6
ENSDARG00000102155	CU896698.1	---	---	2.67754	0.006984	0.041536	Cluster_6
ENSDARG00000052011	rrad	RRAD	ENSG00000166592	2.67529	0.002434	0.01905	Cluster_1
ENSDARG00000000002	ccdc80	CCDC80	---	2.66304	1.49e-11	3.2e-09	Cluster_4
ENSDARG00000070515	si:dkeyp-52c3.5	---	---	2.661	0.007972	0.045769	Cluster_4
ENSDARG00000044802	aadacl4	AADACL3	---	2.66037	0.000154	0.002265	Cluster_1
ENSDARG00000104961	ghrhra	---	---	2.65813	0.003672	0.025783	Cluster_4
ENSDARG00000100866	SPAG16	SPAG16	---	2.65669	0.006946	0.04139	Cluster_4
ENSDARG00000007024	uox	---	---	2.64913	0.010336	0.055259	Cluster_1
ENSDARG00000070453	gch1	GCH1	ENSG00000131979	2.61248	1.21e-16	8.89e-14	Cluster_6
ENSDARG00000096571	si:ch211-281p14.2	---	---	2.60728	0.043871	0.157973	Cluster_4
ENSDARG00000056156	npdc1b	NPDC1	ENSG00000107281	2.60416	4.67e-07	2.07e-05	Cluster_1
ENSDARG00000045983	zbtb43	ZBTB43	ENSG00000169155	2.59796	1.55e-06	5.5e-05	Cluster_6
ENSDARG00000061480	si:ch211-132b12.1	---	ENSG00000063127	2.59424	0.005515	0.03479	Cluster_9
ENSDARG00000077236	hspb6	---	ENSG00000004776	2.58537	0.000205	0.002831	Cluster_6
ENSDARG00000091966	si:dkey-184n1.1	---	---	2.58377	3.55e-05	0.00071	Cluster_1
ENSDARG00000090268	krtt1c19e	KRT33A	---	2.5829	0.000591	0.006463	Cluster_4
ENSDARG00000003991	fhl2b	FHL2	ENSG00000115641	2.58119	2.21e-09	2.38e-07	Cluster_1
ENSDARG00000071841	si:dkey-32n7.9	---	ENSG00000095917	2.56999	0.002911	0.021729	Cluster_6
ENSDARG00000017314	CELA1_(1_of_7)	CELA1	ENSG00000139610	2.56445	0.014339	0.07033	Cluster_1
ENSDARG00000091062	si:dkey-199k11.6	---	ENSG00000165671	2.56242	0.009284	0.051082	Cluster_6
ENSDARG00000098377	tnfrsf11b	TNFRSF11B	---	2.55737	1.28e-08	1.02e-06	Cluster_1
ENSDARG00000096534	SIGLEC1_(33_of_51)	SIGLEC1	ENSG00000179213	2.54419	0.03144	0.124977	Cluster_6
ENSDARG00000088252	si:dkey-83f18.7	---	---	2.53489	0.000254	0.003345	Cluster_6
ENSDARG00000071604	si:ch211-156p11.1	---	---	2.53243	0.000144	0.002147	Cluster_6
ENSDARG00000101505	BX284673.1	---	---	2.51127	0.007647	0.044292	Cluster_6
ENSDARG00000029905	phyhd1	PHYHD1	ENSG00000175287	2.50743	1.28e-19	1.49e-16	Cluster_4
ENSDARG00000098347	si:ch1073-181h11.4	---	---	2.50719	0.000268	0.003488	Cluster_6
ENSDARG00000058673	si:rp71-40n14.7	---	---	2.50049	0.000624	0.006765	Cluster_4
ENSDARG00000103295	cyp3a65	CYP3A43	ENSG00000160868	2.49484	3.38e-06	0.000104	Cluster_1
ENSDARG00000035796	si:ch211-206i14.2	CDH1	ENSG00000062038	2.4895	0.007374	0.043148	Cluster_1
ENSDARG00000093752	rimbp2	---	---	2.48004	0.001417	0.012718	Cluster_1
ENSDARG00000102778	fgf17	FGF17	ENSG00000105550	2.47698	0.004124	0.028163	Cluster_1
ENSDARG00000007276	ela3l	---	---	2.47118	0.015414	0.074196	Cluster_6
ENSDARG00000096311	si:dkey-211g8.8	---	---	2.46688	0.002863	0.021465	Cluster_6
ENSDARG00000073961	si:ch211-160j14.2	---	---	2.46144	8.27e-05	0.001395	Cluster_4
ENSDARG00000102157	si:ch211-117i20.2	---	---	2.45912	0.003215	0.023377	Cluster_4
ENSDARG00000074064	rem2	REM2	ENSG00000139890	2.45577	0.000749	0.007763	Cluster_1
ENSDARG00000069262	erich3	ERICH3	ENSG00000178965	2.45513	0.011792	0.061088	Cluster_1
ENSDARG00000040982	fgf14	FGF14	ENSG00000102466	2.4528	0.018155	0.083569	Cluster_1
ENSDARG00000101040	ccl20a.3	---	---	2.45105	8.35e-10	1.03e-07	Cluster_6
ENSDARG00000098790	sowahca	SOWAHC	ENSG00000198142	2.44786	0.00069	0.00729	Cluster_4
ENSDARG00000098460	ccl39.5	---	---	2.44163	0.00355	0.025168	Cluster_1
ENSDARG00000018077	rbp1	---	ENSG00000114115	2.43985	0.021435	0.094373	Cluster_9
ENSDARG00000096607	si:ch211-1f22.17	---	---	2.43504	0.00134	0.01223	Cluster_6
ENSDARG00000100646	si:ch211-69b22.3	---	---	2.4288	0.003193	0.023257	Cluster_6
ENSDARG00000096899	si:ch73-166c6.1	---	---	2.42423	0.022255	0.096807	Cluster_6
ENSDARG00000004964	cyp4t8	CYP4B1	ENSG00000186115	2.41134	0.006987	0.04154	Cluster_1
ENSDARG00000100213	CR388052.1	---	---	2.41067	0.028819	0.1174	Cluster_4
ENSDARG00000075513	ccdc136a	CCDC136	ENSG00000128596	2.40289	3.83e-05	0.000758	Cluster_6
ENSDARG00000093019	si:dkey-83k24.5	---	---	2.39718	2.69e-13	9.75e-11	Cluster_6
ENSDARG00000100399	AL935044.2	---	---	2.39659	0.001041	0.010058	Cluster_6
ENSDARG00000014951	svopb	---	ENSG00000166111	2.39081	0.000364	0.004431	Cluster_6
ENSDARG00000094007	si:ch73-177h5.3	---	---	2.3908	0.001007	0.009794	Cluster_4
ENSDARG00000087784	si:dkeyp-110a12.4	---	---	2.38239	0.000957	0.00939	Cluster_6
ENSDARG00000063444	si:dkey-32n7.7	PRSS53	ENSG00000095917	2.37939	0.000415	0.004903	Cluster_6
ENSDARG00000095914	si:dkey-209n16.2	---	---	2.36721	0.006379	0.038781	Cluster_4
ENSDARG00000104619	RNH1_(49_of_55)	RNH1	---	2.36497	6.44e-05	0.001149	Cluster_1
ENSDARG00000100464	si:dkey-193i10.1	---	---	2.35282	1.69e-05	0.00039	Cluster_6
ENSDARG00000053744	dcdc2b	DCDC2B	ENSG00000214866	2.34943	5.11e-05	0.000953	Cluster_4
ENSDARG00000036460	tmtops3a	---	---	2.34618	0.012961	0.065473	Cluster_1
ENSDARG00000093089	tac3a	---	ENSG00000166863	2.33754	0.000426	0.005003	Cluster_1
ENSDARG00000092242	si:dkey-26i13.7	---	---	2.33667	0.000133	0.002032	Cluster_6
ENSDARG00000075027	fgfr1bl	---	---	2.33628	5.96e-05	0.001081	Cluster_4
ENSDARG00000077007	ABCC8_(2_of_2)	ABCC8	ENSG00000006071	2.33314	0.012006	0.061952	Cluster_6
ENSDARG00000101911	si:dkeyp-86d6.2	---	---	2.33103	0.04547	0.161748	Cluster_1
ENSDARG00000093111	si:ch211-209l18.2	---	---	2.32505	0.001259	0.011657	Cluster_4
ENSDARG00000092863	si:ch211-10h8.1	---	---	2.32269	0.016901	0.079196	Cluster_10
ENSDARG00000093761	si:ch211-250k18.7	---	---	2.31335	9.18e-10	1.11e-07	Cluster_6
ENSDARG00000086358	si:dkey-83f18.9	---	---	2.31106	0.039549	0.146996	Cluster_4
ENSDARG00000027192	hcn3	HCN3	---	2.3089	0.002533	0.019651	Cluster_4
ENSDARG00000090344	il19l	IL19	ENSG00000162892	2.30734	0.000278	0.003589	Cluster_6
ENSDARG00000095195	si:dkey-19a16.11	---	---	2.30606	0.002817	0.021204	Cluster_4
ENSDARG00000042872	zdhhc8a	ZDHHC8	---	2.30049	4.82e-16	3.06e-13	Cluster_6
ENSDARG00000088343	PRRT4_(1_of_2)	PRRT4	ENSG00000224940	2.30041	0.03632	0.138614	Cluster_1
ENSDARG00000077853	ttll2	TTLL2	ENSG00000120440	2.29899	5.15e-05	0.000959	Cluster_1
ENSDARG00000053114	si:ch211-272h9.3	---	---	2.29296	0.014654	0.071485	Cluster_6
ENSDARG00000086025	si:dkey-238d18.10	---	---	2.29218	0.002464	0.019263	Cluster_4
ENSDARG00000075694	adora1	ADORA1	ENSG00000163485	2.28104	0.002779	0.020979	Cluster_1
ENSDARG00000099456	si:ch211-261i24.2	---	---	2.28046	0.000189	0.002653	Cluster_6
ENSDARG00000088693	dcst2	DCST2	ENSG00000163354	2.28013	0.010662	0.056614	Cluster_6
ENSDARG00000041159	CT027762.1	---	---	2.27459	0.002646	0.020268	Cluster_1
ENSDARG00000054797	RDH13_(3_of_3)	RDH13	ENSG00000169084	2.2729	0.014391	0.070522	Cluster_4
ENSDARG00000054898	ms4a17a.17	MS4A12	ENSG00000149516	2.27235	0.000361	0.004403	Cluster_4
ENSDARG00000102679	FP074874.3	---	---	2.25245	3.09e-06	9.64e-05	Cluster_6
ENSDARG00000016908	zgc:171779	POMZP3	ENSG00000146707	2.24369	5.89e-05	0.001069	Cluster_6
ENSDARG00000023111	plg	PLG	ENSG00000125551	2.24352	0.001315	0.01205	Cluster_4
ENSDARG00000058548	bves	BVES	ENSG00000112276	2.2378	0.000698	0.007355	Cluster_1
ENSDARG00000094037	C11H20orf96	C20orf96	---	2.23598	0.001187	0.011114	Cluster_4
ENSDARG00000096539	si:ch211-278f21.4	---	---	2.23421	8.17e-07	3.23e-05	Cluster_4
ENSDARG00000058557	il11b	---	ENSG00000095752	2.2329	0.000967	0.009465	Cluster_1
ENSDARG00000061665	hcn2b	---	ENSG00000099822	2.23243	1.12e-05	0.000279	Cluster_1
ENSDARG00000033684	oxgr1a.1	OXGR1	ENSG00000165621	2.22977	1.74e-07	9.07e-06	Cluster_1
ENSDARG00000087013	cubn	CUBN	ENSG00000107611	2.22886	8.18e-10	1.01e-07	Cluster_6
ENSDARG00000023318	fmn2a	CHRM3	---	2.22552	0.000233	0.003128	Cluster_1
ENSDARG00000005112	cdh17	CDH17	ENSG00000079112	2.22419	0.031807	0.125883	Cluster_1
ENSDARG00000028027	trim63a	---	---	2.21956	0.001889	0.015767	Cluster_1
ENSDARG00000088263	zgc:174356	---	---	2.21848	0.004053	0.027811	Cluster_1
ENSDARG00000098444	si:dkey-3h2.4	---	---	2.21818	6.7e-07	2.79e-05	Cluster_6
ENSDARG00000100764	zfyve9b	---	ENSG00000157077	2.21697	3.03e-06	9.46e-05	Cluster_4
ENSDARG00000099658	si:ch211-248k15.3	---	---	2.20728	0.000115	0.001822	Cluster_1
ENSDARG00000095326	si:dkey-88n24.3	---	---	2.20253	0.028698	0.117046	Cluster_1
ENSDARG00000092259	si:dkey-211g8.5	---	---	2.19338	0.004026	0.027681	Cluster_6
ENSDARG00000041389	si:dkey-81n2.1	---	---	2.19171	0.007654	0.044314	Cluster_6
ENSDARG00000056617	rpgra	---	ENSG00000156313	2.19022	2.18e-05	0.000478	Cluster_6
ENSDARG00000101275	si:dkey-117a16.1	---	---	2.18792	0.009106	0.050363	Cluster_6
ENSDARG00000093173	si:dkey-93m18.6	---	---	2.18226	0.030907	0.123722	Cluster_4
ENSDARG00000100613	CABZ01089777.1	---	---	2.17422	0.004004	0.027578	Cluster_1
ENSDARG00000095998	si:ch211-178j18.3	---	---	2.17276	1.24e-06	4.57e-05	Cluster_6
ENSDARG00000093976	si:dkey-111m11.1	---	---	2.169	0.004885	0.031864	Cluster_4
ENSDARG00000069499	spag1b	---	ENSG00000104450	2.16409	0.022956	0.09899	Cluster_6
ENSDARG00000095911	si:ch211-149b19.4	---	---	2.16353	0.00683	0.040838	Cluster_1
ENSDARG00000099466	TRIM14_(17_of_28)	TRIM14	---	2.14889	0.001776	0.015072	Cluster_6
ENSDARG00000097816	si:dkey-117a8.1	---	ENSG00000214943	2.1476	0.014412	0.070599	Cluster_6
ENSDARG00000087176	sgk494a	SGK494	ENSG00000167524	2.14731	0.007269	0.042749	Cluster_4
ENSDARG00000087509	si:ch73-322b17.4	---	ENSG00000010610	2.14536	0.029879	0.120653	Cluster_10
ENSDARG00000054186	ncs1b	NCS1	ENSG00000107130	2.14274	8.18e-05	0.001388	Cluster_1
ENSDARG00000026925	nos2a	NOS2	ENSG00000007171	2.14136	0.014956	0.07265	Cluster_6
ENSDARG00000102805	cyp2aa12	---	ENSG00000138115	2.13789	2.13e-07	1.08e-05	Cluster_1
ENSDARG00000093876	si:dkey-28d5.10	---	---	2.13764	0.011512	0.060117	Cluster_6
ENSDARG00000095481	si:dkey-28d5.8	---	---	2.13207	0.020002	0.089688	Cluster_4
ENSDARG00000053222	asb5b	ASB5	ENSG00000102048	2.12394	0.000597	0.006514	Cluster_1
ENSDARG00000009612	chia.3	OVGP1	---	2.12021	0.04749	0.16685	Cluster_1
ENSDARG00000068726	masp1	MASP1	ENSG00000127241	2.11417	7.68e-05	0.001321	Cluster_1
ENSDARG00000007769	sult5a1	---	ENSG00000213648	2.11328	2.66e-08	1.87e-06	Cluster_1
ENSDARG00000082738	dre-let-7i	MIRLET7I	ENSG00000199179	2.11305	0.016968	0.079429	Cluster_1
ENSDARG00000079472	F2RL2_(1_of_2)	F2RL2	ENSG00000164220	2.11091	2.65e-13	9.72e-11	Cluster_4
ENSDARG00000077169	si:ch211-153b23.4	---	---	2.10848	6.49e-06	0.000177	Cluster_10
ENSDARG00000100436	CNGA2_(1_of_2)	CNGA2	ENSG00000183862	2.10603	1.13e-07	6.34e-06	Cluster_6
ENSDARG00000016536	npas2	NPAS2	ENSG00000166049	2.10326	4.86e-15	2.51e-12	Cluster_1
ENSDARG00000054207	st8sia7.1p	---	---	2.09908	0.002395	0.018813	Cluster_1
ENSDARG00000090340	FAM83G_(2_of_2)	FAM83G	ENSG00000188522	2.09561	2.69e-17	2.21e-14	Cluster_4
ENSDARG00000097802	si:dkey-238d18.12	---	---	2.09251	0.009582	0.052278	Cluster_4
ENSDARG00000018418	pth1rb	---	---	2.09046	0.003536	0.025097	Cluster_1
ENSDARG00000076348	mylk3	MYLK3	ENSG00000140795	2.09018	0.001258	0.011656	Cluster_1
ENSDARG00000069707	si:ch211-113e8.5	---	---	2.08978	0.001166	0.010968	Cluster_6
ENSDARG00000092947	cyt1	KRT33A	---	2.08646	2.15e-05	0.000474	Cluster_1
ENSDARG00000056108	ndufa4	---	ENSG00000189043	2.07633	0.004203	0.02853	Cluster_1
ENSDARG00000020548	si:dkey-77f5.10	MS4A12	ENSG00000149516	2.07552	1.53e-05	0.00036	Cluster_6
ENSDARG00000042993	try	PRSS3	ENSG00000010438	2.07381	0.020728	0.092027	Cluster_1
ENSDARG00000091495	si:dkey-83f18.11	---	---	2.07367	0.025722	0.107774	Cluster_6
ENSDARG00000071590	si:ch211-236g6.1	---	---	2.06535	1.21e-12	3.84e-10	Cluster_4
ENSDARG00000058551	popdc3	POPDC3	ENSG00000132429	2.06223	0.001421	0.012743	Cluster_1
ENSDARG00000071596	neto1l	NETO1	ENSG00000166342	2.06042	0.012225	0.062741	Cluster_4
ENSDARG00000005371	gprc6a	GPRC6A	ENSG00000173612	2.05126	0.000159	0.002322	Cluster_1
ENSDARG00000059743	tmem98	TMEM98	ENSG00000006042	2.04268	0.021435	0.094373	Cluster_6
ENSDARG00000056773	zgc:163079	PRSS53	ENSG00000095917	2.03217	7.28e-07	2.94e-05	Cluster_1
ENSDARG00000089356	AL929276.2	---	---	2.02774	6.2e-06	0.000171	Cluster_4
ENSDARG00000101625	si:ch73-208h1.2	---	---	2.02317	0.000523	0.005875	Cluster_6
ENSDARG00000104157	si:ch211-232h12.2	---	---	2.02205	0.002857	0.021442	Cluster_1
ENSDARG00000042873	slc25a27	SLC25A27	ENSG00000153291	2.02057	5.33e-05	0.000983	Cluster_4
ENSDARG00000090612	FO904898.3	---	---	2.01965	6.17e-10	8.18e-08	Cluster_4
ENSDARG00000100842	si:ch211-223a21.4	---	---	2.0165	0.047195	0.166104	Cluster_6
ENSDARG00000069583	CNDP1	CNDP1	---	2.01493	0.004772	0.031294	Cluster_4
ENSDARG00000103405	zgc:174642	---	---	2.01406	2.07e-05	0.000459	Cluster_1
ENSDARG00000045051	slc16a3	SLC16A3	ENSG00000141526	2.00178	1.19e-08	9.66e-07	Cluster_1
ENSDARG00000068830	zgc:172139	KIAA0930	ENSG00000100364	1.99829	2.77e-10	4.22e-08	Cluster_4
ENSDARG00000096773	si:ch211-10j20.2	---	---	1.9929	0.043573	0.157244	Cluster_4
ENSDARG00000063682	fhod3a	FHOD3	ENSG00000134775	1.99283	0.001597	0.01391	Cluster_1
ENSDARG00000076075	myh7ba	MYH7B	ENSG00000144821	1.98825	3.62e-05	0.000721	Cluster_1
ENSDARG00000059818	kif5ab	KIF5A	---	1.98239	3.87e-05	0.000763	Cluster_4
ENSDARG00000036068	zgc:103601	NAT2	---	1.97855	0.000184	0.002595	Cluster_6
ENSDARG00000091185	si:ch73-313h21.1	---	---	1.97618	0.008417	0.04756	Cluster_4
ENSDARG00000006602	chrna2a	CHRNA2	ENSG00000120903	1.97184	0.000422	0.004967	Cluster_1
ENSDARG00000078696	synpo2lb	SYNPO2L	ENSG00000166317	1.96879	8.15e-05	0.001384	Cluster_1
ENSDARG00000062598	ltc4s	LTC4S	ENSG00000213316	1.96618	3.49e-05	0.0007	Cluster_6
ENSDARG00000094225	si:dkey-28d5.7	---	---	1.96454	0.015267	0.07369	Cluster_6
ENSDARG00000037191	ttr	TTR	ENSG00000118271	1.96382	0.006446	0.039061	Cluster_6
ENSDARG00000101429	si:ch73-208h1.1	---	---	1.96206	0.000845	0.008543	Cluster_6
ENSDARG00000014273	camk2d2	---	---	1.96197	0.006646	0.040024	Cluster_1
ENSDARG00000091775	si:ch211-167h17.1	---	---	1.96046	9.64e-09	8.23e-07	Cluster_6
ENSDARG00000010680	gngt2a	GNGT2	ENSG00000167083	1.95723	4.9e-05	0.00092	Cluster_6
ENSDARG00000104488	si:ch73-299h12.9	---	---	1.95443	5.05e-12	1.26e-09	Cluster_1
ENSDARG00000101990	CU571315.3	PRSS53	ENSG00000095917	1.94727	7.93e-05	0.001353	Cluster_4
ENSDARG00000089142	zgc:113119	---	---	1.94544	4.47e-05	0.000857	Cluster_6
ENSDARG00000043002	vmo1a	VMO1	ENSG00000182853	1.94475	8.33e-10	1.03e-07	Cluster_1
ENSDARG00000103882	CABZ01076078.1	---	---	1.94353	0.008431	0.047611	Cluster_1
ENSDARG00000096978	si:ch1073-147e4.1	---	---	1.93606	1.29e-05	0.000314	Cluster_4
ENSDARG00000105451	NA	---	---	1.93452	0.000168	0.002426	Cluster_4
ENSDARG00000090600	si:ch211-213a13.1	---	---	1.93099	1.62e-07	8.6e-06	Cluster_4
ENSDARG00000089131	il17rel	IL17REL	ENSG00000188263	1.92913	5.22e-05	0.000968	Cluster_6
ENSDARG00000017446	camk1db	CAMK1D	ENSG00000183049	1.92818	3.27e-05	0.000666	Cluster_1
ENSDARG00000070858	si:busm1-105l16.2	---	---	1.92756	0.002245	0.017904	Cluster_6
ENSDARG00000053488	si:ch73-22a13.3	---	---	1.91911	6.6e-05	0.00117	Cluster_6
ENSDARG00000103841	CU024870.1	---	---	1.91836	0.012162	0.062519	Cluster_10
ENSDARG00000056998	kirrelb	KIRREL	ENSG00000183853	1.91713	0.001116	0.010583	Cluster_1
ENSDARG00000097207	si:ch211-208g12.1	---	---	1.91692	0.001831	0.015368	Cluster_1
ENSDARG00000098305	si:ch211-76m11.8	---	---	1.91448	0.000655	0.007017	Cluster_6
ENSDARG00000095527	si:dkey-57b6.5	---	---	1.91369	0.000122	0.00191	Cluster_6
ENSDARG00000016886	dnajb9b	DNAJB9	ENSG00000128590	1.90666	9.89e-10	1.19e-07	Cluster_6
ENSDARG00000056915	si:ch211-237l4.6	---	---	1.90213	0.007063	0.041904	Cluster_1
ENSDARG00000039439	il22ra2	IL22RA2	ENSG00000249624	1.89393	0.000325	0.004047	Cluster_6
ENSDARG00000018004	nkx2.5	NKX2-5	ENSG00000183072	1.89289	0.000598	0.006526	Cluster_1
ENSDARG00000009511	tnfa	LTA	ENSG00000232810	1.89161	6.14e-05	0.001104	Cluster_1
ENSDARG00000060024	GPR148	GPR148	---	1.89098	0.006345	0.038653	Cluster_6
ENSDARG00000045864	lmod2b	LMOD2	ENSG00000170807	1.88887	0.000841	0.008514	Cluster_1
ENSDARG00000094889	cplx4c	---	---	1.88454	0.020221	0.090281	Cluster_1
ENSDARG00000101077	FO704845.1	---	---	1.88446	0.028671	0.116969	Cluster_4
ENSDARG00000102299	il8l1	---	---	1.88078	0.0084	0.047502	Cluster_1
ENSDARG00000094210	zgc:109934	---	---	1.87884	3.32e-07	1.57e-05	Cluster_1
ENSDARG00000056804	IL4I1	IL4I1	---	1.87608	1.39e-07	7.62e-06	Cluster_6
ENSDARG00000086492	si:dkey-265e15.2	---	---	1.87583	0.001318	0.012067	Cluster_1
ENSDARG00000021339	cpa5	CPA1	ENSG00000091704	1.87516	0.020828	0.092397	Cluster_1
ENSDARG00000070214	slc41a1	SLC41A1	ENSG00000133065	1.87327	1.12e-08	9.26e-07	Cluster_1
ENSDARG00000071389	si:dkey-78l4.6	---	---	1.8709	1.88e-05	0.000428	Cluster_4
ENSDARG00000028333	nitr9	---	ENSG00000211797	1.86948	0.000492	0.005606	Cluster_6
ENSDARG00000077068	NLRX1_(2_of_3)	NLRX1	---	1.85966	0.000184	0.002594	Cluster_6
ENSDARG00000043035	capn3b	CAPN3	ENSG00000092529	1.85739	0.013524	0.067471	Cluster_1
ENSDARG00000014357	amh	AMH	ENSG00000104899	1.85644	0.000329	0.004083	Cluster_1
ENSDARG00000093901	trhr2	---	---	1.85612	0.002876	0.021551	Cluster_4
ENSDARG00000079618	sik2a	SIK2	ENSG00000170145	1.85432	0.00429	0.028876	Cluster_1
ENSDARG00000105334	NA	---	---	1.85424	0.013905	0.06883	Cluster_6
ENSDARG00000076569	ndp	NDP	---	1.85127	0.000917	0.009086	Cluster_1
ENSDARG00000098408	stbd1	FAM47E-STBD1	ENSG00000118804	1.84851	0.002672	0.020385	Cluster_1
ENSDARG00000042214	tmem243a	TMEM243	ENSG00000135185	1.84697	0.00145	0.012942	Cluster_1
ENSDARG00000014973	ntng1a	NTNG1	ENSG00000162631	1.84654	0.004923	0.032061	Cluster_1
ENSDARG00000070414	si:dkey-61f9.1	---	ENSG00000116031	1.84533	1.37e-05	0.000329	Cluster_6
ENSDARG00000077706	CT025887.1	---	---	1.84433	0.049294	0.171375	Cluster_1
ENSDARG00000102398	cnn1b	CNN1	ENSG00000130176	1.84168	1.16e-06	4.33e-05	Cluster_1
ENSDARG00000087870	ADGRF3_(1_of_2)	ADGRF3	---	1.84127	0.000657	0.007027	Cluster_6
ENSDARG00000042213	si:ch211-233h19.2	KIAA1324L	ENSG00000164659	1.83862	0.000262	0.003427	Cluster_1
ENSDARG00000099421	si:ch73-236c18.9	---	---	1.83792	0.037493	0.141523	Cluster_1
ENSDARG00000096885	si:dkey-74h17.4	---	---	1.83507	0.020656	0.091768	Cluster_4
ENSDARG00000079397	cerkl	CERKL	ENSG00000188452	1.83467	0.002634	0.020215	Cluster_9
ENSDARG00000040700	nab1b	NAB1	ENSG00000138386	1.83388	6.52e-08	4.01e-06	Cluster_1
ENSDARG00000102439	si:ch211-233h3.1	---	---	1.83286	0.037744	0.142296	Cluster_4
ENSDARG00000070919	cpne5	CPNE5	ENSG00000124772	1.83122	0.021709	0.095099	Cluster_1
ENSDARG00000074085	si:ch1073-188e1.1	---	---	1.83069	0.000375	0.004526	Cluster_4
ENSDARG00000095918	si:ch211-274k16.9	---	---	1.825	0.001926	0.015987	Cluster_4
ENSDARG00000087751	CR382337.1	---	ENSG00000120217	1.82334	5.93e-06	0.000164	Cluster_6
ENSDARG00000059972	raly	RALY	ENSG00000125970	1.82207	0.016458	0.077589	Cluster_1
ENSDARG00000092664	si:dkey-93m18.3	---	---	1.82102	0.039583	0.147059	Cluster_4
ENSDARG00000069129	fhdc3	---	---	1.81888	0.006687	0.040198	Cluster_6
ENSDARG00000103688	---	---	---	1.81306	2.25e-26	6.29e-23	Cluster_6
ENSDARG00000061383	serpinf2b	SERPINF2	ENSG00000167711	1.81045	0.007947	0.045699	Cluster_6
ENSDARG00000089371	si:dkey-238d18.10	---	---	1.80612	0.003587	0.025393	Cluster_1
ENSDARG00000030722	xirp1	XIRP1	ENSG00000168334	1.80535	9.9e-07	3.74e-05	Cluster_1
ENSDARG00000102834	si:ch211-195j11.30	---	---	1.79835	0.000145	0.002163	Cluster_1
ENSDARG00000090145	tmem240b	TMEM240	ENSG00000205090	1.79615	0.000194	0.002702	Cluster_4
ENSDARG00000086117	si:dkey-9c18.13	---	ENSG00000169347	1.79415	0.014667	0.071536	Cluster_6
ENSDARG00000027082	hmbox1a	HMBOX1	ENSG00000147421	1.79376	0.020197	0.090235	Cluster_6
ENSDARG00000042646	---	---	ENSG00000154134	1.79345	0.014673	0.071551	Cluster_1
ENSDARG00000042737	slc52a3	SLC52A3	ENSG00000101276	1.79319	0.000756	0.007811	Cluster_1
ENSDARG00000041919	ccl38.1	---	ENSG00000006210	1.7914	8.05e-07	3.19e-05	Cluster_1
ENSDARG00000098870	CABZ01118896.1	---	---	1.79109	0.000133	0.002032	Cluster_1
ENSDARG00000058206	si:ch211-153b23.5	---	---	1.78624	2.06e-06	6.93e-05	Cluster_6
ENSDARG00000105507	NA	---	ENSG00000196890	1.78425	0.010115	0.054371	Cluster_1
ENSDARG00000092120	si:ch211-222d3.3	---	---	1.78117	0.008933	0.049661	Cluster_4
ENSDARG00000101828	si:ch211-76m11.11	---	---	1.7784	1.87e-07	9.64e-06	Cluster_6
ENSDARG00000010130	smpdl3b	SMPDL3B	ENSG00000130768	1.77518	0.000231	0.003115	Cluster_1
ENSDARG00000103501	CR391997.3	ZNF664	---	1.76997	0.021204	0.093503	Cluster_6
ENSDARG00000078244	---	---	ENSG00000149639	1.76776	7.28e-06	0.000196	Cluster_4
ENSDARG00000093818	CH25H	CH25H	---	1.76771	0.00028	0.003616	Cluster_4
ENSDARG00000105413	NA	---	---	1.7672	0.024966	0.105412	Cluster_6
ENSDARG00000093547	si:dkey-111e8.4	---	---	1.76703	0.03392	0.13196	Cluster_6
ENSDARG00000046090	dhrs11a	DHRS11	ENSG00000278535	1.76557	0.000167	0.002423	Cluster_1
ENSDARG00000091009	si:ch211-28p3.4	---	---	1.76363	6.4e-08	3.96e-06	Cluster_4
ENSDARG00000078475	klhl23	KLHL23	ENSG00000213160	1.75759	2.94e-14	1.39e-11	Cluster_6
ENSDARG00000086933	tnni3k	TNNI3K	ENSG00000116783	1.75692	0.00397	0.027408	Cluster_1
ENSDARG00000052331	ABCF2_(2_of_2)	ABCF2	ENSG00000285292	1.75527	4.69e-07	2.07e-05	Cluster_1
ENSDARG00000020758	tmem178	TMEM178A	ENSG00000152154	1.75384	0.016719	0.078593	Cluster_1
ENSDARG00000088593	chst1	CHST1	ENSG00000175264	1.75256	0.038111	0.143236	Cluster_1
ENSDARG00000090793	si:ch211-207j7.2	---	ENSG00000141854	1.75181	9.35e-08	5.45e-06	Cluster_1
ENSDARG00000055854	nr4a3	NR4A3	ENSG00000119508	1.74947	7.36e-07	2.96e-05	Cluster_6
ENSDARG00000068714	ksr1a	KSR1	ENSG00000141068	1.74929	2.16e-06	7.21e-05	Cluster_1
ENSDARG00000056910	NFASC_(1_of_2)	NFASC	ENSG00000163531	1.74886	9.44e-05	0.001554	Cluster_1
ENSDARG00000054542	il12bb	IL12B	ENSG00000113302	1.74854	9.66e-07	3.67e-05	Cluster_6
ENSDARG00000041065	hspb1	HSPB1	ENSG00000106211	1.7454	8.57e-06	0.000225	Cluster_1
ENSDARG00000055163	epo	EPO	ENSG00000130427	1.74318	0.00418	0.028446	Cluster_6
ENSDARG00000058082	birc7	BIRC7	ENSG00000101197	1.74282	3.99e-06	0.000118	Cluster_1
ENSDARG00000059854	---	---	---	1.74151	0.006338	0.03863	Cluster_1
ENSDARG00000003081	mybphb	MYBPH	ENSG00000133055	1.73653	0.022904	0.098829	Cluster_9
ENSDARG00000090628	si:dkey-197j19.6	---	---	1.73522	7.26e-05	0.001267	Cluster_6
ENSDARG00000045979	zgc:153704	LCN15	ENSG00000214402	1.73349	0.006904	0.041185	Cluster_4
ENSDARG00000100917	slc30a8	SLC30A8	ENSG00000164756	1.73236	0.004446	0.029681	Cluster_1
ENSDARG00000104441	hspb7	HSPB7	ENSG00000173641	1.73227	0.001282	0.011806	Cluster_1
ENSDARG00000101041	ccl39.1	---	---	1.73124	0.006985	0.041536	Cluster_4
ENSDARG00000038968	ccr6b	CCR6	ENSG00000112486	1.72562	0.00124	0.011509	Cluster_6
ENSDARG00000098000	si:ch211-254p5.2	---	---	1.72364	0.023969	0.102145	Cluster_6
ENSDARG00000102537	CABZ01007816.1	---	ENSG00000116031	1.7228	0.023203	0.099793	Cluster_1
ENSDARG00000052734	hmgcra	HMGCR	ENSG00000113161	1.72278	0.000207	0.002842	Cluster_1
ENSDARG00000016207	zgc:112408	---	---	1.72256	0.02189	0.09559	Cluster_9
ENSDARG00000079310	st3gal1l	ST3GAL1	ENSG00000008513	1.72199	0.001278	0.011792	Cluster_6
ENSDARG00000062633	cadm2b	CADM2	ENSG00000175161	1.72183	0.000518	0.005838	Cluster_1
ENSDARG00000104924	MYOZ3_(2_of_2)	MYOZ3	ENSG00000164591	1.72117	0.000523	0.00588	Cluster_1
ENSDARG00000100939	CABZ01117603.1	---	---	1.72052	0.051584	0.177024	Cluster_10
ENSDARG00000103615	si:dkey-31j3.11	---	---	1.71916	0.001202	0.011214	Cluster_4
ENSDARG00000101802	CABZ01040076.1	---	---	1.71628	0.015451	0.074279	Cluster_4
ENSDARG00000074509	tacr2	TACR2	ENSG00000075073	1.7161	3.52e-05	0.000705	Cluster_1
ENSDARG00000067723	tank	TANK	---	1.71462	5.51e-17	4.28e-14	Cluster_6
ENSDARG00000097937	si:dkey-172k15.5	---	---	1.71219	1.62e-13	6.38e-11	Cluster_1
ENSDARG00000070810	ccka	CCK	ENSG00000187094	1.71144	0.011141	0.058577	Cluster_4
ENSDARG00000017982	cyp39a1	CYP39A1	ENSG00000146233	1.70988	0.001041	0.010058	Cluster_6
ENSDARG00000076747	TMCC1_(2_of_2)	TMCC1	ENSG00000172765	1.70858	2.69e-08	1.89e-06	Cluster_1
ENSDARG00000026149	slc46a1	SLC46A1	ENSG00000076351	1.70741	3.73e-30	1.3e-26	Cluster_6
ENSDARG00000059081	PRSS35_(1_of_2)	PRSS35	ENSG00000146250	1.70668	0.003527	0.025039	Cluster_6
ENSDARG00000096990	si:ch1073-340i21.2	---	---	1.70398	3.36e-06	0.000103	Cluster_10
ENSDARG00000060498	tnfrsf9a	TNFRSF9	---	1.70385	0.000691	0.007302	Cluster_1
ENSDARG00000103738	si:ch73-343g19.7	---	---	1.70269	0.004294	0.028891	Cluster_4
ENSDARG00000070620	grin2db	GRIN2D	ENSG00000105464	1.70237	0.000869	0.00873	Cluster_6
ENSDARG00000086511	ptprjb.2	PTPRJ	ENSG00000149177	1.70216	0.000149	0.002209	Cluster_6
ENSDARG00000067859	scospondin	SSPO	ENSG00000197558	1.69841	0.000891	0.008897	Cluster_4
ENSDARG00000093595	si:dkey-88n24.10	---	---	1.6984	0.019657	0.088531	Cluster_6
ENSDARG00000100432	CCL20	CCL20	---	1.69703	0.006017	0.037134	Cluster_6
ENSDARG00000069445	si:ch211-10j20.1	---	---	1.69368	0.047443	0.166748	Cluster_1
ENSDARG00000074258	GRAMD1B_(1_of_2)	GRAMD1B	ENSG00000023171	1.69344	0.028102	0.115269	Cluster_1
ENSDARG00000025301	gfap	GFAP	ENSG00000131095	1.69025	0.000325	0.004051	Cluster_6
ENSDARG00000046012	slc47a1	SLC47A1	ENSG00000142494	1.68647	0.025882	0.108321	Cluster_6
ENSDARG00000055377	gnb5b	GNB5	ENSG00000069966	1.68481	0.008509	0.047923	Cluster_1
ENSDARG00000086301	SIGLEC1_(16_of_51)	SIGLEC1	ENSG00000179213	1.6818	0.036193	0.138318	Cluster_6
ENSDARG00000055723	hsp70l	HSPA6	ENSG00000126803	1.67836	9.51e-05	0.001565	Cluster_6
ENSDARG00000096577	si:dkey-9c18.1	ADGRE2	---	1.67705	0.00093	0.009196	Cluster_6
ENSDARG00000101883	FP074874.2	---	---	1.67558	6.13e-05	0.001104	Cluster_4
ENSDARG00000095675	ccdc141	CCDC141	---	1.67321	0.001416	0.012718	Cluster_1
ENSDARG00000026759	ldlrb	LDLR	---	1.67301	1.04e-05	0.000264	Cluster_1
ENSDARG00000088137	ADGRG2_(1_of_2)	ADGRG2	---	1.67174	2.94e-09	3e-07	Cluster_1
ENSDARG00000061481	CABZ01041812.1	---	---	1.66949	0.001379	0.012483	Cluster_1
ENSDARG00000045863	asb15b	ASB15	ENSG00000146809	1.66949	0.038828	0.145092	Cluster_6
ENSDARG00000058603	jph1a	JPH1	ENSG00000104369	1.66902	0.001271	0.011748	Cluster_9
ENSDARG00000101629	MGAM	MGAM	---	1.66837	0.020016	0.089696	Cluster_9
ENSDARG00000058462	zgc:158846	KRT85	---	1.66793	1.17e-05	0.000289	Cluster_1
ENSDARG00000105377	NA	---	---	1.66531	0.000123	0.001913	Cluster_6
ENSDARG00000097054	si:ch73-65n21.2	---	---	1.66403	0.051317	0.176302	Cluster_10
ENSDARG00000068431	si:ch211-195h23.3	---	---	1.66252	0.000547	0.006079	Cluster_6
ENSDARG00000006181	hif1aa	HIF1A	ENSG00000100644	1.66236	0.001068	0.010246	Cluster_1
ENSDARG00000003344	trpc2b	---	---	1.65901	0.013155	0.066182	Cluster_4
ENSDARG00000026246	---	ADORA3	ENSG00000282608	1.65842	0.0023	0.018212	Cluster_4
ENSDARG00000037532	mcm3l	---	---	1.65757	0.003386	0.02425	Cluster_4
ENSDARG00000069192	zgc:163030	CST3	---	1.65559	0.045338	0.161422	Cluster_4
ENSDARG00000058370	ropn1l	ROPN1L	ENSG00000145491	1.65215	0.037257	0.140869	Cluster_6
ENSDARG00000005651	hrasb	HRAS	ENSG00000174775	1.65115	0.00011	0.001762	Cluster_1
ENSDARG00000097840	si:dkey-42l23.6	---	ENSG00000214943	1.65077	0.035783	0.137109	Cluster_10
ENSDARG00000042698	si:dkey-15j16.6	---	---	1.65021	0.000113	0.001798	Cluster_6
ENSDARG00000088682	si:dkey-192d15.3	---	---	1.64942	0.020922	0.092638	Cluster_6
ENSDARG00000087741	asb14b	ASB14	ENSG00000239388	1.64925	0.02792	0.114754	Cluster_4
ENSDARG00000054343	SLC7A8_(1_of_2)	SLC7A8	ENSG00000092068	1.64825	0.000578	0.006363	Cluster_1
ENSDARG00000038681	MFAP4_(1_of_14)	MFAP4	ENSG00000166482	1.64531	0.026383	0.109816	Cluster_6
ENSDARG00000087909	il4	---	---	1.64402	0.023679	0.101296	Cluster_1
ENSDARG00000017429	sphkap	SPHKAP	ENSG00000153820	1.64189	0.010859	0.057393	Cluster_1
ENSDARG00000070954	hmx2	HMX2	ENSG00000188816	1.63973	0.010019	0.05402	Cluster_1
ENSDARG00000087442	si:ch211-208f21.5	ZNF436	---	1.63932	0.014931	0.072568	Cluster_4
ENSDARG00000063577	klhl35	KLHL35	---	1.63778	9.51e-05	0.001565	Cluster_1
ENSDARG00000087100	ntng2b	NTNG2	ENSG00000196358	1.63768	0.002843	0.021367	Cluster_1
ENSDARG00000043768	si:ch211-282j17.2	---	---	1.6365	0.004048	0.027787	Cluster_6
ENSDARG00000057276	iqca1	IQCA1	ENSG00000132321	1.63442	0.000132	0.002017	Cluster_6
ENSDARG00000077948	usp54a	USP54	ENSG00000166348	1.63353	2.62e-09	2.7e-07	Cluster_1
ENSDARG00000102072	BX950873.1	---	---	1.63251	0.049341	0.171433	Cluster_10
ENSDARG00000033706	adora2aa	ADORA2A	ENSG00000128271	1.63108	0.000139	0.002098	Cluster_1
ENSDARG00000003203	rhcga	RHCG	ENSG00000140519	1.63018	0.023969	0.102145	Cluster_1
ENSDARG00000087911	psme4a	PSME4	ENSG00000068878	1.63007	1.44e-07	7.84e-06	Cluster_6
ENSDARG00000086705	prob1	PROB1	---	1.6295	0.004606	0.03048	Cluster_6
ENSDARG00000076983	rnasel4	---	---	1.62824	0.052417	0.178935	Cluster_4
ENSDARG00000037262	cdkn2a/b	---	---	1.62662	0.004938	0.032121	Cluster_6
ENSDARG00000094681	hbl2	MBL2	---	1.6266	0.004752	0.031218	Cluster_9
ENSDARG00000058492	si:dkey-30c15.17	---	ENSG00000172831	1.62442	0.0181	0.083363	Cluster_1
ENSDARG00000014081	fam184a	FAM184A	ENSG00000111879	1.6211	0.000108	0.001737	Cluster_1
ENSDARG00000095786	si:ch211-274k16.4	---	---	1.61659	0.011993	0.061922	Cluster_4
ENSDARG00000094922	ungb	UNG	---	1.61638	0.048365	0.168945	Cluster_1
ENSDARG00000096721	si:rp71-1c10.11	---	---	1.61375	0.000286	0.003678	Cluster_1
ENSDARG00000005783	ncanb	NCAN	---	1.61213	6.9e-05	0.001212	Cluster_4
ENSDARG00000056029	cyp26c1	CYP26C1	ENSG00000187553	1.61211	0.000687	0.007268	Cluster_1
ENSDARG00000075433	MYOM2_(1_of_2)	MYOM2	ENSG00000036448	1.6069	0.00184	0.015418	Cluster_1
ENSDARG00000086945	C12H10orf71	C10orf71	---	1.60577	0.001832	0.015368	Cluster_1
ENSDARG00000016538	zgc:55888	---	ENSG00000187950	1.60566	0.007627	0.044253	Cluster_10
ENSDARG00000010407	ppp4r4	PPP4R4	ENSG00000119698	1.60556	0.000121	0.001892	Cluster_1
ENSDARG00000007080	rhcgl1	RHCG	ENSG00000140519	1.60451	3.41e-06	0.000104	Cluster_1
ENSDARG00000060875	pde1a	PDE1A	ENSG00000115252	1.60442	7.6e-11	1.33e-08	Cluster_4
ENSDARG00000100868	tas2r3	---	---	1.60347	0.004198	0.028509	Cluster_6
ENSDARG00000034403	zgc:173443	---	---	1.60201	0.051916	0.177756	Cluster_4
ENSDARG00000013252	TMC5	TMC5	ENSG00000103534	1.60046	1.42e-05	0.000339	Cluster_6
ENSDARG00000012903	slc34a2a	SLC34A2	ENSG00000157765	1.60035	0.008618	0.048342	Cluster_1
ENSDARG00000055740	march9	MARCH9	ENSG00000139266	1.59936	0.001176	0.011051	Cluster_4
ENSDARG00000101482	hk2	HK2	ENSG00000159399	1.59394	1.84e-08	1.39e-06	Cluster_1
ENSDARG00000059259	pabpc4	PABPC4	ENSG00000090621	1.59281	0.000692	0.007304	Cluster_1
ENSDARG00000055622	zgc:153345	---	---	1.59246	0.004067	0.027886	Cluster_4
ENSDARG00000103333	baiap2b	BAIAP2	---	1.59045	3.65e-12	9.88e-10	Cluster_1
ENSDARG00000029105	ftr51	---	---	1.58912	0.000531	0.005941	Cluster_1
ENSDARG00000041589	adprhl1	ADPRHL1	ENSG00000153531	1.58785	0.002744	0.020786	Cluster_1
ENSDARG00000099842	si:ch73-156l6.2	---	---	1.58581	0.005825	0.03622	Cluster_4
ENSDARG00000098741	si:dkey-165o8.4	---	---	1.58353	0.003047	0.022503	Cluster_6
ENSDARG00000098384	si:dkey-246j6.2	---	---	1.57943	0.005456	0.034487	Cluster_1
ENSDARG00000101567	guca1e	GUCA1A	ENSG00000048545	1.57916	0.004504	0.029964	Cluster_4
ENSDARG00000079245	si:dkey-73p2.2	---	---	1.57895	0.001187	0.011114	Cluster_1
ENSDARG00000039393	si:ch211-240l19.5	---	---	1.57751	6.84e-05	0.001203	Cluster_1
ENSDARG00000097250	si:ch211-137j23.9	---	ENSG00000214943	1.57728	0.048768	0.170099	Cluster_4
ENSDARG00000058535	FFAR2_(2_of_6)	FFAR2	ENSG00000126262	1.57261	0.004223	0.028596	Cluster_6
ENSDARG00000037278	lrata	---	ENSG00000121207	1.57201	0.013634	0.067908	Cluster_4
ENSDARG00000062106	klf5b	KLF5	ENSG00000102554	1.56953	0.002261	0.018006	Cluster_1
ENSDARG00000062297	soat1	SOAT1	ENSG00000057252	1.56884	5.04e-09	4.77e-07	Cluster_1
ENSDARG00000070057	si:dkey-69o16.5	---	---	1.56402	0.000737	0.007678	Cluster_6
ENSDARG00000070894	abhd6b	ABHD6	ENSG00000163686	1.56371	0.0111	0.058448	Cluster_1
ENSDARG00000001953	pfkfb3	PFKFB3	ENSG00000170525	1.56128	6.27e-09	5.76e-07	Cluster_1
ENSDARG00000013174	nkd3	NKD2	ENSG00000145506	1.55836	7.02e-08	4.26e-06	Cluster_4
ENSDARG00000099838	CABZ01113374.1	---	---	1.55757	2.37e-07	1.18e-05	Cluster_4
ENSDARG00000025505	si:ch73-335d12.2	---	---	1.55549	0.026238	0.109406	Cluster_6
ENSDARG00000099424	lcat	LCAT	ENSG00000213398	1.55501	0.003408	0.024366	Cluster_1
ENSDARG00000075837	si:dkey-1d7.3	---	ENSG00000139364	1.55486	0.003832	0.026675	Cluster_6
ENSDARG00000079892	PLXNB2_(4_of_5)	PLXNB2	---	1.5546	0.009695	0.05267	Cluster_4
ENSDARG00000007277	myf5	MYF5	ENSG00000111049	1.55412	0.00564	0.035393	Cluster_1
ENSDARG00000090850	serpina1l	SERPINA4	ENSG00000100665	1.55208	0.049207	0.171157	Cluster_6
ENSDARG00000104899	si:dkey-242k1.4	---	---	1.55135	0.0478	0.16754	Cluster_4
ENSDARG00000077382	si:rp71-68n21.12	---	---	1.55132	0.001138	0.010766	Cluster_6
ENSDARG00000070229	C11H1orf116_(1_of_2)	C1orf116	ENSG00000182795	1.55076	4.46e-05	0.000856	Cluster_6
ENSDARG00000002917	gls2b	GLS2	ENSG00000135423	1.55062	0.002114	0.017128	Cluster_6
ENSDARG00000035735	gsx1	GSX1	ENSG00000169840	1.54922	0.020801	0.092295	Cluster_4
ENSDARG00000037266	myoz2b	MYOZ2	ENSG00000172399	1.54878	0.000671	0.007142	Cluster_1
ENSDARG00000079578	rbpms2b	RBPMS2	ENSG00000166831	1.54513	0.004455	0.029706	Cluster_1
ENSDARG00000035150	si:dkey-261j4.4	---	---	1.5405	0.009868	0.053368	Cluster_6
ENSDARG00000060865	scai	SCAI	ENSG00000173611	1.53988	0.001513	0.013321	Cluster_4
ENSDARG00000101523	ARX_(2_of_2)	ARX	---	1.53921	0.001399	0.012601	Cluster_4
ENSDARG00000097637	si:ch211-246i5.5	---	---	1.53771	1.94e-07	9.94e-06	Cluster_6
ENSDARG00000071465	lrrc39	LRRC39	ENSG00000122477	1.53747	0.000293	0.003745	Cluster_1
ENSDARG00000076800	tnfrsf18	TNFRSF18	---	1.53518	7.33e-05	0.001275	Cluster_6
ENSDARG00000093546	ms4a17a.2	MS4A12	ENSG00000149516	1.53377	0.00286	0.021452	Cluster_4
ENSDARG00000098686	tmprss2	TMPRSS2	ENSG00000184012	1.53314	0.000143	0.002144	Cluster_1
ENSDARG00000042357	cldnk	---	ENSG00000177300	1.53206	0.000246	0.003257	Cluster_4
ENSDARG00000070222	fam43b	FAM43B	ENSG00000183114	1.532	0.002182	0.017532	Cluster_6
ENSDARG00000041221	FP929011.1	---	ENSG00000010610	1.52626	0.013527	0.067473	Cluster_8
ENSDARG00000005327	ftr66	---	---	1.52548	3.75e-06	0.000112	Cluster_6
ENSDARG00000099091	si:ch73-158n7.2	---	---	1.52542	0.002725	0.020704	Cluster_4
ENSDARG00000027992	hao2	HAO2	ENSG00000116882	1.52392	0.020943	0.092674	Cluster_4
ENSDARG00000069844	irg1	IRG1	ENSG00000102794	1.52209	0.000586	0.006423	Cluster_4
ENSDARG00000039682	DUPD1_(1_of_11)	DUPD1	ENSG00000188716	1.51981	0.022619	0.097919	Cluster_9
ENSDARG00000076160	si:dkey-285e18.2	---	ENSG00000165671	1.5189	0.012035	0.062039	Cluster_10
ENSDARG00000034273	sid4	---	---	1.51886	0.002625	0.020159	Cluster_1
ENSDARG00000103319	si:ch73-359m17.7	---	---	1.51832	1.75e-05	0.000403	Cluster_6
ENSDARG00000103638	PVRL3_(2_of_2)	PVRL3	ENSG00000177707	1.51771	0.011142	0.058577	Cluster_1
ENSDARG00000014496	trpv6	TRPV5	ENSG00000165125	1.51304	2.34e-08	1.7e-06	Cluster_1
ENSDARG00000073969	prf1.7	PRF1	---	1.51263	0.000149	0.002216	Cluster_1
ENSDARG00000103231	si:ch211-199i15.5	---	---	1.51173	0.001821	0.015341	Cluster_1
ENSDARG00000103435	sorbs1	SORBS1	ENSG00000095637	1.51157	0.001034	0.010003	Cluster_1
ENSDARG00000045522	si:dkeyp-89c11.3	---	---	1.51076	0.000118	0.00186	Cluster_4
ENSDARG00000097103	HIST1H4D_(3_of_3)	HIST1H4D	---	1.51009	0.015203	0.073484	Cluster_1
ENSDARG00000104999	si:dkey-45k15.3	---	---	1.50987	6.27e-08	3.92e-06	Cluster_1
ENSDARG00000077550	gcnt4b	GCNT4	ENSG00000176928	1.50798	0.002548	0.019722	Cluster_6
ENSDARG00000103417	si:dkey-269o24.6	---	---	1.50731	0.01892	0.086081	Cluster_10
ENSDARG00000100902	si:ch73-343g19.8	---	---	1.50699	0.020214	0.090265	Cluster_6
ENSDARG00000057879	p3h3	P3H3	ENSG00000110811	1.50517	0.000309	0.003893	Cluster_4
ENSDARG00000071667	si:dkey-222f2.7	---	---	1.50476	0.000371	0.004496	Cluster_4
ENSDARG00000095297	si:ch73-341p18.6	ADGRE2	---	1.50467	0.004981	0.032316	Cluster_6
ENSDARG00000018117	si:dkey-37g12.2	---	---	1.50465	0.013332	0.066871	Cluster_6
ENSDARG00000007787	zgc:112965	---	ENSG00000120217	1.50438	0.000767	0.007888	Cluster_6
ENSDARG00000062359	scn3b	SCN3B	ENSG00000166257	1.50387	0.002399	0.018836	Cluster_1
ENSDARG00000045302	smpx	SMPX	ENSG00000091482	1.50129	9.06e-06	0.000236	Cluster_1
ENSDARG00000090903	CREB3L3_(2_of_2)	CREB3L3	ENSG00000060566	1.49705	0.019032	0.086464	Cluster_1
ENSDARG00000039150	lgmn	LGMN	ENSG00000100600	1.4948	2.83e-06	8.94e-05	Cluster_1
ENSDARG00000104472	si:ch211-39i2.2	---	---	1.49437	0.0015	0.013239	Cluster_1
ENSDARG00000008880	usp28	USP28	ENSG00000048028	1.49375	0.003248	0.023535	Cluster_1
ENSDARG00000037639	nkx3.2	NKX3-2	ENSG00000109705	1.49282	2.34e-08	1.7e-06	Cluster_6
ENSDARG00000002509	zgc:153911	---	ENSG00000103855	1.49172	4.06e-05	0.000791	Cluster_1
ENSDARG00000059409	ABCD2_(1_of_2)	ABCD2	ENSG00000173208	1.49147	0.008751	0.048947	Cluster_1
ENSDARG00000103692	p4ha3	P4HA3	ENSG00000149380	1.4872	0.000563	0.006226	Cluster_10
ENSDARG00000028784	si:dkey-24p1.6	---	---	1.48698	0.000249	0.003298	Cluster_1
ENSDARG00000008982	casq2	CASQ2	ENSG00000118729	1.48494	9.81e-05	0.001604	Cluster_1
ENSDARG00000043342	gpx3	GPX6	ENSG00000211445	1.47968	5.55e-05	0.001018	Cluster_1
ENSDARG00000069769	gig2j	---	---	1.47957	0.000709	0.007445	Cluster_6
ENSDARG00000013056	itpk1a	ITPK1	ENSG00000100605	1.47945	0.0005	0.005673	Cluster_9
ENSDARG00000091099	MYOM2_(2_of_2)	MYOM2	---	1.47866	0.003489	0.024803	Cluster_1
ENSDARG00000099606	si:ch1073-73n18.1	---	ENSG00000016490	1.47563	0.035765	0.137059	Cluster_4
ENSDARG00000071648	zgc:113298	---	---	1.47352	0.000187	0.002634	Cluster_4
ENSDARG00000095800	si:ch211-105n15.1	---	---	1.47075	0.000291	0.003726	Cluster_6
ENSDARG00000092578	si:ch211-222e20.4	---	---	1.47044	0.004553	0.030206	Cluster_6
ENSDARG00000068657	irgq2	---	---	1.46825	0.020358	0.09073	Cluster_1
ENSDARG00000011573	abcb11a	---	---	1.4671	0.031764	0.125784	Cluster_4
ENSDARG00000094815	si:ch73-49p17.1	---	---	1.46514	0.001441	0.01288	Cluster_1
ENSDARG00000104797	BX511078.3	ZNF200	---	1.46455	0.037687	0.142101	Cluster_6
ENSDARG00000042956	cyp2ad6	CYP2J2	ENSG00000138115	1.46307	1.48e-07	8e-06	Cluster_1
ENSDARG00000099159	si:ch211-186j3.3	---	---	1.4595	0.014478	0.070863	Cluster_4
ENSDARG00000010145	tor4aa	TOR4A	ENSG00000198113	1.45552	0.028382	0.116165	Cluster_1
ENSDARG00000103826	gpib	GPI	ENSG00000105220	1.45247	0.021803	0.095362	Cluster_1
ENSDARG00000098965	si:ch211-9d9.7	---	ENSG00000162897	1.45118	0.020188	0.090232	Cluster_6
ENSDARG00000043973	znf292b	ZNF292	ENSG00000188994	1.45064	3.03e-13	1.08e-10	Cluster_6
ENSDARG00000105100	RNH1_(54_of_55)	RNH1	---	1.44832	0.000133	0.002032	Cluster_1
ENSDARG00000101387	CAMK2N1	CAMK2N1	ENSG00000162545	1.44785	2.38e-05	0.000512	Cluster_6
ENSDARG00000007823	atf3	ATF3	ENSG00000162772	1.44423	0.000172	0.002472	Cluster_1
ENSDARG00000023448	galnt14	GALNT14	ENSG00000158089	1.44213	7.31e-07	2.94e-05	Cluster_1
ENSDARG00000075264	FAM124A	FAM124A	ENSG00000150510	1.44127	2.91e-06	9.17e-05	Cluster_1
ENSDARG00000098349	hdac4	HDAC4	ENSG00000068024	1.4401	0.001186	0.011114	Cluster_1
ENSDARG00000033840	fat3a	FAT3	ENSG00000165323	1.43922	4.72e-05	0.000894	Cluster_1
ENSDARG00000025757	tspan35	---	---	1.43904	3.41e-07	1.6e-05	Cluster_1
ENSDARG00000097086	si:dkey-172k15.4	---	---	1.43874	8.99e-07	3.49e-05	Cluster_4
ENSDARG00000092204	ms4a17a.5	MS4A12	ENSG00000149516	1.43872	4.68e-08	3.02e-06	Cluster_4
ENSDARG00000022461	nudt15	NUDT15	---	1.4322	0.00014	0.002113	Cluster_1
ENSDARG00000069264	si:ch211-196h16.5	---	---	1.43172	5.27e-10	7.22e-08	Cluster_6
ENSDARG00000062293	qpctlb	QPCTL	ENSG00000011478	1.43014	0.053685	0.182106	Cluster_9
ENSDARG00000082246	dre-mir-1388	---	---	1.42874	0.04492	0.160404	Cluster_4
ENSDARG00000068050	agbl4	AGBL4	---	1.42818	0.015814	0.075624	Cluster_1
ENSDARG00000056757	SLC39A8	SLC39A8	ENSG00000138821	1.42766	0.011617	0.060488	Cluster_6
ENSDARG00000029822	cel.2	CEL	ENSG00000170835	1.4265	0.012786	0.064901	Cluster_4
ENSDARG00000077840	meis2b	---	---	1.42423	0.034822	0.134422	Cluster_1
ENSDARG00000067848	nmrk2	NMRK2	---	1.42319	0.019827	0.089035	Cluster_1
ENSDARG00000070955	hmx3a	---	ENSG00000188620	1.42197	0.001971	0.016266	Cluster_1
ENSDARG00000056659	ttbk1b	TTBK1	ENSG00000180138	1.42165	0.006349	0.038667	Cluster_9
ENSDARG00000104962	CABZ01040078.1	---	ENSG00000162897	1.42052	0.023057	0.099309	Cluster_4
ENSDARG00000092362	hsp70.2	---	ENSG00000126803	1.42049	0.000801	0.008163	Cluster_1
ENSDARG00000006944	gdpd3b	GDPD3	ENSG00000102886	1.42038	2.14e-05	0.000472	Cluster_1
ENSDARG00000087017	PTGR1_(2_of_2)	PTGR1	ENSG00000106853	1.42026	0.001469	0.013061	Cluster_1
ENSDARG00000081779	dre-mir-203a	MIR203A	---	1.42015	0.003804	0.026512	Cluster_1
ENSDARG00000103937	ndrg4	NDRG4	ENSG00000103034	1.41986	0.003052	0.022526	Cluster_1
ENSDARG00000093449	si:dkey-189o20.1	---	---	1.41929	0.001104	0.010512	Cluster_1
ENSDARG00000043482	B3GNT3_(1_of_4)	B3GNT3	ENSG00000179913	1.41918	0.003965	0.027387	Cluster_6
ENSDARG00000014969	ankhb	ANKH	ENSG00000154122	1.41833	9.4e-07	3.58e-05	Cluster_1
ENSDARG00000030095	ccdc78	CCDC78	ENSG00000162004	1.41794	0.023344	0.100264	Cluster_1
ENSDARG00000044023	si:rp71-40n14.1	---	---	1.41786	0.025037	0.105634	Cluster_4
ENSDARG00000099774	cyb5b	CYB5B	ENSG00000103018	1.41311	1.26e-11	2.8e-09	Cluster_1
ENSDARG00000018423	sulf2a	---	ENSG00000205667	1.41094	2.09e-07	1.06e-05	Cluster_1
ENSDARG00000041685	A2ML1_(3_of_13)	A2ML1	ENSG00000166535	1.41026	0.0403	0.148818	Cluster_6
ENSDARG00000103213	si:dkey-56m15.8	ZNF664	---	1.40855	0.013585	0.067712	Cluster_6
ENSDARG00000044061	---	ADORA3	ENSG00000282608	1.4057	0.00505	0.032673	Cluster_4
ENSDARG00000056047	noxa1	NOXA1	ENSG00000188747	1.40444	3.02e-06	9.43e-05	Cluster_1
ENSDARG00000036371	acta1a	ACTC1	ENSG00000143632	1.40306	0.007989	0.045827	Cluster_1
ENSDARG00000087704	gfra3	GFRA3	ENSG00000146013	1.40119	0.006845	0.040869	Cluster_1
ENSDARG00000083837	FP017217.1	---	---	1.40095	0.002064	0.016855	Cluster_1
ENSDARG00000046007	tmcc2	TMCC2	ENSG00000133069	1.40047	0.037975	0.142897	Cluster_1
ENSDARG00000102945	ccl39.2	---	---	1.39755	0.009429	0.051662	Cluster_1
ENSDARG00000036239	gatm	GATM	ENSG00000171766	1.39577	6.19e-07	2.61e-05	Cluster_1
ENSDARG00000096626	si:zfos-1056b4.1	---	---	1.39409	0.04682	0.165098	Cluster_6
ENSDARG00000092257	si:dkeyp-93h6.3	---	---	1.39338	0.002358	0.018579	Cluster_6
ENSDARG00000096026	si:dkey-4e4.1	---	---	1.39282	0.021637	0.094857	Cluster_4
ENSDARG00000063159	si:dkey-32e23.4	---	ENSG00000183486	1.38999	0.000298	0.003795	Cluster_1
ENSDARG00000100743	RNH1_(32_of_55)	RNH1	---	1.38775	3.52e-07	1.64e-05	Cluster_1
ENSDARG00000101388	si:ch211-171l17.14	---	---	1.38565	0.00058	0.006373	Cluster_6
ENSDARG00000076487	haao	HAAO	ENSG00000162882	1.38516	0.000118	0.00186	Cluster_4
ENSDARG00000076480	mcf2lb	MCF2L	ENSG00000126217	1.38478	4.09e-06	0.00012	Cluster_6
ENSDARG00000095076	si:dkey-73p2.3	---	---	1.3846	0.006547	0.039541	Cluster_9
ENSDARG00000009493	MAP3K13	MAP3K13	ENSG00000073803	1.37814	6.86e-07	2.84e-05	Cluster_4
ENSDARG00000041413	ADGRG3	ADGRG3	---	1.37564	0.002568	0.019822	Cluster_6
ENSDARG00000044688	dusp4	DUSP4	ENSG00000120875	1.37385	0.009432	0.051662	Cluster_1
ENSDARG00000070604	zgc:162509	---	---	1.37023	7.28e-07	2.94e-05	Cluster_6
ENSDARG00000092483	iqcc	IQCC	ENSG00000160051	1.36841	0.001956	0.016187	Cluster_4
ENSDARG00000104314	nrg1	NRG1	ENSG00000157168	1.3678	6.96e-21	1.14e-17	Cluster_6
ENSDARG00000097549	si:ch211-158e19.2	---	---	1.36776	0.001431	0.012802	Cluster_6
ENSDARG00000001785	irx2a	IRX2	ENSG00000170561	1.36572	0.010095	0.054343	Cluster_1
ENSDARG00000020656	prkg1a	PRKG1	---	1.36565	1.25e-05	0.000307	Cluster_6
ENSDARG00000055437	METTL21C_(1_of_2)	METTL21C	ENSG00000139780	1.36556	0.019713	0.088671	Cluster_4
ENSDARG00000053358	basp1	---	---	1.36552	0.001502	0.013253	Cluster_4
ENSDARG00000023963	tpm4a	TPM4	ENSG00000167460	1.36348	0.000858	0.008639	Cluster_1
ENSDARG00000100985	ZBTB7C	ZBTB7C	ENSG00000184828	1.36311	7.37e-12	1.76e-09	Cluster_1
ENSDARG00000042874	phlda2	PHLDA2	ENSG00000181649	1.36311	0.00073	0.007609	Cluster_1
ENSDARG00000034330	si:dkey-88n24.7	---	---	1.36276	0.054906	0.185056	Cluster_6
ENSDARG00000078162	si:dkey-11f7.5	---	---	1.36189	0.049228	0.171201	Cluster_6
ENSDARG00000063079	ago3b	AGO3	ENSG00000126070	1.36146	6.94e-05	0.001218	Cluster_1
ENSDARG00000097527	si:ch73-56d11.3	MS4A12	ENSG00000149516	1.35932	3.02e-06	9.43e-05	Cluster_4
ENSDARG00000104807	---	---	---	1.3593	1.85e-07	9.53e-06	Cluster_6
ENSDARG00000097523	si:ch73-364h19.1	---	---	1.35773	2.43e-08	1.74e-06	Cluster_6
ENSDARG00000052905	zgc:165423	PRSS53	ENSG00000095917	1.35649	0.010089	0.054334	Cluster_4
ENSDARG00000087398	fbn2b	---	---	1.3561	0.037263	0.140869	Cluster_1
ENSDARG00000101240	CU651662.2	---	---	1.35282	0.001506	0.013281	Cluster_6
ENSDARG00000087005	CABZ01059415.1	ADGRE2	---	1.35018	0.007451	0.043491	Cluster_6
ENSDARG00000042221	mthfd1l	MTHFD1L	ENSG00000120254	1.34935	0.000509	0.005745	Cluster_1
ENSDARG00000075855	si:ch73-341p18.7	ADGRE2	---	1.34777	0.007057	0.041873	Cluster_6
ENSDARG00000045898	si:ch211-152c2.3	---	---	1.34714	2.73e-15	1.52e-12	Cluster_1
ENSDARG00000018619	cers4b	CERS4	---	1.34546	4.81e-05	0.000908	Cluster_6
ENSDARG00000091650	igflr1	IGFLR1	ENSG00000126246	1.34546	5.27e-07	2.27e-05	Cluster_4
ENSDARG00000091211	adh8a	ADH6	ENSG00000187758	1.34434	0.015282	0.073723	Cluster_1
ENSDARG00000102916	CABZ01087111.1	---	---	1.34047	0.000916	0.009076	Cluster_10
ENSDARG00000099073	ZFOS-741A10.4	---	---	1.34014	0.004095	0.028006	Cluster_10
ENSDARG00000094055	si:dkey-88l16.3	---	---	1.33998	0.016103	0.076587	Cluster_4
ENSDARG00000005271	zc3h12a	ZC3H12A	ENSG00000163874	1.33965	5.37e-06	0.000151	Cluster_6
ENSDARG00000062978	ccdc151	CCDC151	ENSG00000198003	1.33838	0.014604	0.071289	Cluster_4
ENSDARG00000030364	angpt1	ANGPT1	ENSG00000154188	1.33621	1.45e-05	0.000345	Cluster_1
ENSDARG00000104783	---	---	---	1.33543	5.58e-08	3.55e-06	Cluster_6
ENSDARG00000092169	si:dkey-250k15.4	---	---	1.33447	0.000212	0.0029	Cluster_6
ENSDARG00000101984	pde6g	PDE6G	ENSG00000185527	1.33434	0.020093	0.089911	Cluster_6
ENSDARG00000095454	AL928685.2	---	---	1.33382	0.010174	0.054586	Cluster_4
ENSDARG00000018980	zgc:91890	---	---	1.33356	1.23e-13	5.05e-11	Cluster_1
ENSDARG00000053938	si:ch211-137j23.8	---	ENSG00000214943	1.33281	0.040552	0.149415	Cluster_4
ENSDARG00000006299	arhgef7a	ARHGEF7	ENSG00000102606	1.33033	5.61e-06	0.000156	Cluster_6
ENSDARG00000062374	leng9	LENG9	ENSG00000275183	1.32998	1.53e-17	1.3e-14	Cluster_1
ENSDARG00000074480	cnksr2a	CNKSR2	ENSG00000149970	1.32874	0.036247	0.138468	Cluster_9
ENSDARG00000093199	A2ML1_(12_of_13)	A2ML1	ENSG00000166535	1.32793	0.000227	0.003072	Cluster_4
ENSDARG00000089697	nfe2l2b	---	---	1.32686	0.021936	0.095703	Cluster_9
ENSDARG00000025615	prr15la	PRR15L	ENSG00000176532	1.32657	0.000438	0.005121	Cluster_6
ENSDARG00000035895	fndc5b	FNDC5	ENSG00000160097	1.32656	0.02695	0.111695	Cluster_4
ENSDARG00000077260	si:dkey-28d5.13	---	---	1.32578	0.013532	0.067484	Cluster_6
ENSDARG00000057582	KLHL34	KLHL34	---	1.3257	0.029031	0.118074	Cluster_1
ENSDARG00000100294	zgc:113209	---	ENSG00000198816	1.32498	8.22e-06	0.000217	Cluster_4
ENSDARG00000102516	ulk4	ULK4	---	1.3249	0.000209	0.002865	Cluster_6
ENSDARG00000077205	zgc:153116	---	ENSG00000198816	1.32319	4.83e-05	0.000909	Cluster_1
ENSDARG00000031049	igsf21a	IGSF21	ENSG00000117154	1.32202	3.55e-06	0.000107	Cluster_1
ENSDARG00000088810	prox1b	---	---	1.32015	4.34e-07	1.97e-05	Cluster_4
ENSDARG00000061357	CHST5	CHST5	---	1.3198	0.000915	0.009071	Cluster_1
ENSDARG00000012435	spic	SPIC	ENSG00000166211	1.31581	2.56e-05	0.000543	Cluster_6
ENSDARG00000096791	si:ch73-344o19.1	---	---	1.31509	0.001423	0.012745	Cluster_1
ENSDARG00000102272	coro6	CORO6	ENSG00000167549	1.3116	0.006116	0.037563	Cluster_1
ENSDARG00000091715	si:dkey-162h11.2	---	---	1.309	0.000558	0.006172	Cluster_1
ENSDARG00000079849	nrtn	NRTN	ENSG00000171119	1.30794	0.012799	0.064936	Cluster_1
ENSDARG00000089361	wu:fb59d01	---	ENSG00000101448	1.30653	0.041587	0.151902	Cluster_6
ENSDARG00000079926	syt15	SYT15	ENSG00000277758	1.30456	0.000752	0.007787	Cluster_4
ENSDARG00000037874	cyp3c2	CYP3A43	ENSG00000160868	1.30454	0.011644	0.060602	Cluster_4
ENSDARG00000093312	si:dkey-83f18.4	---	---	1.29966	0.047642	0.167174	Cluster_4
ENSDARG00000069439	ptgdsa	PTGDS	ENSG00000284341	1.29936	0.027593	0.113719	Cluster_4
ENSDARG00000018881	apobec2a	APOBEC2	ENSG00000124701	1.2986	0.00927	0.051013	Cluster_1
ENSDARG00000103590	cyp2aa6	---	---	1.29804	0.000434	0.005083	Cluster_1
ENSDARG00000094073	CR381686.1	---	---	1.29642	0.026544	0.110322	Cluster_1
ENSDARG00000094908	lingo4a	LINGO4	---	1.29439	0.023951	0.102133	Cluster_4
ENSDARG00000102850	si:ch211-132i7.2	---	---	1.28784	7.98e-07	3.17e-05	Cluster_1
ENSDARG00000092522	si:ch1073-139a18.1	---	---	1.28697	0.001683	0.014467	Cluster_1
ENSDARG00000093777	prf1.9p	---	---	1.28587	0.052135	0.178247	Cluster_9
ENSDARG00000037782	sox8b	SOX8	ENSG00000005513	1.28363	8.2e-05	0.001389	Cluster_6
ENSDARG00000089156	egr3	EGR3	ENSG00000179388	1.2832	0.000167	0.002421	Cluster_1
ENSDARG00000071877	dhrs7cb	DHRS7C	ENSG00000184544	1.28204	0.022416	0.097308	Cluster_1
ENSDARG00000053563	si:ch73-56d11.4	MS4A12	ENSG00000149516	1.2812	2.36e-09	2.5e-07	Cluster_4
ENSDARG00000069450	cx41.8	GJA5	ENSG00000265107	1.27858	0.000373	0.004512	Cluster_1
ENSDARG00000043667	---	---	ENSG00000165959	1.27778	1.24e-09	1.43e-07	Cluster_1
ENSDARG00000009020	cnr1	CNR1	ENSG00000118432	1.27679	4.88e-05	0.000916	Cluster_4
ENSDARG00000104208	zgc:172128	---	---	1.27654	3.24e-05	0.000661	Cluster_4
ENSDARG00000078989	alpk3a	ALPK3	ENSG00000136383	1.27562	0.001113	0.010564	Cluster_1
ENSDARG00000078598	DUSP18	DUSP18	ENSG00000127952	1.27374	0.000662	0.007059	Cluster_1
ENSDARG00000093337	si:ch211-195h23.4	---	---	1.27287	0.026709	0.11091	Cluster_1
ENSDARG00000086706	C6H16orf45	C16orf45	ENSG00000166780	1.2725	0.008324	0.0472	Cluster_1
ENSDARG00000095347	si:dkeyp-72h1.1	---	---	1.27237	0.000672	0.007144	Cluster_6
ENSDARG00000061621	them4	THEM4	ENSG00000159445	1.269	3.11e-05	0.000641	Cluster_4
ENSDARG00000097155	GDPGP1	GDPGP1	ENSG00000183208	1.26824	2.44e-05	0.000524	Cluster_1
ENSDARG00000014556	serpinb1l3	---	ENSG00000166401	1.26771	3.14e-10	4.68e-08	Cluster_4
ENSDARG00000044622	polq	POLQ	ENSG00000051341	1.26715	0.002324	0.018384	Cluster_1
ENSDARG00000001971	cthrc1b	CTHRC1	ENSG00000164932	1.26595	0.022113	0.096293	Cluster_9
ENSDARG00000045141	aqp8a.1	AQP8	ENSG00000103375	1.26463	0.001835	0.015383	Cluster_1
ENSDARG00000101823	si:ch211-243p7.3	---	---	1.26364	0.017529	0.08136	Cluster_9
ENSDARG00000102316	si:dkey-237m9.2	ZNF391	---	1.26192	0.016495	0.077692	Cluster_6
ENSDARG00000078006	WSCD1_(1_of_2)	WSCD1	ENSG00000179314	1.26047	0.031664	0.125552	Cluster_6
ENSDARG00000010700	il17d	IL17D	ENSG00000172458	1.26022	0.006768	0.040565	Cluster_1
ENSDARG00000071833	zgc:113418	---	---	1.25905	1.26e-05	0.000308	Cluster_4
ENSDARG00000091723	si:ch211-202f3.4	CAPN13	ENSG00000214711	1.2587	0.011934	0.061676	Cluster_1
ENSDARG00000042859	slc5a6a	SLC5A6	ENSG00000138074	1.25697	0.003105	0.022772	Cluster_4
ENSDARG00000098431	COMP	COMP	ENSG00000105664	1.25647	0.001151	0.010852	Cluster_1
ENSDARG00000056798	zgc:123297	BTN3A1	ENSG00000112763	1.2523	0.012783	0.0649	Cluster_4
ENSDARG00000043003	pcyt2	PCYT2	ENSG00000185813	1.25198	1.19e-09	1.39e-07	Cluster_1
ENSDARG00000075288	nitr4a	---	ENSG00000211797	1.25188	0.004206	0.02853	Cluster_6
ENSDARG00000009844	dusp23a	DUSP23	ENSG00000158716	1.25107	0.03889	0.145282	Cluster_9
ENSDARG00000024540	tspan36	---	---	1.25106	5.82e-07	2.47e-05	Cluster_1
ENSDARG00000003046	sorbs2a	SORBS2	ENSG00000154556	1.2502	0.004158	0.028319	Cluster_1
ENSDARG00000056650	zgc:113276	---	---	1.25006	0.00718	0.04239	Cluster_1
ENSDARG00000028257	cyb561a3b	CYB561A3	ENSG00000162144	1.24848	0.021137	0.09326	Cluster_6
ENSDARG00000099717	si:rp71-1h20.9	---	---	1.24827	0.000204	0.002821	Cluster_10
ENSDARG00000004017	spag1a	SPAG1	ENSG00000104450	1.24732	4.04e-08	2.67e-06	Cluster_1
ENSDARG00000058158	trim55b	TRIM55	ENSG00000147573	1.24658	0.009563	0.05221	Cluster_1
ENSDARG00000015709	hsd17b12a	HSD17B12	ENSG00000149084	1.24561	2.15e-07	1.09e-05	Cluster_10
ENSDARG00000056591	gucy1b2	---	---	1.24523	0.015093	0.0731	Cluster_6
ENSDARG00000104174	CABZ01055168.1	SAMD9L	---	1.24493	0.007375	0.043148	Cluster_6
ENSDARG00000059582	sowahcb	SOWAHC	ENSG00000198142	1.2449	4.05e-05	0.00079	Cluster_1
ENSDARG00000101272	si:dkey-29j8.1	---	---	1.24283	0.010175	0.054586	Cluster_6
ENSDARG00000087623	si:dkey-119g10.5	---	---	1.24071	0.007235	0.042626	Cluster_6
ENSDARG00000035883	nt5c1aa	NT5C1A	ENSG00000116981	1.24031	7.48e-06	0.0002	Cluster_1
ENSDARG00000041141	cryba1a	CRYBA1	ENSG00000108255	1.23925	0.01617	0.076801	Cluster_6
ENSDARG00000056322	ldb3a	LDB3	---	1.2364	0.017147	0.080008	Cluster_9
ENSDARG00000075671	tlr4al	TLR4	---	1.23484	0.001904	0.01584	Cluster_6
ENSDARG00000069266	esrra	ESRRA	ENSG00000173153	1.23456	9.59e-07	3.65e-05	Cluster_1
ENSDARG00000080599	dre-mir-24-3	---	ENSG00000207617	1.23352	0.005819	0.036191	Cluster_1
ENSDARG00000055192	zgc:136930	---	---	1.2304	0.054125	0.183052	Cluster_4
ENSDARG00000073912	si:ch211-202h22.7	---	---	1.22995	0.016882	0.079159	Cluster_6
ENSDARG00000038770	zgc:103625	---	---	1.22715	0.007783	0.04496	Cluster_4
ENSDARG00000056654	gna15.2	GNA15	ENSG00000060558	1.22552	2.2e-05	0.000482	Cluster_1
ENSDARG00000018788	st8sia2	ST8SIA2	ENSG00000140557	1.22414	0.023707	0.101371	Cluster_6
ENSDARG00000023952	fam167ab	FAM167A	ENSG00000154319	1.22261	4.36e-05	0.000839	Cluster_6
ENSDARG00000076280	ppp1r1b	PPP1R1B	ENSG00000131771	1.22174	6.49e-05	0.001155	Cluster_1
ENSDARG00000102112	BX677667.1	---	---	1.22172	0.006758	0.040519	Cluster_4
ENSDARG00000020483	lta	---	---	1.22009	4.26e-05	0.000824	Cluster_6
ENSDARG00000062900	RNF115_(2_of_2)	RNF115	ENSG00000265491	1.21985	0.008225	0.046786	Cluster_1
ENSDARG00000074604	phc3	PHC3	ENSG00000141858	1.2165	0.000749	0.007763	Cluster_9
ENSDARG00000091817	CR391998.1	---	---	1.21634	3.02e-05	0.000628	Cluster_1
ENSDARG00000025024	pnoca	PNOC	ENSG00000168081	1.21253	0.015601	0.074862	Cluster_9
ENSDARG00000039477	C7H15orf43	C15orf43	ENSG00000167014	1.21015	0.003984	0.027492	Cluster_6
ENSDARG00000061566	SLC7A3_(2_of_2)	SLC7A3	ENSG00000165349	1.21013	9.18e-06	0.000239	Cluster_6
ENSDARG00000088972	si:dkey-238d18.4	---	---	1.20971	3.81e-05	0.000754	Cluster_1
ENSDARG00000012823	dlgap4b	DLGAP4	ENSG00000080845	1.2092	0.022349	0.097111	Cluster_9
ENSDARG00000096012	si:ch211-187d1.2	ZNF436	---	1.20831	0.001841	0.01542	Cluster_6
ENSDARG00000087474	ccr6a	CCR6	ENSG00000112486	1.208	0.000215	0.002927	Cluster_6
ENSDARG00000039096	CD22	CD22	---	1.20759	0.002416	0.018951	Cluster_1
ENSDARG00000035533	tacr1a	TACR1	ENSG00000115353	1.20525	3.35e-06	0.000103	Cluster_4
ENSDARG00000098658	mate4	SLC47A1	---	1.202	0.003892	0.027011	Cluster_6
ENSDARG00000099746	rgs3a	---	---	1.20126	0.000337	0.004164	Cluster_1
ENSDARG00000001803	kcnh6a	KCNH6	ENSG00000143630	1.19987	0.002987	0.022181	Cluster_1
ENSDARG00000034700	vegfab	VEGFA	ENSG00000112715	1.19839	0.000215	0.002926	Cluster_1
ENSDARG00000014624	si:dkeyp-94g1.1	---	---	1.19752	0.025914	0.108428	Cluster_10
ENSDARG00000069415	col17a1a	COL17A1	---	1.19704	0.005571	0.035081	Cluster_4
ENSDARG00000097739	si:dkey-238d18.9	---	---	1.19319	0.046329	0.16401	Cluster_1
ENSDARG00000002991	cep135	CEP135	ENSG00000126001	1.19223	0.001182	0.011093	Cluster_4
ENSDARG00000077308	gpr84	GPR84	ENSG00000139572	1.19206	0.008845	0.049293	Cluster_1
ENSDARG00000089235	tspearb	TSPEAR	ENSG00000175894	1.19012	6.76e-05	0.001193	Cluster_1
ENSDARG00000092286	si:ch73-196i15.4	---	---	1.18991	0.018904	0.086024	Cluster_6
ENSDARG00000020158	spag6	SPAG6	ENSG00000077327	1.18895	0.040366	0.148982	Cluster_1
ENSDARG00000077573	tmprss13b	TMPRSS13	ENSG00000137747	1.18843	0.005127	0.033056	Cluster_1
ENSDARG00000079564	vmhc	MYH6	ENSG00000197616	1.18822	0.037074	0.140477	Cluster_1
ENSDARG00000099353	slc25a13	SLC25A13	ENSG00000004864	1.18759	0.031317	0.124648	Cluster_4
ENSDARG00000060797	pfkmb	PFKM	ENSG00000152556	1.18619	0.005974	0.036919	Cluster_9
ENSDARG00000098327	CT573860.1	---	---	1.18602	0.000672	0.007144	Cluster_6
ENSDARG00000094132	igf1	IGF1	ENSG00000017427	1.18529	0.001655	0.014267	Cluster_1
ENSDARG00000067889	gltpd2	---	ENSG00000224051	1.18514	0.031567	0.125268	Cluster_1
ENSDARG00000040387	mmd	MMD	ENSG00000108960	1.185	7.81e-08	4.66e-06	Cluster_1
ENSDARG00000070428	si:dkey-239n17.4	---	---	1.18287	3.42e-09	3.45e-07	Cluster_6
ENSDARG00000043006	gnav1	---	ENSG00000060558	1.18218	5.72e-10	7.68e-08	Cluster_1
ENSDARG00000104139	atp1a3b	---	ENSG00000157087	1.18216	0.000637	0.006864	Cluster_1
ENSDARG00000092281	---	---	ENSG00000136068	1.18093	0.004246	0.028687	Cluster_1
ENSDARG00000053570	pr2y4l	P2RY4	---	1.17979	0.000422	0.004967	Cluster_1
ENSDARG00000007216	abce1	ABCE1	ENSG00000164163	1.1793	7.03e-08	4.26e-06	Cluster_1
ENSDARG00000095981	si:ch211-161n3.5	CD163	ENSG00000177675	1.1763	0.023304	0.100165	Cluster_4
ENSDARG00000023498	gmppab	GMPPA	ENSG00000144591	1.17614	1.64e-08	1.27e-06	Cluster_1
ENSDARG00000096037	si:ch211-214j24.14	---	---	1.1756	0.003264	0.023625	Cluster_1
ENSDARG00000038489	b3gnt7	B3GNT7	ENSG00000156966	1.17502	4.29e-05	0.000828	Cluster_1
ENSDARG00000099864	wu:fl09a04	---	ENSG00000180096	1.17415	0.005164	0.033192	Cluster_4
ENSDARG00000096588	si:dkey-9c18.6	ADGRE2	---	1.17398	0.027058	0.11201	Cluster_6
ENSDARG00000031737	pthlha	PTHLH	ENSG00000087494	1.17374	0.002388	0.018777	Cluster_1
ENSDARG00000039828	zp3b	POMZP3	ENSG00000146707	1.17338	0.002179	0.017512	Cluster_6
ENSDARG00000091754	CHCHD5	CHCHD5	ENSG00000125611	1.17274	0.000263	0.00343	Cluster_1
ENSDARG00000094511	ccl20b	---	---	1.17193	9.39e-07	3.58e-05	Cluster_6
ENSDARG00000079024	rps6kl1	RPS6KL1	ENSG00000198208	1.17192	0.011609	0.060458	Cluster_4
ENSDARG00000103283	si:dkey-238o14.7	---	ENSG00000165671	1.17179	0.049522	0.171998	Cluster_4
ENSDARG00000087745	LRRC38_(2_of_2)	LRRC38	---	1.17036	0.023383	0.100353	Cluster_1
ENSDARG00000100583	hid1b	HID1	ENSG00000167861	1.17035	4.9e-05	0.000919	Cluster_1
ENSDARG00000074302	gpr183b	GPR183	ENSG00000169508	1.16846	0.000426	0.005003	Cluster_4
ENSDARG00000069453	zgc:113314	---	---	1.16818	1.55e-07	8.34e-06	Cluster_4
ENSDARG00000101137	si:dkey-202n8.1	---	---	1.16799	0.00961	0.05239	Cluster_6
ENSDARG00000044874	zgc:92107	---	---	1.16488	1.11e-10	1.87e-08	Cluster_6
ENSDARG00000001712	si:ch211-247n2.1	KCNMB1	ENSG00000275163	1.16452	0.002273	0.018072	Cluster_6
ENSDARG00000103743	si:dkeyp-72e1.9	---	---	1.16446	0.006253	0.038229	Cluster_1
ENSDARG00000014517	usp5	USP5	ENSG00000111667	1.16403	0.000111	0.001779	Cluster_4
ENSDARG00000099014	fxyd1	---	---	1.16342	1.96e-15	1.13e-12	Cluster_1
ENSDARG00000029587	msra	MSRA	---	1.16275	1.58e-06	5.57e-05	Cluster_6
ENSDARG00000104006	si:dkey-199m13.2	---	---	1.16146	0.022504	0.097571	Cluster_10
ENSDARG00000004059	galk2	GALK2	ENSG00000156958	1.16131	3.04e-07	1.46e-05	Cluster_6
ENSDARG00000004078	acsl4a	ACSL4	ENSG00000068366	1.16044	7.57e-10	9.56e-08	Cluster_6
ENSDARG00000090840	si:ch211-209p16.2	ZNF436	---	1.1603	0.019554	0.088217	Cluster_6
ENSDARG00000024030	angptl2a	ANGPTL2	ENSG00000136859	1.16028	4.27e-06	0.000124	Cluster_1
ENSDARG00000078318	tmod1	TMOD1	ENSG00000136842	1.15974	0.00359	0.025403	Cluster_1
ENSDARG00000041779	trdn	TRDN	ENSG00000186439	1.15962	0.031266	0.124559	Cluster_1
ENSDARG00000092944	si:dkey-117n7.3	---	---	1.15896	0.026492	0.110183	Cluster_4
ENSDARG00000035686	mon1ba	MON1B	ENSG00000103111	1.15885	0.003138	0.022939	Cluster_1
ENSDARG00000076839	zgc:153258	---	---	1.15813	0.002662	0.020336	Cluster_1
ENSDARG00000009351	fgf6a	FGF6	ENSG00000111241	1.1576	0.027252	0.112614	Cluster_1
ENSDARG00000003446	ippk	IPPK	ENSG00000127080	1.15678	0.001889	0.015767	Cluster_1
ENSDARG00000004094	acsbg2	---	ENSG00000130377	1.15623	3.03e-15	1.66e-12	Cluster_1
ENSDARG00000022303	higd1a	HIGD1A	ENSG00000131097	1.1551	4.52e-05	0.000863	Cluster_6
ENSDARG00000053500	cbsa	CBS	ENSG00000160200	1.15178	2.3e-05	0.0005	Cluster_9
ENSDARG00000010434	clu	CLU	ENSG00000120885	1.15153	1.19e-07	6.62e-06	Cluster_4
ENSDARG00000088641	grn2	GRN	---	1.15124	0.003361	0.024135	Cluster_4
ENSDARG00000008238	manba	MANBA	ENSG00000109323	1.15117	2.31e-08	1.69e-06	Cluster_6
ENSDARG00000096959	si:dkey-29h14.10	---	---	1.14965	0.00172	0.014679	Cluster_6
ENSDARG00000099955	CABZ01009880.1	---	---	1.14925	2.39e-06	7.85e-05	Cluster_6
ENSDARG00000011581	si:dkey-23k10.5	---	ENSG00000133561	1.14898	0.001315	0.01205	Cluster_4
ENSDARG00000099405	si:ch1073-288h17.2	---	---	1.14881	0.03918	0.146013	Cluster_1
ENSDARG00000036546	pdxkb	PDXK	ENSG00000160209	1.14788	1.27e-06	4.66e-05	Cluster_1
ENSDARG00000099148	bzw1b	BZW1	ENSG00000082153	1.14721	1.15e-07	6.46e-06	Cluster_6
ENSDARG00000090900	apnl	---	---	1.14637	0.01357	0.067665	Cluster_9
ENSDARG00000040643	ccr10	---	ENSG00000184451	1.14521	0.004331	0.029092	Cluster_6
ENSDARG00000029036	rab32a	RAB32	---	1.1428	3.42e-08	2.32e-06	Cluster_6
ENSDARG00000104731	CR759907.2	ZNF664	---	1.14201	0.010905	0.057583	Cluster_6
ENSDARG00000013711	PLIN3	PLIN3	ENSG00000105355	1.14068	4.2e-06	0.000123	Cluster_1
ENSDARG00000087624	LRRC2	LRRC2	---	1.14051	0.006747	0.040468	Cluster_10
ENSDARG00000092721	si:ch211-67f24.7	---	---	1.14037	0.020641	0.091744	Cluster_1
ENSDARG00000058969	cntnap2a	CNTNAP2	---	1.13983	0.001421	0.012745	Cluster_4
ENSDARG00000007377	odc1	ODC1	ENSG00000115758	1.13937	0.004536	0.030129	Cluster_1
ENSDARG00000095782	si:ch211-209l18.6	---	---	1.13863	0.026271	0.109464	Cluster_4
ENSDARG00000055365	si:dkey-25e12.3	---	ENSG00000111911	1.137	6.87e-07	2.84e-05	Cluster_6
ENSDARG00000055798	heyl	HEYL	ENSG00000163909	1.13649	0.002997	0.022229	Cluster_4
ENSDARG00000100063	si:ch211-127b16.5	---	---	1.13215	0.001306	0.011979	Cluster_1
ENSDARG00000061377	efcab1	EFCAB1	ENSG00000034239	1.13107	0.044676	0.159963	Cluster_6
ENSDARG00000007751	lmnl3	---	---	1.13057	0.006402	0.038882	Cluster_1
ENSDARG00000092587	si:ch73-196i15.2	---	---	1.12907	0.013045	0.065799	Cluster_6
ENSDARG00000089404	SIGLEC8	SIGLEC8	ENSG00000012124	1.12894	0.012627	0.064224	Cluster_1
ENSDARG00000078619	pnp5a	PNP	ENSG00000198805	1.12784	0.008227	0.046791	Cluster_10
ENSDARG00000055852	MTNR1A_(2_of_2)	MTNR1A	ENSG00000168412	1.12617	0.053065	0.180644	Cluster_1
ENSDARG00000102341	sugct	---	ENSG00000175600	1.12592	0.019503	0.088022	Cluster_4
ENSDARG00000071662	si:rp71-36a1.3	---	---	1.12501	0.006666	0.040106	Cluster_4
ENSDARG00000104330	CU694219.1	---	---	1.12428	9.45e-10	1.14e-07	Cluster_1
ENSDARG00000102594	zgc:194627	---	---	1.12349	0.008105	0.046311	Cluster_1
ENSDARG00000034048	zgc:92275	---	---	1.12333	0.034591	0.133882	Cluster_1
ENSDARG00000103846	hspa5	HSPA5	ENSG00000044574	1.12211	0.00023	0.003104	Cluster_1
ENSDARG00000069471	mhc1zca	---	ENSG00000153029	1.12155	0.000494	0.00562	Cluster_4
ENSDARG00000105204	si:ch1073-219h3.1	---	---	1.12136	0.012111	0.062335	Cluster_9
ENSDARG00000043446	efhd1	EFHD1	ENSG00000115468	1.12069	0.000165	0.002397	Cluster_1
ENSDARG00000101759	homer1b	HOMER1	ENSG00000152413	1.1206	0.010282	0.055024	Cluster_1
ENSDARG00000029596	trim55a	TRIM55	ENSG00000147573	1.12026	0.00106	0.010211	Cluster_1
ENSDARG00000019307	dusp5	DUSP5	ENSG00000138166	1.11993	4.81e-05	0.000908	Cluster_6
ENSDARG00000103964	si:dkeyp-104b3.21	---	ENSG00000162897	1.1196	0.038682	0.144756	Cluster_4
ENSDARG00000101711	CU855820.1	---	---	1.11634	0.000637	0.006863	Cluster_4
ENSDARG00000005122	atp2a2b	ATP2A2	ENSG00000174437	1.11541	7.88e-08	4.69e-06	Cluster_1
ENSDARG00000039929	ckmt2b	CKMT2	ENSG00000131730	1.11524	0.000105	0.001706	Cluster_1
ENSDARG00000039999	slc13a5b	SLC13A5	ENSG00000141485	1.1148	0.030119	0.121318	Cluster_9
ENSDARG00000057317	nexn	NEXN	ENSG00000162614	1.11466	0.004149	0.028298	Cluster_1
ENSDARG00000040284	si:dkey-79d12.5	---	---	1.11386	0.000141	0.002113	Cluster_10
ENSDARG00000092584	si:ch1073-385f13.3	---	ENSG00000183479	1.11278	5.08e-11	9.52e-09	Cluster_1
ENSDARG00000020377	eif4g2a	EIF4G2	ENSG00000110321	1.11136	4.53e-15	2.39e-12	Cluster_6
ENSDARG00000030750	gabrr3b	GABRR3	ENSG00000183185	1.11125	0.002753	0.020829	Cluster_4
ENSDARG00000105460	NA	---	---	1.11069	0.018101	0.083363	Cluster_1
ENSDARG00000076320	ano9a	ANO9	ENSG00000185101	1.11019	3.26e-06	0.000101	Cluster_6
ENSDARG00000010144	lppr3a	LPPR3	ENSG00000129951	1.11008	0.007862	0.045308	Cluster_1
ENSDARG00000005823	slc39a10	SLC39A10	ENSG00000196950	1.10974	1.31e-12	4.12e-10	Cluster_6
ENSDARG00000079111	ACTA2_(2_of_2)	ACTA2	ENSG00000148156	1.10952	0.000207	0.002846	Cluster_1
ENSDARG00000102473	zgc:171673	---	---	1.10889	2.18e-05	0.000478	Cluster_4
ENSDARG00000059567	si:ch73-281f12.4	---	---	1.10767	6.23e-10	8.18e-08	Cluster_1
ENSDARG00000103766	cyp2aa7	---	ENSG00000138115	1.10738	0.002643	0.020264	Cluster_4
ENSDARG00000029688	hsp70.1	---	ENSG00000126803	1.10671	0.016673	0.078403	Cluster_1
ENSDARG00000013317	pygmb	PYGM	ENSG00000068976	1.10666	0.009564	0.05221	Cluster_1
ENSDARG00000009079	si:ch211-224l10.5	---	---	1.10331	0.016454	0.077583	Cluster_6
ENSDARG00000100093	ppp2r2ba	PPP2R2B	ENSG00000156475	1.10261	0.002675	0.020402	Cluster_1
ENSDARG00000086631	rnh1	---	ENSG00000198816	1.10204	9.87e-05	0.001611	Cluster_4
ENSDARG00000101559	ZHX1	ZHX1	ENSG00000178764	1.09963	0.004141	0.028247	Cluster_9
ENSDARG00000095643	si:dkey-253d23.3	---	---	1.09933	1.23e-09	1.43e-07	Cluster_6
ENSDARG00000014024	ms4a17a.4	MS4A12	ENSG00000149516	1.09922	0.002116	0.017136	Cluster_4
ENSDARG00000102380	CNNM4_(2_of_3)	CNNM4	ENSG00000158158	1.09908	0.001927	0.015987	Cluster_1
ENSDARG00000103162	CABZ01046954.1	---	---	1.09883	0.009543	0.052125	Cluster_6
ENSDARG00000075806	kirrel3a	KIRREL3	ENSG00000149571	1.09825	0.048007	0.168088	Cluster_1
ENSDARG00000069103	si:dkeyp-82a1.4	---	---	1.09782	0.001464	0.013042	Cluster_6
ENSDARG00000012460	rassf4	RASSF4	ENSG00000107551	1.0977	0.000544	0.006056	Cluster_4
ENSDARG00000043079	MMP23B	MMP23B	ENSG00000189409	1.09668	0.001829	0.015359	Cluster_1
ENSDARG00000103485	card14	CARD14	ENSG00000141527	1.09666	5.34e-10	7.24e-08	Cluster_6
ENSDARG00000104903	cdkn1cb	---	ENSG00000129757	1.0965	0.018301	0.083998	Cluster_6
ENSDARG00000004635	epha7	EPHA7	---	1.09258	1.46e-12	4.49e-10	Cluster_1
ENSDARG00000034043	irx5a	IRX5	ENSG00000176842	1.0917	0.011646	0.060603	Cluster_1
ENSDARG00000058488	adora2ab	ADORA2A	---	1.09045	1.06e-08	8.89e-07	Cluster_1
ENSDARG00000026236	zgc:56585	---	---	1.08987	0.000764	0.007861	Cluster_1
ENSDARG00000074863	si:dkey-112m2.1	---	---	1.08722	0.030309	0.121871	Cluster_9
ENSDARG00000011769	cpm	CPM	ENSG00000135678	1.08605	0.00039	0.004661	Cluster_1
ENSDARG00000060788	lrrc14b	LRRC14B	ENSG00000185028	1.08552	0.021555	0.09472	Cluster_6
ENSDARG00000077959	HTR3C	HTR3C	---	1.08501	0.006629	0.039958	Cluster_1
ENSDARG00000035544	etnppl	ETNPPL	ENSG00000164089	1.08428	0.003892	0.027011	Cluster_1
ENSDARG00000039997	ptp4a3	---	ENSG00000184489	1.08325	1.53e-09	1.72e-07	Cluster_1
ENSDARG00000009266	uevld	UEVLD	ENSG00000151116	1.08305	4.66e-09	4.52e-07	Cluster_6
ENSDARG00000030583	foxk2	FOXK2	ENSG00000141568	1.08126	0.001536	0.013488	Cluster_1
ENSDARG00000091598	si:ch73-91k6.2	---	---	1.0806	0.005144	0.033112	Cluster_6
ENSDARG00000051896	fbn2a	FBN2	ENSG00000138829	1.07883	0.0163	0.077182	Cluster_6
ENSDARG00000025855	camk2n1a	CAMK2N2	ENSG00000163888	1.07856	0.000474	0.005448	Cluster_4
ENSDARG00000061011	hlfb	HLF	ENSG00000108924	1.07323	0.005093	0.032867	Cluster_4
ENSDARG00000061240	cbln4	CBLN4	ENSG00000054803	1.07304	0.019366	0.087528	Cluster_4
ENSDARG00000044135	cenpp	CENPP	ENSG00000188312	1.07279	0.000979	0.009552	Cluster_1
ENSDARG00000055226	slc7a7	SLC7A7	ENSG00000155465	1.07229	0.002949	0.021965	Cluster_6
ENSDARG00000045946	sec24d	SEC24D	ENSG00000150961	1.07145	2.61e-10	4.04e-08	Cluster_1
ENSDARG00000088040	MDP1	MDP1	---	1.07126	4.97e-06	0.000141	Cluster_6
ENSDARG00000055672	map3k10	MAP3K10	ENSG00000130758	1.07045	0.027108	0.112148	Cluster_9
ENSDARG00000101654	si:ch211-188c18.1	---	ENSG00000173762	1.0703	0.016432	0.077569	Cluster_1
ENSDARG00000021444	prf1.2	PRF1	ENSG00000180644	1.06982	0.04676	0.165011	Cluster_9
ENSDARG00000011696	esrrgb	---	---	1.06754	5.61e-07	2.4e-05	Cluster_1
ENSDARG00000016348	dip2bb	DIP2B	ENSG00000066084	1.06681	0.013718	0.06822	Cluster_1
ENSDARG00000051819	swap70a	SWAP70	ENSG00000133789	1.06647	0.000665	0.007087	Cluster_6
ENSDARG00000060723	stim1a	STIM1	ENSG00000167323	1.0651	1.54e-15	9.14e-13	Cluster_1
ENSDARG00000010029	spon1a	SPON1	ENSG00000262655	1.06403	0.027427	0.113119	Cluster_1
ENSDARG00000036915	dolpp1	DOLPP1	ENSG00000167130	1.06359	5.74e-09	5.3e-07	Cluster_1
ENSDARG00000095167	si:dkeyp-66d7.4	---	---	1.06356	0.043908	0.158044	Cluster_1
ENSDARG00000100835	RGS13_(2_of_2)	RGS13	ENSG00000127074	1.06333	0.01169	0.060754	Cluster_6
ENSDARG00000035009	trim35-27	TRIM35	---	1.06239	0.007821	0.045125	Cluster_1
ENSDARG00000076904	loxl5b	---	---	1.06189	0.010811	0.057204	Cluster_1
ENSDARG00000097364	si:dkey-175d9.3	---	---	1.06179	0.016211	0.07689	Cluster_10
ENSDARG00000036337	cers3b	CERS3	ENSG00000154227	1.06058	0.001091	0.010417	Cluster_1
ENSDARG00000103330	si:ch73-236c18.5	---	---	1.05981	0.01729	0.080518	Cluster_6
ENSDARG00000086848	atad3b	ATAD3B	ENSG00000160072	1.05917	0.000786	0.008049	Cluster_9
ENSDARG00000061970	lingo3a	LINGO3	ENSG00000220008	1.0586	0.00935	0.051357	Cluster_4
ENSDARG00000055589	s100t	---	ENSG00000169906	1.05834	0.008306	0.047142	Cluster_4
ENSDARG00000054842	hsd17b14	HSD17B14	ENSG00000087076	1.05696	1.67e-06	5.83e-05	Cluster_1
ENSDARG00000015065	c4	---	ENSG00000224389	1.05613	0.013967	0.069025	Cluster_4
ENSDARG00000092241	si:dkey-240n22.7	---	---	1.05592	0.000141	0.002117	Cluster_4
ENSDARG00000042018	fhl2a	FHL2	ENSG00000115641	1.05584	0.004139	0.028237	Cluster_1
ENSDARG00000004754	hspa4a	HSPA4	ENSG00000170606	1.05561	0.00021	0.002867	Cluster_1
ENSDARG00000045190	ch25h	---	ENSG00000138135	1.05424	0.046858	0.165167	Cluster_1
ENSDARG00000079308	tor3a	TOR3A	ENSG00000186283	1.05422	0.00558	0.035124	Cluster_7
ENSDARG00000078425	oat	OAT	ENSG00000065154	1.05362	0.001479	0.013117	Cluster_7
ENSDARG00000017365	slc23a2	---	ENSG00000089057	1.05246	0.005113	0.032981	Cluster_1
ENSDARG00000044001	lgals3l	---	ENSG00000171916	1.05049	0.000852	0.008608	Cluster_4
ENSDARG00000055644	zgc:101788	PRSS53	ENSG00000095917	1.05026	0.001366	0.012413	Cluster_4
ENSDARG00000087646	RUNX1_(1_of_2)	RUNX1	ENSG00000159216	1.04983	0.015471	0.074351	Cluster_1
ENSDARG00000059993	trpm4a	TRPM4	ENSG00000130529	1.04952	5.62e-10	7.58e-08	Cluster_1
ENSDARG00000035459	spns3	SPNS3	ENSG00000182557	1.04928	3.65e-06	0.00011	Cluster_6
ENSDARG00000019532	fads2	FADS2	ENSG00000134824	1.04903	0.032861	0.128864	Cluster_4
ENSDARG00000077791	BRSK2_(2_of_2)	BRSK2	ENSG00000174672	1.04879	0.005045	0.032649	Cluster_4
ENSDARG00000092329	si:dkey-156j15.1	ZNF664	---	1.04824	0.0403	0.148818	Cluster_4
ENSDARG00000038826	jph1b	JPH1	ENSG00000104369	1.04683	0.000138	0.002087	Cluster_1
ENSDARG00000045420	epdr1	EPDR1	---	1.04683	0.001566	0.013704	Cluster_1
ENSDARG00000033231	mcm6l	---	---	1.04395	0.030893	0.123684	Cluster_10
ENSDARG00000062446	neurl2	NEURL2	ENSG00000124257	1.04295	0.044674	0.159963	Cluster_1
ENSDARG00000033999	cyp26a1	CYP26A1	ENSG00000095596	1.04239	0.003617	0.025537	Cluster_1
ENSDARG00000091539	ptprjb.1	PTPRJ	ENSG00000149177	1.04191	0.000271	0.003525	Cluster_1
ENSDARG00000062134	kcnab2b	KCNAB2	ENSG00000069424	1.04091	0.020563	0.09147	Cluster_1
ENSDARG00000055632	smtnl	SMTNL2	ENSG00000188176	1.04063	0.000158	0.002311	Cluster_1
ENSDARG00000017274	opn1sw2	---	---	1.03883	0.016451	0.077581	Cluster_6
ENSDARG00000035005	bag2	BAG2	ENSG00000112208	1.03792	0.0051	0.032908	Cluster_1
ENSDARG00000104391	si:dkey-43b14.6	---	---	1.0371	0.053639	0.182017	Cluster_4
ENSDARG00000034604	apobec2b	APOBEC2	---	1.03657	0.020318	0.090599	Cluster_1
ENSDARG00000078979	arhgef40	ARHGEF40	ENSG00000165801	1.03641	0.005707	0.035698	Cluster_9
ENSDARG00000078842	tns1a	TNS1	ENSG00000111077	1.03547	0.002124	0.017184	Cluster_1
ENSDARG00000097192	si:ch73-59c19.2	---	---	1.03247	0.005454	0.034487	Cluster_4
ENSDARG00000005423	pgam1a	PGAM1	ENSG00000171314	1.03097	5.22e-06	0.000147	Cluster_1
ENSDARG00000057169	abca4a	ABCA4	ENSG00000198691	1.02999	0.051148	0.17595	Cluster_9
ENSDARG00000035470	sh3glb2b	SH3GLB2	ENSG00000148341	1.02959	2.29e-11	4.59e-09	Cluster_4
ENSDARG00000035909	mfsd2ab	MFSD2A	ENSG00000168389	1.02953	0.000592	0.006478	Cluster_6
ENSDARG00000069464	cox7a1	---	---	1.02923	0.006414	0.038918	Cluster_6
ENSDARG00000102922	BX470115.2	---	---	1.02912	0.023826	0.10177	Cluster_6
ENSDARG00000092792	zgc:92658	---	---	1.02837	0.025252	0.106225	Cluster_1
ENSDARG00000021195	st8sia6	---	---	1.02692	0.006336	0.038623	Cluster_6
ENSDARG00000090728	tnfrsf9b	TNFRSF9	---	1.02682	0.006841	0.040859	Cluster_10
ENSDARG00000074802	cflarb	CFLAR	ENSG00000003402	1.02664	5.96e-06	0.000164	Cluster_6
ENSDARG00000053026	kif19	KIF19	ENSG00000196169	1.02571	4.67e-05	0.000887	Cluster_4
ENSDARG00000044562	cycsb	---	---	1.02443	6.99e-05	0.001226	Cluster_4
ENSDARG00000074301	cth	CTH	ENSG00000116761	1.02434	3.77e-05	0.000748	Cluster_1
ENSDARG00000098754	RNH1_(22_of_55)	RNH1	---	1.02348	0.006232	0.03815	Cluster_6
ENSDARG00000101752	PLEKHG5_(2_of_2)	PLEKHG5	ENSG00000171680	1.02299	2.86e-06	9.01e-05	Cluster_1
ENSDARG00000056367	mpv17l2	MPV17L2	ENSG00000254858	1.02248	0.001708	0.014624	Cluster_1
ENSDARG00000098580	si:ch73-138e16.1	---	---	1.02165	0.016543	0.077894	Cluster_4
ENSDARG00000087679	si:dkey-11p23.9	---	---	1.02153	0.015924	0.076005	Cluster_1
ENSDARG00000030263	mfsd2b	MFSD2B	ENSG00000205639	1.02071	1.93e-05	0.000436	Cluster_1
ENSDARG00000000068	slc9a3r1	SLC9A3R1	ENSG00000109062	1.02001	1.42e-11	3.11e-09	Cluster_6
ENSDARG00000097731	si:dkey-166f24.2	---	---	1.01932	0.006648	0.040024	Cluster_1
ENSDARG00000077383	anxa11a	ANXA11	ENSG00000122359	1.01898	0.000493	0.005614	Cluster_1
ENSDARG00000059368	gria4b	GRIA4	ENSG00000152578	1.01827	0.013748	0.068344	Cluster_1
ENSDARG00000075608	mical2a	MICAL2	ENSG00000133816	1.01802	0.001564	0.013694	Cluster_1
ENSDARG00000079336	STRC	STRC	ENSG00000242866	1.01754	0.039659	0.147231	Cluster_1
ENSDARG00000059815	oaz2b	OAZ2	ENSG00000180304	1.01603	0.047558	0.166959	Cluster_10
ENSDARG00000068653	rhoga	RHOG	ENSG00000177105	1.01397	0.000268	0.003485	Cluster_6
ENSDARG00000042559	tnni1c	---	---	1.01388	0.00019	0.002666	Cluster_4
ENSDARG00000002564	syngr1a	SYNGR1	ENSG00000100321	1.01306	0.016559	0.077933	Cluster_1
ENSDARG00000043798	ms4a17a.1	MS4A12	ENSG00000149516	1.01278	0.000124	0.001927	Cluster_4
ENSDARG00000089019	si:ch211-175m2.5	---	---	1.0126	0.001388	0.01255	Cluster_1
ENSDARG00000067714	hspb3	HSPB3	ENSG00000169271	1.01219	0.034471	0.133584	Cluster_6
ENSDARG00000073952	slc4a7	SLC4A7	ENSG00000033867	1.01192	1.73e-08	1.32e-06	Cluster_1
ENSDARG00000086037	jam3a	JAM3	---	1.01147	0.002511	0.019545	Cluster_1
ENSDARG00000014303	vac14	VAC14	ENSG00000103043	1.01072	7.86e-09	7.01e-07	Cluster_6
ENSDARG00000100773	zmynd19	ZMYND19	ENSG00000165724	1.01059	0.000341	0.004209	Cluster_1
ENSDARG00000038785	abcf2a	ABCF2	ENSG00000285292	1.00806	0.000246	0.00326	Cluster_1
ENSDARG00000102762	pik3r5	PIK3R5	ENSG00000141506	1.00798	0.000111	0.001781	Cluster_6
ENSDARG00000096995	fbxl22	FBXL22	ENSG00000197361	1.00782	0.042074	0.153242	Cluster_1
ENSDARG00000036139	lctla	LCTL	ENSG00000188501	1.00424	0.044775	0.160157	Cluster_1
ENSDARG00000098837	tgm5l	TGM5	ENSG00000166947	1.00172	0.043644	0.157377	Cluster_1
ENSDARG00000055477	pelo	PELO	ENSG00000152684	1.00147	1.22e-07	6.8e-06	Cluster_4
ENSDARG00000008912	slc8a2a	SLC8A2	ENSG00000118160	1.00101	0.003776	0.026355	Cluster_4
ENSDARG00000089009	frmpd1b	FRMPD1	ENSG00000070601	1.00086	0.000552	0.006124	Cluster_6
ENSDARG00000029936	grtp1a	GRTP1	ENSG00000139835	1.0006	0.000309	0.003883	Cluster_1
ENSDARG00000036237	slc27a2a	SLC27A2	---	0.999544	0.017712	0.081922	Cluster_1
ENSDARG00000062933	cmip	CMIP	ENSG00000153815	0.998389	1.32e-14	6.72e-12	Cluster_1
ENSDARG00000076518	mettl1	METTL1	ENSG00000037897	0.996676	0.000635	0.006845	Cluster_4
ENSDARG00000045016	npffl	---	ENSG00000139574	0.996417	0.020023	0.089696	Cluster_1
ENSDARG00000088048	fgf18a	FGF18	ENSG00000156427	0.995644	0.00081	0.008239	Cluster_1
ENSDARG00000087444	BX664625.2	---	---	0.993555	0.033915	0.13196	Cluster_6
ENSDARG00000087657	fasn	FASN	ENSG00000169710	0.992693	0.000759	0.007837	Cluster_9
ENSDARG00000098206	ptrh1	PTRH1	ENSG00000187024	0.991477	0.000308	0.003879	Cluster_1
ENSDARG00000087349	reep6	REEP6	ENSG00000115255	0.990748	0.02412	0.10265	Cluster_4
ENSDARG00000061486	DNAH10	DNAH10	ENSG00000197653	0.989209	0.01782	0.082352	Cluster_4
ENSDARG00000071618	RNH1_(1_of_55)	RNH1	---	0.987191	0.005401	0.034279	Cluster_6
ENSDARG00000058322	enc3	---	---	0.98678	5.2e-05	0.000964	Cluster_1
ENSDARG00000027131	tmem169	TMEM169	ENSG00000163449	0.986498	0.039716	0.147364	Cluster_1
ENSDARG00000097289	rnf183	---	---	0.9814	0.00031	0.003898	Cluster_1
ENSDARG00000075043	GPRIN3	GPRIN3	ENSG00000185477	0.980666	0.024442	0.103686	Cluster_9
ENSDARG00000014805	fhl5	FHL5	ENSG00000112214	0.980604	0.034177	0.132667	Cluster_9
ENSDARG00000057911	zgc:86709	---	ENSG00000159251	0.980202	0.01902	0.086457	Cluster_9
ENSDARG00000070844	gamt	GAMT	ENSG00000130005	0.978771	0.002572	0.019836	Cluster_1
ENSDARG00000031044	lipg	LIPG	ENSG00000101670	0.977369	0.035651	0.136829	Cluster_6
ENSDARG00000096971	si:dkey-206p8.1	---	---	0.975599	0.05021	0.173588	Cluster_9
ENSDARG00000100449	si:busm1-71b9.3	---	---	0.974974	0.010162	0.054557	Cluster_1
ENSDARG00000056178	dpt	DPT	ENSG00000143196	0.974641	0.007542	0.043922	Cluster_1
ENSDARG00000039052	klhl40a	KLHL40	ENSG00000157119	0.973569	0.008592	0.048265	Cluster_1
ENSDARG00000061363	GFOD1	GFOD1	ENSG00000145990	0.973498	0.008611	0.048329	Cluster_1
ENSDARG00000003684	obsl1a	OBSL1	ENSG00000124006	0.973423	0.012758	0.064805	Cluster_1
ENSDARG00000102007	FO904970.2	---	---	0.970666	0.021744	0.09519	Cluster_6
ENSDARG00000089913	cacna1g	---	ENSG00000006283	0.969881	0.001663	0.014322	Cluster_1
ENSDARG00000043260	xylb	XYLB	ENSG00000093217	0.969795	0.002373	0.018681	Cluster_4
ENSDARG00000069843	kctd12.1	KCTD12	ENSG00000178695	0.968052	0.00018	0.002548	Cluster_1
ENSDARG00000052427	CCDC64B	CCDC64B	ENSG00000162069	0.967369	0.000179	0.002543	Cluster_6
ENSDARG00000095047	si:dkey-85k15.4	---	---	0.966155	0.002819	0.021214	Cluster_4
ENSDARG00000093906	xcl32a.1	---	---	0.965719	0.051273	0.176217	Cluster_6
ENSDARG00000099974	ldb3b	---	ENSG00000122367	0.963326	0.008752	0.048947	Cluster_1
ENSDARG00000099851	GPR180	GPR180	ENSG00000152749	0.963287	0.001975	0.016288	Cluster_4
ENSDARG00000077557	nitr5	---	ENSG00000211797	0.961508	0.009129	0.05043	Cluster_6
ENSDARG00000036168	nfatc1	NFATC1	ENSG00000131196	0.959254	0.000549	0.006094	Cluster_1
ENSDARG00000019658	pou2f2a	POU2F2	ENSG00000028277	0.959189	0.002487	0.0194	Cluster_1
ENSDARG00000079553	cd83	---	---	0.959134	0.013478	0.067288	Cluster_6
ENSDARG00000017047	slc27a4	SLC27A4	ENSG00000167114	0.95746	0.000408	0.004824	Cluster_1
ENSDARG00000062228	adipoqa	ADIPOQ	ENSG00000181092	0.955878	0.005805	0.036137	Cluster_9
ENSDARG00000032405	CKAP4	CKAP4	---	0.952699	0.001392	0.012576	Cluster_9
ENSDARG00000070961	lepr	LEPR	ENSG00000116678	0.952496	0.004568	0.030277	Cluster_1
ENSDARG00000074852	si:dkeyp-67e6.5	---	ENSG00000266714	0.952121	0.000527	0.005916	Cluster_1
ENSDARG00000070473	parp6b	PARP6	---	0.950204	0.017241	0.08033	Cluster_9
ENSDARG00000077372	tfr1b	TFRC	ENSG00000072274	0.949834	2.57e-09	2.67e-07	Cluster_1
ENSDARG00000024276	pcbp4	PCBP4	ENSG00000090097	0.949383	0.011788	0.061079	Cluster_1
ENSDARG00000013221	pde4ca	PDE4C	---	0.945026	4.94e-12	1.24e-09	Cluster_1
ENSDARG00000100617	si:ch1073-209h18.1	SAMD9L	---	0.94435	0.043263	0.156423	Cluster_6
ENSDARG00000045150	csnk1e	CSNK1E	ENSG00000213923	0.94377	3.57e-05	0.000712	Cluster_1
ENSDARG00000039269	arg2	ARG2	ENSG00000081181	0.943416	0.000148	0.002205	Cluster_1
ENSDARG00000044526	camk1ga	CAMK1G	ENSG00000008118	0.94144	0.022347	0.097111	Cluster_6
ENSDARG00000022531	ntn1b	NTN1	---	0.940792	0.000607	0.006599	Cluster_4
ENSDARG00000068637	si:ch211-281l24.3	---	---	0.939343	5.3e-05	0.00098	Cluster_4
ENSDARG00000035322	myh7bb	MYH7B	---	0.938956	0.029771	0.120368	Cluster_1
ENSDARG00000089781	ciz1a	CIZ1	ENSG00000148337	0.938369	0.001468	0.013061	Cluster_7
ENSDARG00000017790	chrnb2b	CHRNB2	ENSG00000160716	0.936777	0.034782	0.134377	Cluster_1
ENSDARG00000077028	si:ch211-81n22.1	---	---	0.936056	0.004288	0.028876	Cluster_1
ENSDARG00000036082	tph1b	TPH1	ENSG00000129167	0.935128	0.002271	0.01806	Cluster_1
ENSDARG00000012369	rdh10b	RDH10	ENSG00000121039	0.933538	0.000401	0.00477	Cluster_1
ENSDARG00000055750	foxp3a	FOXP3	---	0.933097	0.012571	0.064008	Cluster_1
ENSDARG00000006215	akr1b1	AKR1B1	ENSG00000085662	0.932928	0.000459	0.005309	Cluster_4
ENSDARG00000059798	kcnq1	KCNQ1	---	0.932521	0.034559	0.133832	Cluster_9
ENSDARG00000079124	MTERF4	MTERF4	ENSG00000122085	0.930916	0.046416	0.164216	Cluster_4
ENSDARG00000045893	kctd15a	KCTD15	ENSG00000153885	0.930828	0.000252	0.003335	Cluster_1
ENSDARG00000087131	ifnlr1	IL22RA1	ENSG00000249624	0.929315	1.87e-06	6.42e-05	Cluster_6
ENSDARG00000027065	slc38a3a	SLC38A3	ENSG00000188338	0.929152	1.6e-05	0.000374	Cluster_1
ENSDARG00000063223	arl14	ARL14	ENSG00000179674	0.929008	0.046859	0.165167	Cluster_1
ENSDARG00000074776	tmem154	---	---	0.927903	1.12e-08	9.29e-07	Cluster_1
ENSDARG00000038112	si:dkeyp-59c12.1	---	---	0.926349	0.006831	0.040838	Cluster_4
ENSDARG00000101729	---	---	---	0.926259	0.022612	0.0979	Cluster_4
ENSDARG00000070230	aldh1l2	ALDH1L2	ENSG00000136010	0.925813	3.1e-05	0.000641	Cluster_1
ENSDARG00000099265	slc7a5	SLC7A5	ENSG00000103257	0.924808	0.003964	0.027387	Cluster_1
ENSDARG00000042908	hsh2d	HSH2D	ENSG00000196684	0.924385	0.00334	0.024028	Cluster_6
ENSDARG00000070080	nbeaa	NBEA	ENSG00000172915	0.924311	0.016062	0.076469	Cluster_1
ENSDARG00000099129	phlda1	PHLDA1	ENSG00000139289	0.924037	0.0128	0.064936	Cluster_9
ENSDARG00000099554	sec16b	SEC16B	ENSG00000120341	0.923259	6.23e-05	0.001116	Cluster_4
ENSDARG00000092934	si:dkey-32e6.3	---	---	0.921926	0.001188	0.011114	Cluster_1
ENSDARG00000071331	ryr3	RYR3	ENSG00000198838	0.920456	0.020075	0.089889	Cluster_1
ENSDARG00000061124	srpr	SRPR	ENSG00000182934	0.919741	2.66e-07	1.31e-05	Cluster_1
ENSDARG00000061478	igf2bp1	IGF2BP1	---	0.9184	0.00478	0.031327	Cluster_1
ENSDARG00000026499	ppm1e	PPM1E	ENSG00000175175	0.916501	0.01358	0.067703	Cluster_1
ENSDARG00000015033	slc23a1	SLC23A1	ENSG00000170482	0.915604	0.022104	0.096269	Cluster_10
ENSDARG00000055476	CR352329.1	---	---	0.915536	0.014224	0.069925	Cluster_6
ENSDARG00000091061	slc38a3b	SLC38A3	ENSG00000188338	0.913629	0.008675	0.048576	Cluster_1
ENSDARG00000104425	P2RY2_(2_of_3)	P2RY2	ENSG00000175591	0.912996	0.025667	0.107606	Cluster_10
ENSDARG00000093957	si:dkey-251i10.2	---	---	0.912526	0.046133	0.163565	Cluster_10
ENSDARG00000043271	morc3b	MORC3	ENSG00000133131	0.91156	0.017296	0.080518	Cluster_1
ENSDARG00000098051	si:busm1-234g15.3	---	---	0.910031	0.005407	0.034309	Cluster_2
ENSDARG00000089713	si:ch211-12p12.1	---	---	0.908974	0.011637	0.060577	Cluster_6
ENSDARG00000024847	col5a2b	COL5A2	---	0.906115	0.001637	0.014153	Cluster_9
ENSDARG00000097815	si:ch73-39o22.3	---	---	0.904362	0.025147	0.105967	Cluster_1
ENSDARG00000105473	NA	---	---	0.90394	0.025948	0.108525	Cluster_6
ENSDARG00000104356	SRL_(1_of_2)	SRL	---	0.902604	0.008111	0.046324	Cluster_1
ENSDARG00000045837	---	---	ENSG00000108679	0.898623	0.012964	0.065473	Cluster_6
ENSDARG00000057273	alox5a	ALOX5	ENSG00000012779	0.897824	0.021492	0.094523	Cluster_6
ENSDARG00000033955	CABZ01088025.1	---	---	0.897141	0.045548	0.161944	Cluster_1
ENSDARG00000002204	hspb11	---	ENSG00000260325	0.896726	0.032614	0.128294	Cluster_1
ENSDARG00000039256	speg	SPEG	---	0.896534	0.025185	0.106069	Cluster_1
ENSDARG00000011999	ybey	YBEY	ENSG00000182362	0.896528	0.001072	0.010277	Cluster_1
ENSDARG00000101372	CR352258.1	---	---	0.893057	0.001881	0.01571	Cluster_6
ENSDARG00000008100	slc7a10a	SLC7A10	ENSG00000130876	0.893003	4.69e-07	2.07e-05	Cluster_1
ENSDARG00000009136	tp53bp2a	TP53BP2	ENSG00000143514	0.884961	0.002429	0.019022	Cluster_1
ENSDARG00000030125	sox7	SOX7	ENSG00000171056	0.881714	9.96e-08	5.71e-06	Cluster_1
ENSDARG00000008890	ctns	CTNS	ENSG00000040531	0.881674	2.36e-06	7.78e-05	Cluster_6
ENSDARG00000079182	NPAS3	NPAS3	---	0.880529	0.046863	0.165167	Cluster_1
ENSDARG00000094602	si:dkey-7n6.2	---	---	0.878366	0.005077	0.032813	Cluster_6
ENSDARG00000076520	MAF_(2_of_2)	MAF	ENSG00000178573	0.877505	0.029369	0.11919	Cluster_6
ENSDARG00000058252	adamts15b	ADAMTS8	ENSG00000134917	0.877457	0.001877	0.015683	Cluster_4
ENSDARG00000026663	tlr19	---	ENSG00000137507	0.876553	0.03829	0.143754	Cluster_1
ENSDARG00000075444	cgref1	CGREF1	---	0.87478	0.002248	0.01792	Cluster_4
ENSDARG00000074812	fhdc1	FHDC1	ENSG00000137460	0.874667	0.000243	0.003238	Cluster_1
ENSDARG00000102178	emilin2b	EMILIN2	ENSG00000132205	0.873125	0.018596	0.08504	Cluster_1
ENSDARG00000075375	zgc:171501	---	---	0.87232	0.003664	0.025752	Cluster_6
ENSDARG00000070155	tuba8l3	---	---	0.871052	2.56e-05	0.000543	Cluster_1
ENSDARG00000059391	gyg1b	GYG1	ENSG00000163754	0.87012	0.004783	0.03134	Cluster_1
ENSDARG00000017884	bgna	BGN	---	0.869428	0.01544	0.074267	Cluster_9
ENSDARG00000100352	aglb	AGL	ENSG00000162688	0.868535	0.029977	0.120883	Cluster_9
ENSDARG00000090167	FO904898.1	---	---	0.867792	0.016438	0.077572	Cluster_4
ENSDARG00000104842	CABZ01085069.1	---	---	0.867407	0.031763	0.125784	Cluster_8
ENSDARG00000101010	hpdl	HPDL	ENSG00000186603	0.867227	0.002578	0.019867	Cluster_1
ENSDARG00000071029	si:dkey-147f3.4	FBXO6	---	0.867085	0.033245	0.130113	Cluster_4
ENSDARG00000004692	nabp1a	NABP1	ENSG00000173559	0.865394	7.7e-08	4.61e-06	Cluster_6
ENSDARG00000096587	itgam	ITGAX	ENSG00000140678	0.864598	0.027388	0.112971	Cluster_4
ENSDARG00000012409	rnf207b	RNF207	ENSG00000158286	0.863989	0.04554	0.161936	Cluster_1
ENSDARG00000031848	pparg	PPARG	---	0.860489	0.000229	0.003093	Cluster_9
ENSDARG00000020544	rem1	REM1	---	0.858893	0.022729	0.098237	Cluster_1
ENSDARG00000070140	RETSAT_(2_of_2)	RETSAT	ENSG00000042445	0.858382	0.0312	0.124398	Cluster_4
ENSDARG00000096717	si:rp71-1c10.7	---	---	0.857115	0.002077	0.016929	Cluster_10
ENSDARG00000093940	si:dkeyp-77c8.1	---	---	0.854347	0.031361	0.124785	Cluster_1
ENSDARG00000090171	si:ch211-278p7.5	---	---	0.85419	0.027964	0.114857	Cluster_6
ENSDARG00000097535	si:ch211-252f13.5	---	---	0.852371	0.052508	0.179204	Cluster_9
ENSDARG00000100991	chrna3	CHRNA3	ENSG00000080644	0.851723	0.021817	0.095391	Cluster_1
ENSDARG00000042094	eef2a.1	---	ENSG00000158417	0.849676	0.000185	0.002603	Cluster_1
ENSDARG00000005853	slc25a6	SLC25A5	ENSG00000169100	0.849648	0.047403	0.16665	Cluster_1
ENSDARG00000020944	ezra	EZR	ENSG00000092820	0.848124	0.006625	0.039947	Cluster_9
ENSDARG00000035809	col1a1b	COL1A1	ENSG00000108821	0.846882	0.005211	0.033421	Cluster_9
ENSDARG00000070794	greb1	GREB1	---	0.845471	0.013432	0.067156	Cluster_9
ENSDARG00000077314	MBLAC1	MBLAC1	ENSG00000214309	0.845299	0.022558	0.097745	Cluster_4
ENSDARG00000102610	R3HDM2	R3HDM2	ENSG00000258830	0.8427	0.006407	0.038895	Cluster_9
ENSDARG00000055835	slc26a6	SLC26A6	ENSG00000225697	0.839053	0.054209	0.183215	Cluster_6
ENSDARG00000025788	chp2	CHP2	---	0.838843	7.82e-05	0.001339	Cluster_4
ENSDARG00000071498	fhl1a	FHL1	ENSG00000022267	0.83772	0.016858	0.079059	Cluster_1
ENSDARG00000100793	CR450785.1	---	---	0.837694	0.008978	0.049869	Cluster_6
ENSDARG00000069342	zgc:153115	---	ENSG00000129911	0.836513	0.000195	0.002712	Cluster_1
ENSDARG00000012281	zgc:65851	---	---	0.836329	0.030951	0.123809	Cluster_7
ENSDARG00000100795	timp4a	---	ENSG00000157150	0.836113	8e-06	0.000212	Cluster_4
ENSDARG00000068888	klhl41a	KLHL41	ENSG00000239474	0.835375	0.002329	0.018408	Cluster_9
ENSDARG00000058598	sox18	SOX18	---	0.835292	1.05e-05	0.000266	Cluster_1
ENSDARG00000003998	phyhipla	---	ENSG00000165443	0.834365	0.00595	0.036807	Cluster_1
ENSDARG00000014196	myl1	MYL1	ENSG00000168530	0.83319	0.054776	0.184774	Cluster_9
ENSDARG00000023759	zgc:73226	---	---	0.832039	0.001727	0.014725	Cluster_1
ENSDARG00000069093	col2a1a	COL2A1	ENSG00000139219	0.830946	0.034381	0.133326	Cluster_7
ENSDARG00000076312	myot	---	ENSG00000120729	0.830403	0.042476	0.154281	Cluster_9
ENSDARG00000063097	scube1	SCUBE1	---	0.829849	1.44e-12	4.48e-10	Cluster_1
ENSDARG00000099197	actc1b	---	ENSG00000148156	0.828974	0.017157	0.080033	Cluster_9
ENSDARG00000075480	si:dkey-63d15.12	---	---	0.828692	0.022565	0.09776	Cluster_6
ENSDARG00000099441	cbx4	CBX4	ENSG00000141582	0.828427	1.69e-05	0.000391	Cluster_1
ENSDARG00000090472	ttll10	TTLL10	ENSG00000162571	0.827846	0.003714	0.025998	Cluster_4
ENSDARG00000101432	RAB11FIP2	RAB11FIP2	ENSG00000107560	0.827629	4.76e-09	4.57e-07	Cluster_1
ENSDARG00000011693	ttc36	TTC36	ENSG00000172425	0.82749	0.019128	0.086804	Cluster_4
ENSDARG00000035056	fgf13a	FGF13	---	0.827123	0.003544	0.02513	Cluster_1
ENSDARG00000021059	alas1	ALAS1	ENSG00000023330	0.826998	4.75e-05	0.0009	Cluster_1
ENSDARG00000089077	rgs1	RGS21	ENSG00000090104	0.826938	0.028008	0.11499	Cluster_9
ENSDARG00000073911	tmem255a	TMEM255A	ENSG00000125355	0.826734	0.033294	0.130235	Cluster_1
ENSDARG00000043457	gapdh	GAPDH	ENSG00000111640	0.826484	0.019291	0.087258	Cluster_1
ENSDARG00000006544	CABZ01084570.1	---	ENSG00000082196	0.825479	0.038088	0.143187	Cluster_7
ENSDARG00000083357	dre-mir-203b	MIR203A	ENSG00000283165	0.825396	0.021492	0.094523	Cluster_9
ENSDARG00000056245	zgc:162952	---	---	0.824432	0.002314	0.018307	Cluster_1
ENSDARG00000091511	gpx7	GPX7	ENSG00000116157	0.821667	0.027236	0.112573	Cluster_4
ENSDARG00000004498	xkr8.1	XKR8	ENSG00000158156	0.819717	0.002939	0.021915	Cluster_4
ENSDARG00000012422	col11a2	COL11A2	ENSG00000204248	0.819391	0.021657	0.094928	Cluster_9
ENSDARG00000090337	pprc1	PPRC1	ENSG00000148840	0.819313	0.001018	0.009884	Cluster_1
ENSDARG00000104964	si:ch211-229l10.10	---	---	0.819162	0.025917	0.108428	Cluster_6
ENSDARG00000034643	fhl3a	FHL3	ENSG00000183386	0.819072	0.000494	0.005616	Cluster_1
ENSDARG00000052468	GSK3B_(2_of_2)	GSK3B	ENSG00000082701	0.816703	0.009925	0.053635	Cluster_4
ENSDARG00000075015	soul5	---	---	0.81596	0.004018	0.02765	Cluster_9
ENSDARG00000068973	pdlim4	PDLIM4	ENSG00000131435	0.814742	0.001168	0.010977	Cluster_9
ENSDARG00000091535	ccser2b	CCSER2	ENSG00000107771	0.81421	0.028725	0.117129	Cluster_10
ENSDARG00000104375	sec24a	SEC24A	ENSG00000113615	0.812015	1.58e-07	8.43e-06	Cluster_1
ENSDARG00000038422	entpd4	ENTPD4	ENSG00000197217	0.81171	0.000151	0.00223	Cluster_1
ENSDARG00000069139	grik1a	GRIK1	ENSG00000171189	0.811644	0.00754	0.043918	Cluster_4
ENSDARG00000099534	CABZ01066926.1	UBR7	---	0.81153	0.022287	0.096914	Cluster_4
ENSDARG00000078653	ralbp1	RALBP1	ENSG00000017797	0.811371	4.24e-07	1.93e-05	Cluster_1
ENSDARG00000074156	sgca	SGCA	ENSG00000108823	0.810823	0.022543	0.097693	Cluster_1
ENSDARG00000086236	si:dkey-163m14.7	---	---	0.810513	0.006407	0.038895	Cluster_6
ENSDARG00000095539	si:dkeyp-82a1.8	---	---	0.810032	0.027319	0.112804	Cluster_6
ENSDARG00000088167	SH2D7	SH2D7	ENSG00000183476	0.807866	0.001355	0.012326	Cluster_6
ENSDARG00000077882	wisp2	WISP2	ENSG00000064205	0.807678	0.01112	0.058518	Cluster_10
ENSDARG00000020594	txlnba	TXLNB	ENSG00000164440	0.806979	0.040912	0.150185	Cluster_1
ENSDARG00000052072	dnajb9a	DNAJB9	ENSG00000128590	0.806261	0.000452	0.005258	Cluster_1
ENSDARG00000013847	egfra	EGFR	ENSG00000146648	0.801527	4.75e-09	4.57e-07	Cluster_1
ENSDARG00000039951	si:ch211-87j1.4	---	---	0.801438	0.027747	0.114219	Cluster_9
ENSDARG00000058656	desma	DES	ENSG00000175084	0.801266	0.024539	0.104017	Cluster_9
ENSDARG00000009653	lhfpl2a	LHFPL2	ENSG00000145685	0.799562	0.02738	0.112956	Cluster_9
ENSDARG00000059073	gsc	GSC	ENSG00000133937	0.798703	0.043525	0.157104	Cluster_1
ENSDARG00000094537	si:ch211-137i24.12	---	ENSG00000211641	0.798592	0.006383	0.038791	Cluster_1
ENSDARG00000019516	sp7	SP7	ENSG00000170374	0.794854	0.0364	0.138826	Cluster_9
ENSDARG00000075133	adgrb1a	ADGRB1	ENSG00000181790	0.793427	0.006681	0.040175	Cluster_4
ENSDARG00000068231	CRACR2A_(2_of_2)	CRACR2A	ENSG00000130038	0.793178	0.006973	0.041497	Cluster_1
ENSDARG00000103712	ppapdc3	PPAPDC3	ENSG00000160539	0.793087	0.015765	0.075455	Cluster_1
ENSDARG00000004405	snx10a	SNX10	ENSG00000086300	0.791645	0.008417	0.04756	Cluster_6
ENSDARG00000102097	nfkbiz	NFKBIZ	ENSG00000144802	0.790173	1.91e-05	0.000434	Cluster_1
ENSDARG00000062325	shank2	---	---	0.789808	0.026083	0.108877	Cluster_1
ENSDARG00000014215	cdh13	CDH13	ENSG00000140945	0.787738	0.045839	0.162687	Cluster_1
ENSDARG00000036840	krt15	KRT33A	---	0.787715	0.021494	0.094523	Cluster_9
ENSDARG00000044362	unc119b	UNC119	ENSG00000109103	0.785262	0.004393	0.029427	Cluster_6
ENSDARG00000074782	ADGRG5	ADGRG5	---	0.78491	0.007761	0.044841	Cluster_6
ENSDARG00000088019	si:ch211-114l13.12	---	ENSG00000162897	0.781931	0.005845	0.036315	Cluster_6
ENSDARG00000078201	DSCAM_(3_of_3)	DSCAM	---	0.781216	0.025086	0.105774	Cluster_4
ENSDARG00000099569	si:ch73-49o18.2	---	---	0.78007	0.013994	0.069115	Cluster_1
ENSDARG00000094522	si:ch211-14c7.2	---	---	0.779436	0.000304	0.003844	Cluster_6
ENSDARG00000105322	NA	---	ENSG00000179023	0.778004	0.032462	0.127819	Cluster_1
ENSDARG00000078052	emilin3a	EMILIN3	ENSG00000183798	0.777948	0.021893	0.09559	Cluster_4
ENSDARG00000010008	vim	VIM	ENSG00000026025	0.77787	0.008984	0.049894	Cluster_1
ENSDARG00000086815	MYADM_(2_of_2)	MYADM	ENSG00000179820	0.776972	2.35e-08	1.7e-06	Cluster_1
ENSDARG00000098135	stk40	STK40	ENSG00000196182	0.776666	0.000193	0.002696	Cluster_10
ENSDARG00000071626	zgc:153154	LCN15	ENSG00000214402	0.776061	0.002579	0.019871	Cluster_7
ENSDARG00000059944	c1qtnf2	C1QTNF2	ENSG00000145861	0.77374	0.052326	0.178757	Cluster_9
ENSDARG00000052705	pkp1b	PKP1	ENSG00000081277	0.768697	0.005903	0.036593	Cluster_1
ENSDARG00000088168	ablim3	ABLIM3	ENSG00000173210	0.764587	0.00295	0.021971	Cluster_1
ENSDARG00000105485	NA	---	ENSG00000140199	0.760996	0.000375	0.004526	Cluster_1
ENSDARG00000041691	bhlhe41	BHLHE41	ENSG00000123095	0.760859	0.051604	0.177047	Cluster_10
ENSDARG00000008306	rdh5	RDH5	ENSG00000135437	0.759	0.015586	0.074827	Cluster_6
ENSDARG00000104457	MPV17L	MPV17L	ENSG00000261130	0.758292	0.005759	0.03595	Cluster_1
ENSDARG00000014340	rab11al	---	---	0.758023	4.55e-05	0.000868	Cluster_9
ENSDARG00000040712	adprh	ADPRH	ENSG00000144843	0.75725	0.00069	0.00729	Cluster_1
ENSDARG00000103297	FO704607.1	---	---	0.756931	0.001564	0.013694	Cluster_9
ENSDARG00000032103	mapk6	MAPK6	ENSG00000069956	0.752848	2.35e-12	6.61e-10	Cluster_1
ENSDARG00000030449	crabp2b	CRABP2	ENSG00000143320	0.752507	1.18e-05	0.000292	Cluster_1
ENSDARG00000094792	twf2a	WDR82	ENSG00000247596	0.752465	0.05326	0.181104	Cluster_10
ENSDARG00000030616	nfe2l1a	---	ENSG00000082641	0.7513	0.000756	0.007811	Cluster_6
ENSDARG00000003941	rrs1	RRS1	ENSG00000179041	0.749759	0.009485	0.051851	Cluster_1
ENSDARG00000100097	mafgb	MAFG	ENSG00000197063	0.744698	0.031524	0.125183	Cluster_1
ENSDARG00000099411	zgc:158343	---	ENSG00000137331	0.742844	0.001093	0.010424	Cluster_9
ENSDARG00000057687	sbk3	---	---	0.742419	0.005185	0.033299	Cluster_1
ENSDARG00000053254	mylpfa	MYLPF	ENSG00000180209	0.741891	0.024252	0.103006	Cluster_9
ENSDARG00000034470	aldoab	ALDOA	ENSG00000285043	0.739799	0.029182	0.118639	Cluster_9
ENSDARG00000058005	hgd	HGD	ENSG00000113924	0.738687	0.005483	0.034631	Cluster_7
ENSDARG00000087452	PELI3	PELI3	ENSG00000174516	0.737059	0.000478	0.005483	Cluster_1
ENSDARG00000097160	si:ch211-121j5.4	KIAA1211L	ENSG00000250423	0.735661	0.035624	0.136742	Cluster_4
ENSDARG00000002344	tubb4b	TUBB8P7	---	0.735447	0.000239	0.00319	Cluster_9
ENSDARG00000053456	GK2	GK2	ENSG00000229894	0.732545	0.003004	0.022256	Cluster_9
ENSDARG00000036066	si:dkey-78a14.4	NAT2	ENSG00000156006	0.732269	0.022445	0.09739	Cluster_6
ENSDARG00000063665	mat2al	---	---	0.724528	0.004969	0.032262	Cluster_9
ENSDARG00000091092	zcchc10	ZCCHC10	ENSG00000155329	0.723201	0.002965	0.022047	Cluster_1
ENSDARG00000099984	RNH1_(29_of_55)	RNH1	---	0.722942	0.015502	0.074475	Cluster_6
ENSDARG00000062757	zgc:158403	---	---	0.720019	0.005612	0.035268	Cluster_1
ENSDARG00000074071	C14H5orf45	C5orf45	ENSG00000161010	0.719162	0.052054	0.178068	Cluster_4
ENSDARG00000089709	gfral	GFRAL	ENSG00000187871	0.719045	0.039959	0.147954	Cluster_9
ENSDARG00000104649	DTX3L_(2_of_2)	DTX3L	ENSG00000163840	0.71858	5.78e-05	0.001053	Cluster_4
ENSDARG00000056920	tmem88a	TMEM88	---	0.718072	0.027324	0.112808	Cluster_1
ENSDARG00000058371	krt5	---	---	0.716329	0.036641	0.139379	Cluster_9
ENSDARG00000094710	si:dkey-79i2.4	---	---	0.711914	0.043023	0.155844	Cluster_4
ENSDARG00000099985	cyr61l2	---	---	0.710921	0.046849	0.165167	Cluster_1
ENSDARG00000077559	NCOA7_(1_of_2)	NCOA7	ENSG00000111912	0.710059	0.004199	0.028509	Cluster_10
ENSDARG00000011571	calcrlb	CALCRL	ENSG00000064989	0.709899	0.008848	0.049294	Cluster_1
ENSDARG00000088087	KDM6B	KDM6B	ENSG00000132510	0.709124	0.017291	0.080518	Cluster_6
ENSDARG00000028507	itgb4	ITGB4	ENSG00000132470	0.707452	0.009692	0.052662	Cluster_1
ENSDARG00000039931	slc25a33	SLC25A33	ENSG00000171612	0.706275	7.88e-05	0.001347	Cluster_1
ENSDARG00000024026	sdf2	SDF2	ENSG00000132581	0.706222	7.69e-05	0.001322	Cluster_9
ENSDARG00000061405	eva1a	EVA1A	---	0.704905	0.015287	0.073723	Cluster_1
ENSDARG00000062251	fbxl7	FBXL7	ENSG00000183580	0.70334	5.44e-07	2.33e-05	Cluster_1
ENSDARG00000099960	elovl1a	ELOVL1	ENSG00000066322	0.689984	0.010308	0.055121	Cluster_10
ENSDARG00000069706	prmt6	PRMT6	ENSG00000198890	0.688764	0.002836	0.021324	Cluster_9
ENSDARG00000077407	C19H18orf21	C18orf21	ENSG00000141428	0.688468	0.011855	0.061333	Cluster_1
ENSDARG00000005578	ugp2a	UGP2	ENSG00000169764	0.688133	0.018601	0.085045	Cluster_9
ENSDARG00000062199	si:dkey-217l24.1	---	ENSG00000131149	0.686706	0.031781	0.125815	Cluster_1
ENSDARG00000034503	per2	PER2	ENSG00000132326	0.686666	0.000575	0.006335	Cluster_1
ENSDARG00000057913	syt11a	SYT11	ENSG00000132718	0.685969	0.002512	0.019545	Cluster_1
ENSDARG00000099420	nme2b.2	NME2	ENSG00000239672	0.685503	0.019163	0.086878	Cluster_9
ENSDARG00000098969	RELN	RELN	---	0.684246	0.040072	0.148232	Cluster_9
ENSDARG00000061806	si:dkey-13n15.2	---	---	0.682988	0.025766	0.107908	Cluster_4
ENSDARG00000101251	ldha	LDHA	ENSG00000134333	0.678722	0.011721	0.060855	Cluster_9
ENSDARG00000031489	OGN_(1_of_2)	OGN	ENSG00000106809	0.678293	0.051113	0.175881	Cluster_10
ENSDARG00000074715	stk17a	STK17A	ENSG00000164543	0.677986	0.024583	0.10411	Cluster_9
ENSDARG00000057440	si:dkey-228d14.5	---	---	0.677731	0.030731	0.123237	Cluster_1
ENSDARG00000062017	fsd1	FSD1	ENSG00000105255	0.677617	0.006733	0.040415	Cluster_6
ENSDARG00000016830	rimkla	RIMKLA	ENSG00000166532	0.673546	4.78e-05	0.000905	Cluster_1
ENSDARG00000100370	CT955963.1	---	ENSG00000180096	0.664576	0.029397	0.119235	Cluster_8
ENSDARG00000021582	dynlrb1	DYNLRB1	ENSG00000125971	0.663461	0.017909	0.082665	Cluster_9
ENSDARG00000002897	INPP1	INPP1	ENSG00000151689	0.663025	0.00443	0.029619	Cluster_10
ENSDARG00000014101	pyroxd2	PYROXD2	---	0.658515	0.053467	0.181611	Cluster_1
ENSDARG00000004748	zgc:100868	PRSS53	ENSG00000172382	0.657093	0.035132	0.1353	Cluster_10
ENSDARG00000088116	gstm3	GSTM1	ENSG00000134202	0.656755	0.005146	0.033112	Cluster_9
ENSDARG00000101777	pdlim5a	PDLIM5	ENSG00000163110	0.654565	0.029762	0.120347	Cluster_9
ENSDARG00000028663	tek	TEK	ENSG00000120156	0.651056	7.67e-06	0.000204	Cluster_9
ENSDARG00000024775	si:ch211-129c21.1	---	ENSG00000196189	0.649446	0.001996	0.016428	Cluster_1
ENSDARG00000020143	pah	PAH	ENSG00000171759	0.642976	0.010402	0.055497	Cluster_4
ENSDARG00000006901	AEBP1_(1_of_2)	AEBP1	ENSG00000106624	0.640075	0.008803	0.049123	Cluster_9
ENSDARG00000021664	fzd3a	FZD3	ENSG00000104290	0.639232	0.002981	0.022146	Cluster_4
ENSDARG00000038069	mgat3a	MGAT3	ENSG00000128268	0.63859	0.014276	0.070107	Cluster_4
ENSDARG00000092716	VASH1	VASH1	ENSG00000071246	0.636368	0.005853	0.036353	Cluster_9
ENSDARG00000094678	si:dkey-9i23.6	---	ENSG00000197077	0.635443	0.027307	0.112773	Cluster_6
ENSDARG00000076146	zgc:172075	---	ENSG00000180096	0.635342	0.003103	0.022761	Cluster_6
ENSDARG00000005481	nfkbiaa	NFKBIA	---	0.635056	0.034959	0.134771	Cluster_6
ENSDARG00000102824	pcdh10b	PCDH10	ENSG00000138650	0.63313	0.028534	0.116575	Cluster_9
ENSDARG00000076044	TRHDE_(2_of_2)	TRHDE	---	0.629894	0.000754	0.007798	Cluster_7
ENSDARG00000099581	TNXB_(2_of_2)	TNXB	---	0.628876	0.013204	0.066374	Cluster_9
ENSDARG00000071644	si:dkey-19a16.7	---	---	0.627141	0.010238	0.054884	Cluster_4
ENSDARG00000027851	zgc:92218	KIAA1407	ENSG00000163617	0.626045	0.028733	0.117134	Cluster_8
ENSDARG00000010266	igf2bp3	IGF2BP3	ENSG00000136231	0.623936	0.020201	0.090235	Cluster_1
ENSDARG00000013430	bhmt	BHMT2	ENSG00000145692	0.62218	0.012904	0.065286	Cluster_9
ENSDARG00000061161	ube2j2	UBE2J2	ENSG00000160087	0.622076	0.037006	0.140367	Cluster_1
ENSDARG00000098925	prdm1b	---	---	0.621658	0.054114	0.18305	Cluster_9
ENSDARG00000058159	ipo8	IPO8	ENSG00000133704	0.617718	0.052721	0.17974	Cluster_10
ENSDARG00000039943	fam46ba	FAM46B	ENSG00000158246	0.615859	1.43e-05	0.00034	Cluster_1
ENSDARG00000011665	aldoaa	ALDOA	ENSG00000285043	0.61012	0.000219	0.002965	Cluster_9
ENSDARG00000043511	prdx6	PRDX6	---	0.606023	0.00518	0.033278	Cluster_4
ENSDARG00000100015	si:ch211-248k15.2	---	---	0.605509	0.016401	0.077487	Cluster_4
ENSDARG00000020007	col1a2	COL1A2	ENSG00000164692	0.604577	0.016915	0.079218	Cluster_7
ENSDARG00000043963	si:ch211-241j12.3	---	ENSG00000182584	0.602551	0.005917	0.036662	Cluster_9
ENSDARG00000083189	arhgap19	ARHGAP19	ENSG00000213390	0.601356	0.036384	0.138782	Cluster_4
ENSDARG00000044544	zgc:110782	---	ENSG00000198074	0.595769	0.007958	0.045723	Cluster_7
ENSDARG00000067829	ppargc1a	PPARGC1A	ENSG00000109819	0.594198	0.030676	0.123044	Cluster_9
ENSDARG00000042708	tuba8l	TUBA8	---	0.590712	0.002648	0.020278	Cluster_9
ENSDARG00000099804	CABZ01059119.1	---	---	0.590467	0.005941	0.036779	Cluster_1
ENSDARG00000068417	FOXL2	FOXL2	ENSG00000183770	0.587481	0.003057	0.022549	Cluster_9
ENSDARG00000056239	tmem45b	TMEM45B	ENSG00000151715	0.587363	0.035734	0.136997	Cluster_9
ENSDARG00000002794	RNF14_(1_of_5)	RNF14	---	0.585377	0.004105	0.02805	Cluster_1
ENSDARG00000057100	zwilch	ZWILCH	ENSG00000174442	0.579353	0.010958	0.057821	Cluster_7
ENSDARG00000002298	ankrd22	ANKRD22	ENSG00000152766	0.572966	0.01314	0.066135	Cluster_10
ENSDARG00000092638	ptprua	PTPRU	---	0.563924	0.045613	0.162111	Cluster_9
ENSDARG00000040118	zgc:113232	---	---	0.563681	0.031489	0.1251	Cluster_6
ENSDARG00000055518	pygma	PYGM	ENSG00000068976	0.561685	0.016852	0.079044	Cluster_9
ENSDARG00000071679	mydgf	MYDGF	ENSG00000074842	0.561471	0.004736	0.031124	Cluster_4
ENSDARG00000070050	sfrp2	SFRP2	ENSG00000145423	0.55917	0.001184	0.011107	Cluster_8
ENSDARG00000091131	cry2b	---	---	0.557741	0.000441	0.005145	Cluster_4
ENSDARG00000036060	exosc6	EXOSC6	ENSG00000223496	0.553727	0.01732	0.080614	Cluster_9
ENSDARG00000099652	xpot	XPOT	ENSG00000184575	0.553562	0.000345	0.004239	Cluster_9
ENSDARG00000059931	hyal2a	HYAL2	ENSG00000068001	0.553004	0.037822	0.142486	Cluster_10
ENSDARG00000086481	mogat3a	MOGAT1	ENSG00000124003	0.552171	0.033883	0.131909	Cluster_7
ENSDARG00000096569	si:dkey-181i3.8	---	---	0.548576	0.047706	0.167333	Cluster_9
ENSDARG00000100247	FUT9_(12_of_14)	FUT9	ENSG00000171124	0.547817	0.003107	0.022783	Cluster_6
ENSDARG00000012405	col1a1a	COL1A1	ENSG00000108821	0.54571	0.039563	0.14703	Cluster_7
ENSDARG00000078195	fhit	FHIT	ENSG00000189283	0.544698	0.008488	0.047824	Cluster_1
ENSDARG00000100630	lye	---	---	0.543424	0.038665	0.144753	Cluster_10
ENSDARG00000077839	DHX30	DHX30	ENSG00000132153	0.536712	0.019642	0.088517	Cluster_9
ENSDARG00000029370	ankrd6b	ANKRD6	---	0.528406	0.031365	0.124785	Cluster_9
ENSDARG00000015793	creb3l1	CREB3L1	ENSG00000157613	0.527393	0.051106	0.175881	Cluster_1
ENSDARG00000073935	wnt6b	WNT6	ENSG00000115596	0.524143	0.02693	0.111645	Cluster_9
ENSDARG00000037961	rcn3	RCN3	ENSG00000142552	0.52222	0.023872	0.101914	Cluster_4
ENSDARG00000027360	si:ch211-106h11.3	---	---	0.518765	0.025243	0.106225	Cluster_9
ENSDARG00000008732	zgc:66479	---	---	0.518625	0.022597	0.097868	Cluster_7
ENSDARG00000041703	rrbp1b	RRBP1	ENSG00000125844	0.517366	0.012952	0.065471	Cluster_7
ENSDARG00000029544	id2b	---	---	0.516045	0.019376	0.087558	Cluster_6
ENSDARG00000044615	zak	pk	ENSG00000091436	0.514909	0.021897	0.095594	Cluster_9
ENSDARG00000027600	pdlim5b	PDLIM5	ENSG00000163110	0.511871	0.0171	0.079873	Cluster_9
ENSDARG00000102867	SRF_(2_of_2)	SRF	ENSG00000112658	0.51161	0.053725	0.182215	Cluster_9
ENSDARG00000074183	DGKK	DGKK	---	0.508685	0.016161	0.076768	Cluster_6
ENSDARG00000094428	si:dkey-31f5.8	---	---	0.508045	0.046584	0.164642	Cluster_8
ENSDARG00000058585	chst2b	CHST2	ENSG00000175040	0.497465	0.048729	0.170005	Cluster_9
ENSDARG00000022983	ccdc28a	CCDC28A	ENSG00000024862	0.496955	0.001028	0.009956	Cluster_6
ENSDARG00000025436	msrb1a	MSRB1	ENSG00000198736	0.496528	0.036798	0.139824	Cluster_10
ENSDARG00000006112	myof	MYOF	ENSG00000138119	0.495361	0.02736	0.112925	Cluster_9
ENSDARG00000069608	palm2	PALM2-AKAP2	ENSG00000243444	0.494345	0.038996	0.145583	Cluster_9
ENSDARG00000075571	bicd2	BICD2	ENSG00000185963	0.491355	0.045119	0.160869	Cluster_1
ENSDARG00000089868	TNFRSF25	TNFRSF25	ENSG00000067182	0.48922	0.018557	0.084888	Cluster_6
ENSDARG00000090401	BCL2L14	BCL2L14	ENSG00000121380	0.488733	0.029275	0.118858	Cluster_6
ENSDARG00000102027	ZFP28_(15_of_19)	ZFP28	ENSG00000198816	0.476905	0.01111	0.058481	Cluster_4
ENSDARG00000104841	JMJD8	JMJD8	ENSG00000161999	0.473734	0.017003	0.079551	Cluster_7
ENSDARG00000101722	larp1	LARP1	ENSG00000155506	0.472117	0.011455	0.059921	Cluster_9
ENSDARG00000102554	FUT9_(14_of_14)	FUT9	ENSG00000171124	0.465615	0.025322	0.106449	Cluster_6
ENSDARG00000101282	ZSWIM6	ZSWIM6	ENSG00000130449	0.464843	0.000669	0.00712	Cluster_9
ENSDARG00000052658	pptc7b	PPTC7	ENSG00000196850	0.455763	0.030379	0.122082	Cluster_9
ENSDARG00000052279	osgn1	OSGIN1	ENSG00000140961	0.444383	0.046529	0.164524	Cluster_1
ENSDARG00000063438	srebf2	SREBF2	ENSG00000198911	0.444251	0.011841	0.061285	Cluster_9
ENSDARG00000074266	C3H7orf55	C7orf55	ENSG00000164898	0.437051	0.035305	0.13574	Cluster_9
ENSDARG00000104958	KBTBD11	KBTBD11	ENSG00000176595	0.432025	0.015702	0.075242	Cluster_9
ENSDARG00000013415	lmna	LMNA	ENSG00000160789	0.430242	0.022183	0.096555	Cluster_9
ENSDARG00000054060	pof1b	POF1B	ENSG00000124429	0.425087	0.014416	0.070608	Cluster_9
ENSDARG00000011855	aak1a	AAK1	ENSG00000115977	0.424144	0.028114	0.115303	Cluster_9
ENSDARG00000098788	pcdh2g16	---	---	0.414874	0.014861	0.072279	Cluster_9
ENSDARG00000042954	slc17a9a	SLC17A9	ENSG00000101194	0.412008	0.008467	0.047736	Cluster_10
ENSDARG00000104658	si:dkey-95j14.1	---	---	0.407245	0.001193	0.011144	Cluster_9
ENSDARG00000104708	ddx24	DDX24	ENSG00000089737	0.405647	0.047002	0.165572	Cluster_9
ENSDARG00000012066	dcn	DCN	ENSG00000011465	0.384064	0.048823	0.170185	Cluster_7
ENSDARG00000075697	si:ch73-380l3.1	---	---	0.38088	0.053851	0.182425	Cluster_10
ENSDARG00000076791	cdk13	CDK13	ENSG00000065883	0.319173	0.008462	0.047727	Cluster_9
ENSDARG00000087074	znf574	ZNF574	ENSG00000204946	0.296222	0.0098	0.053117	Cluster_9
ENSDARG00000095946	si:ch73-341k19.1	---	---	0.260146	0.04996	0.172982	Cluster_2
ENSDARG00000044540	fkbp2	FKBP2	ENSG00000173486	-0.258361	0.036598	0.139308	Cluster_8
ENSDARG00000100143	lrp6	LRP6	ENSG00000070018	-0.260615	0.026942	0.111678	Cluster_9
ENSDARG00000014717	---	---	ENSG00000197102	-0.27556	0.00993	0.053655	Cluster_7
ENSDARG00000076623	COL14A1_(2_of_2)	COL14A1	ENSG00000187955	-0.295402	0.053667	0.182066	Cluster_7
ENSDARG00000039980	ppt1	PPT1	ENSG00000131238	-0.313931	0.027038	0.111976	Cluster_2
ENSDARG00000037645	zgc:173570	FBXO6	---	-0.33439	0.012856	0.065126	Cluster_2
ENSDARG00000102403	cry3	CRY2	ENSG00000121671	-0.343028	0.023474	0.100665	Cluster_3
ENSDARG00000033144	psme2	PSME2	ENSG00000100911	-0.343702	0.016348	0.077331	Cluster_8
ENSDARG00000027826	hdhd1	HDHD1	ENSG00000130021	-0.368747	0.047563	0.166959	Cluster_8
ENSDARG00000012499	per1b	PER1	ENSG00000179094	-0.392993	0.013765	0.06838	Cluster_3
ENSDARG00000059059	C10H11orf30	C11orf30	ENSG00000158636	-0.393688	0.001715	0.014664	Cluster_7
ENSDARG00000105136	ccdc50	CCDC50	ENSG00000152492	-0.399577	0.021875	0.095543	Cluster_3
ENSDARG00000044752	p2rx4a	P2RX4	ENSG00000135124	-0.403285	0.028399	0.116216	Cluster_2
ENSDARG00000009594	nr1d2b	NR1D2	ENSG00000174738	-0.410109	0.011093	0.058431	Cluster_10
ENSDARG00000069135	ppp1r15a	PPP1R15A	ENSG00000087074	-0.411266	0.036374	0.138781	Cluster_2
ENSDARG00000044973	zgc:171226	KRT33A	---	-0.412104	0.037459	0.141453	Cluster_2
ENSDARG00000058179	ackr3b	ACKR3	ENSG00000144476	-0.421717	0.00811	0.046324	Cluster_2
ENSDARG00000069242	pdia5	PDIA5	ENSG00000065485	-0.43578	0.006426	0.038967	Cluster_8
ENSDARG00000076563	zgc:92249	RARRES3	---	-0.444594	0.050136	0.173395	Cluster_2
ENSDARG00000101863	CR382337.3	---	---	-0.446323	0.023176	0.099736	Cluster_2
ENSDARG00000104730	si:dkey-33b17.3	HLA-DMB	---	-0.457662	0.028301	0.115883	Cluster_2
ENSDARG00000044550	hif1al2	---	---	-0.464819	0.044829	0.160204	Cluster_8
ENSDARG00000041623	mt2	---	ENSG00000198417	-0.465087	0.011256	0.059081	Cluster_10
ENSDARG00000105241	btr26	MEFV	---	-0.466273	0.00568	0.03559	Cluster_8
ENSDARG00000017612	pnpo	PNPO	ENSG00000108439	-0.467332	0.006086	0.037408	Cluster_7
ENSDARG00000036215	lcp2b	LCP2	ENSG00000043462	-0.469914	0.049607	0.172156	Cluster_2
ENSDARG00000101180	mcm7	MCM7	ENSG00000166508	-0.474205	0.005694	0.035661	Cluster_7
ENSDARG00000086551	irs4a	IRS4	ENSG00000133124	-0.47631	0.034521	0.133722	Cluster_7
ENSDARG00000020956	pck2	---	ENSG00000100889	-0.481372	0.001317	0.012063	Cluster_7
ENSDARG00000086762	dfna5a	DFNA5	ENSG00000105928	-0.481395	0.05362	0.181996	Cluster_3
ENSDARG00000100309	zgc:136308	---	---	-0.487453	0.046733	0.16498	Cluster_10
ENSDARG00000052971	ftr19	---	---	-0.488437	0.007255	0.042697	Cluster_2
ENSDARG00000095388	si:ch211-42i9.5	---	---	-0.491139	0.046241	0.163779	Cluster_8
ENSDARG00000059327	gata2a	GATA2	ENSG00000179348	-0.499138	0.045633	0.162141	Cluster_8
ENSDARG00000098834	sox4b	SOX4	ENSG00000124766	-0.501816	0.013027	0.065743	Cluster_7
ENSDARG00000062460	C24H8orf44	SGK3	ENSG00000104205	-0.507397	5.86e-05	0.001066	Cluster_8
ENSDARG00000062268	jarid2b	JARID2	ENSG00000008083	-0.508137	0.033195	0.129992	Cluster_3
ENSDARG00000077810	otud4	OTUD4	---	-0.508386	0.00223	0.01782	Cluster_8
ENSDARG00000031954	rbck1	RBCK1	ENSG00000125826	-0.510576	0.000487	0.005563	Cluster_2
ENSDARG00000008849	ptprq	PTPRQ	---	-0.518009	0.051139	0.175949	Cluster_10
ENSDARG00000069545	atg12	ATG12	ENSG00000145782	-0.521165	0.000356	0.004351	Cluster_8
ENSDARG00000101799	si:ch1073-82l19.1	ZYG11B	ENSG00000203995	-0.521255	0.013043	0.065797	Cluster_10
ENSDARG00000071224	ENDOD1_(7_of_10)	ENDOD1	---	-0.521393	0.01523	0.073585	Cluster_8
ENSDARG00000097691	si:zfos-332c3.1	---	ENSG00000259316	-0.522131	0.011781	0.061069	Cluster_7
ENSDARG00000088078	USP41	USP41	---	-0.52261	0.010471	0.055808	Cluster_2
ENSDARG00000058351	tapbpl	TAPBPL	ENSG00000139192	-0.526868	0.009568	0.052225	Cluster_8
ENSDARG00000075561	si:dkey-76k16.5	GLYAT	ENSG00000166840	-0.529779	0.00096	0.009414	Cluster_10
ENSDARG00000092225	si:dkeyp-13a3.10	---	---	-0.538571	0.014059	0.069304	Cluster_2
ENSDARG00000098623	HYLS1	HYLS1	ENSG00000198331	-0.539739	0.009994	0.053927	Cluster_8
ENSDARG00000063014	dbpa	DBP	ENSG00000105516	-0.541259	0.003232	0.02346	Cluster_3
ENSDARG00000054937	badb	BAD	---	-0.546276	0.027886	0.114637	Cluster_8
ENSDARG00000099476	zgc:174863	---	ENSG00000182985	-0.550325	1.02e-05	0.000258	Cluster_8
ENSDARG00000089463	dhx58	DHX58	ENSG00000108771	-0.552742	0.033855	0.131838	Cluster_2
ENSDARG00000079166	ace	ACE	ENSG00000264813	-0.552805	0.012143	0.062471	Cluster_8
ENSDARG00000002396	cry-dash	---	---	-0.557845	0.001655	0.014267	Cluster_3
ENSDARG00000071657	si:dkey-19a16.4	---	---	-0.558554	0.005458	0.034489	Cluster_2
ENSDARG00000069297	upf3a	UPF3A	ENSG00000169062	-0.561482	0.04794	0.167903	Cluster_3
ENSDARG00000088816	si:ch211-120j21.1	---	---	-0.562983	0.00145	0.012942	Cluster_2
ENSDARG00000103077	si:rp71-81e14.2	---	ENSG00000173762	-0.569706	0.001224	0.01139	Cluster_10
ENSDARG00000095157	TMEM14A	TMEM14A	ENSG00000096092	-0.573417	0.000206	0.002833	Cluster_8
ENSDARG00000000212	krt97	KRT33A	---	-0.573689	0.007037	0.041785	Cluster_2
ENSDARG00000055431	si:dkey-177p2.15p	---	---	-0.574738	0.033687	0.131439	Cluster_8
ENSDARG00000040133	ackr4b	ACKR4	ENSG00000129048	-0.575779	0.035897	0.137432	Cluster_2
ENSDARG00000075564	fam13a	FAM13A	---	-0.576551	0.035446	0.136189	Cluster_2
ENSDARG00000102111	zbtb49	ZBTB49	ENSG00000168826	-0.577456	0.000286	0.003677	Cluster_7
ENSDARG00000060169	mns1	MNS1	ENSG00000138587	-0.578657	0.048231	0.168561	Cluster_8
ENSDARG00000041911	si:ch211-245h14.1	---	---	-0.579018	0.00991	0.053577	Cluster_2
ENSDARG00000018048	zgc:171704	---	---	-0.579983	0.033072	0.129582	Cluster_2
ENSDARG00000103957	aamdc	AAMDC	ENSG00000087884	-0.586722	0.027858	0.114556	Cluster_3
ENSDARG00000103199	si:dkey-247k7.2	---	---	-0.588923	0.01218	0.062576	Cluster_2
ENSDARG00000088298	si:ch211-235i11.4	---	---	-0.589557	0.001588	0.013847	Cluster_8
ENSDARG00000093972	ftr79	---	---	-0.590115	0.001061	0.010215	Cluster_2
ENSDARG00000075389	si:ch211-281g13.4	---	ENSG00000138646	-0.592773	0.029251	0.118814	Cluster_2
ENSDARG00000035990	cited4a	---	ENSG00000179862	-0.596941	0.00962	0.052403	Cluster_8
ENSDARG00000099233	si:zfos-2372e4.1	---	---	-0.598143	0.012462	0.063601	Cluster_2
ENSDARG00000037378	qdprb1	QDPR	ENSG00000151552	-0.599752	0.000586	0.006417	Cluster_8
ENSDARG00000100429	irgf4	TRIM35	---	-0.601269	0.041953	0.152899	Cluster_8
ENSDARG00000069498	phkg1b	PHKG1	ENSG00000164776	-0.601528	0.003633	0.025601	Cluster_2
ENSDARG00000027658	irf10	---	---	-0.605194	0.003467	0.024678	Cluster_2
ENSDARG00000104350	si:dkey-68o6.6	---	---	-0.605407	0.015232	0.073585	Cluster_8
ENSDARG00000104869	SPATA5	SPATA5	---	-0.609027	6.51e-05	0.001157	Cluster_7
ENSDARG00000070423	zgc:153157	---	---	-0.609845	0.008897	0.049529	Cluster_2
ENSDARG00000002758	dedd1	DEDD2	ENSG00000160570	-0.610863	0.000457	0.0053	Cluster_10
ENSDARG00000076969	ftr22	---	---	-0.614311	0.024523	0.103966	Cluster_2
ENSDARG00000069379	zgc:158868	---	ENSG00000159231	-0.61513	0.00912	0.050399	Cluster_8
ENSDARG00000071076	ldhbb	LDHB	ENSG00000285854	-0.61757	0.020584	0.09155	Cluster_3
ENSDARG00000075504	DTX3L_(1_of_2)	DTX3L	ENSG00000163840	-0.619846	0.001719	0.014679	Cluster_8
ENSDARG00000053405	sord	SORD	ENSG00000140263	-0.620189	0.033761	0.131619	Cluster_8
ENSDARG00000079175	si:ch211-79k12.1	---	ENSG00000204305	-0.625609	1.1e-05	0.000276	Cluster_2
ENSDARG00000035339	si:dkeyp-110c7.2	---	---	-0.62587	0.043171	0.156237	Cluster_2
ENSDARG00000100584	ccdc40	CCDC40	ENSG00000141519	-0.626203	0.009798	0.053117	Cluster_2
ENSDARG00000099327	zgc:174944	---	---	-0.626604	0.052741	0.179778	Cluster_8
ENSDARG00000097176	si:dkey-16m19.1	---	---	-0.632803	0.031527	0.125183	Cluster_2
ENSDARG00000076473	trim37	TRIM37	ENSG00000108395	-0.636397	9.94e-06	0.000254	Cluster_3
ENSDARG00000088764	lyplal1	LYPLAL1	ENSG00000143353	-0.639842	0.003121	0.022874	Cluster_7
ENSDARG00000059369	---	---	---	-0.644574	0.050976	0.175649	Cluster_3
ENSDARG00000010519	per3	PER3	ENSG00000049246	-0.645063	1.38e-07	7.61e-06	Cluster_3
ENSDARG00000034916	hat1	HAT1	ENSG00000128708	-0.645961	2.22e-06	7.38e-05	Cluster_8
ENSDARG00000036787	abcb3l1	TAP2	---	-0.646823	0.003395	0.024301	Cluster_3
ENSDARG00000039117	tefa	TEF	ENSG00000167074	-0.655842	2.69e-07	1.32e-05	Cluster_3
ENSDARG00000041137	dhrs13a.3	DHRS13	ENSG00000167536	-0.656677	0.000332	0.004117	Cluster_10
ENSDARG00000099454	si:ch211-106g8.33	---	---	-0.659507	0.037676	0.142078	Cluster_2
ENSDARG00000103179	si:dkey-109a10.1	---	---	-0.66274	0.018388	0.084261	Cluster_2
ENSDARG00000015968	rabgef1l	RABGEF1	ENSG00000174791	-0.663061	0.023238	0.099915	Cluster_7
ENSDARG00000015998	wdhd1	WDHD1	ENSG00000198554	-0.66341	0.006881	0.04106	Cluster_7
ENSDARG00000060176	trmt10b	TRMT10B	ENSG00000165275	-0.663498	0.006076	0.037355	Cluster_8
ENSDARG00000086070	fgf20b	FGF20	ENSG00000078579	-0.663544	0.03707	0.140477	Cluster_8
ENSDARG00000052638	fam210b	FAM210B	ENSG00000124098	-0.664959	0.000508	0.005744	Cluster_2
ENSDARG00000003022	limk1b	LIMK1	---	-0.665546	0.00051	0.005755	Cluster_8
ENSDARG00000005627	CABZ01068209.1	GBP3	---	-0.670319	0.00901	0.049977	Cluster_3
ENSDARG00000040059	gbp	---	---	-0.672136	0.01831	0.084007	Cluster_2
ENSDARG00000075962	vav3b	VAV3	ENSG00000134215	-0.673783	0.002689	0.020492	Cluster_3
ENSDARG00000041051	mid1ip1a	MID1IP1	ENSG00000165175	-0.674979	0.000877	0.008784	Cluster_2
ENSDARG00000019392	stat5a	STAT5A	ENSG00000173757	-0.677164	0.034018	0.132194	Cluster_3
ENSDARG00000013153	dennd3b	DENND3	ENSG00000105339	-0.677547	0.042858	0.155427	Cluster_8
ENSDARG00000038858	setd7	SETD7	ENSG00000145391	-0.678164	3.32e-06	0.000102	Cluster_8
ENSDARG00000091408	MTCL1	MTCL1	---	-0.678565	0.00402	0.027651	Cluster_3
ENSDARG00000098239	zgc:85932	---	ENSG00000256812	-0.67874	0.001621	0.014057	Cluster_2
ENSDARG00000016730	rfxank	RFXANK	ENSG00000064490	-0.67912	3.03e-05	0.000629	Cluster_2
ENSDARG00000061714	EXOC3L4_(2_of_2)	EXOC3L4	ENSG00000205436	-0.679167	0.004186	0.028474	Cluster_8
ENSDARG00000036135	bbox1	BBOX1	ENSG00000129151	-0.679468	0.042456	0.154275	Cluster_10
ENSDARG00000046010	kdm2bb	KDM2B	ENSG00000089094	-0.68447	0.018283	0.083955	Cluster_8
ENSDARG00000060094	ptgis	PTGIS	ENSG00000124212	-0.68469	0.001663	0.014322	Cluster_2
ENSDARG00000025397	srsf3a	SRSF3	ENSG00000112081	-0.686123	0.030927	0.123748	Cluster_8
ENSDARG00000039613	poll	POLL	ENSG00000166169	-0.686171	2.69e-07	1.32e-05	Cluster_8
ENSDARG00000077845	si:ch211-67f13.7	POMZP3	---	-0.688051	0.005805	0.036137	Cluster_2
ENSDARG00000099438	CABZ01073736.1	---	---	-0.688167	0.001822	0.015341	Cluster_10
ENSDARG00000098618	erap2	ERAP2	ENSG00000164308	-0.692367	8.2e-05	0.001389	Cluster_8
ENSDARG00000077673	wu:fb15h11	---	---	-0.695596	0.001477	0.013113	Cluster_8
ENSDARG00000104414	shmt2	SHMT2	ENSG00000182199	-0.697692	0.00739	0.043208	Cluster_7
ENSDARG00000053389	jade2	JADE2	ENSG00000043143	-0.697787	0.053073	0.180644	Cluster_9
ENSDARG00000092892	TNFRSF14_(7_of_8)	TNFRSF14	---	-0.699495	0.037228	0.140791	Cluster_8
ENSDARG00000031422	igfbp2b	IGFBP2	ENSG00000115457	-0.704966	0.007451	0.043491	Cluster_7
ENSDARG00000069279	elovl7a	ELOVL7	ENSG00000164181	-0.705495	0.000564	0.006239	Cluster_2
ENSDARG00000100909	zgc:173581	MEFV	---	-0.707559	0.000101	0.001638	Cluster_8
ENSDARG00000004988	ppp3ca	PPP3CA	---	-0.709411	0.00045	0.005235	Cluster_7
ENSDARG00000069660	chrnb1	CHRNB1	ENSG00000170175	-0.71135	0.041574	0.151897	Cluster_3
ENSDARG00000093748	si:ch211-217k17.11	---	---	-0.712205	0.00682	0.040809	Cluster_2
ENSDARG00000036107	txnipa	TXNIP	ENSG00000265972	-0.713765	0.004583	0.030362	Cluster_2
ENSDARG00000045530	si:ch211-244b2.4	---	ENSG00000173200	-0.714567	0.000112	0.001786	Cluster_2
ENSDARG00000079632	POLD4	POLD4	ENSG00000175482	-0.71558	7.29e-05	0.001271	Cluster_2
ENSDARG00000000760	znf511	ZNF511	ENSG00000198546	-0.717926	0.000472	0.005435	Cluster_5
ENSDARG00000012035	zgc:100832	FBXO6	---	-0.718954	8.11e-05	0.001378	Cluster_8
ENSDARG00000098661	AL935300.1	---	---	-0.719748	0.015638	0.075025	Cluster_8
ENSDARG00000092719	si:ch211-226h7.4	---	---	-0.721617	0.034491	0.133641	Cluster_2
ENSDARG00000101849	adipor2	ADIPOR2	ENSG00000006831	-0.722843	0.012499	0.063728	Cluster_8
ENSDARG00000020693	sesn1	SESN1	ENSG00000080546	-0.724347	0.003775	0.026355	Cluster_8
ENSDARG00000099315	nsdhl	NSDHL	ENSG00000147383	-0.724792	0.000573	0.006322	Cluster_2
ENSDARG00000068870	fance	FANCE	ENSG00000112039	-0.725753	0.000545	0.006062	Cluster_8
ENSDARG00000078034	zgc:112001	---	---	-0.726175	0.011894	0.061492	Cluster_9
ENSDARG00000012981	osbpl7	OSBPL7	ENSG00000006025	-0.729138	0.002346	0.018515	Cluster_2
ENSDARG00000067549	adamts12	---	ENSG00000151388	-0.729653	0.01839	0.084261	Cluster_7
ENSDARG00000061417	nub1	NUB1	ENSG00000013374	-0.730488	0.001164	0.010952	Cluster_2
ENSDARG00000069904	CABZ01071903.1	---	---	-0.731824	0.014235	0.069955	Cluster_7
ENSDARG00000090851	ciita	CIITA	ENSG00000174885	-0.73213	0.001616	0.014031	Cluster_8
ENSDARG00000055642	GPT_(2_of_2)	GPT	ENSG00000167701	-0.735062	0.011515	0.060117	Cluster_8
ENSDARG00000035120	GLDC	GLDC	ENSG00000178445	-0.736997	0.000709	0.007445	Cluster_8
ENSDARG00000053323	zgc:112285	---	ENSG00000197561	-0.737634	0.035021	0.134965	Cluster_10
ENSDARG00000078349	---	---	---	-0.739251	0.00313	0.02292	Cluster_2
ENSDARG00000061684	slc25a17	SLC25A17	ENSG00000100372	-0.740908	5.52e-05	0.001015	Cluster_5
ENSDARG00000055232	fancc	FANCC	ENSG00000158169	-0.742149	0.029974	0.120883	Cluster_8
ENSDARG00000019498	cry5	---	---	-0.742183	4.47e-06	0.000129	Cluster_3
ENSDARG00000052104	atg4b	ATG4B	ENSG00000168397	-0.743351	1.3e-05	0.000318	Cluster_5
ENSDARG00000095125	si:dkey-177p2.16	---	ENSG00000268223	-0.744866	0.009414	0.051633	Cluster_10
ENSDARG00000087788	si:ch211-22k7.9	---	---	-0.745646	0.042543	0.154485	Cluster_5
ENSDARG00000097842	ZFP28_(6_of_19)	ZFP28	---	-0.748817	0.006151	0.037717	Cluster_2
ENSDARG00000071541	SHISA4_(3_of_4)	SHISA4	---	-0.754249	0.041437	0.151514	Cluster_8
ENSDARG00000093418	si:dkey-216e24.9	---	---	-0.756027	0.000862	0.008673	Cluster_2
ENSDARG00000067958	sh3gl1a	SH3GL1	ENSG00000141985	-0.757928	2.44e-06	7.95e-05	Cluster_8
ENSDARG00000027907	CR318603.2	MEFV	---	-0.760272	0.000174	0.002502	Cluster_3
ENSDARG00000020976	ubald1b	---	---	-0.760636	0.004769	0.031284	Cluster_8
ENSDARG00000060609	CD109	CD109	ENSG00000156535	-0.762179	0.030299	0.121865	Cluster_10
ENSDARG00000097180	si:dkey-7i4.21	---	---	-0.762877	0.004154	0.028311	Cluster_5
ENSDARG00000095665	si:ch211-191a16.2	---	---	-0.766358	0.008999	0.049956	Cluster_8
ENSDARG00000089534	CU693369.1	---	---	-0.769417	0.003619	0.025542	Cluster_8
ENSDARG00000102143	btr24	MEFV	---	-0.770601	1.69e-05	0.000391	Cluster_8
ENSDARG00000056211	ogfod2	OGFOD2	ENSG00000111325	-0.772272	0.00654	0.039524	Cluster_8
ENSDARG00000045518	tmem110l	---	---	-0.773152	2.99e-06	9.36e-05	Cluster_5
ENSDARG00000077584	cln6a	CLN6	ENSG00000128973	-0.77421	1.87e-05	0.000428	Cluster_8
ENSDARG00000099962	PHLPP2_(2_of_2)	PHLPP2	---	-0.775949	0.003263	0.023625	Cluster_3
ENSDARG00000099221	ppp2r2bb	PPP2R2B	ENSG00000156475	-0.778658	0.034821	0.134422	Cluster_7
ENSDARG00000079468	RHOBTB1	RHOBTB1	ENSG00000072422	-0.780831	0.037825	0.142486	Cluster_10
ENSDARG00000067847	il21	---	---	-0.7847	0.004734	0.03112	Cluster_2
ENSDARG00000028850	btr16	MEFV	---	-0.785346	8.55e-05	0.001432	Cluster_2
ENSDARG00000042759	cnstb	CNST	ENSG00000162852	-0.785854	0.000503	0.005701	Cluster_8
ENSDARG00000051761	trim44	TRIM44	ENSG00000166326	-0.788795	1.09e-07	6.17e-06	Cluster_5
ENSDARG00000009689	daam1b	DAAM1	ENSG00000100592	-0.790668	2.52e-06	8.17e-05	Cluster_5
ENSDARG00000036834	krt92	KRT33A	---	-0.791035	0.019468	0.087916	Cluster_9
ENSDARG00000057983	svopl	SVOPL	ENSG00000157703	-0.7935	2.59e-05	0.000548	Cluster_8
ENSDARG00000036152	GAS2_(2_of_2)	GAS2	ENSG00000148935	-0.797012	0.003028	0.022396	Cluster_7
ENSDARG00000078770	---	---	ENSG00000116906	-0.797293	9.09e-05	0.001511	Cluster_2
ENSDARG00000015025	nadl1.1	L1CAM	---	-0.797767	0.041858	0.152594	Cluster_3
ENSDARG00000093469	znf653	ZNF653	ENSG00000161914	-0.79856	0.020252	0.090387	Cluster_8
ENSDARG00000101716	BACE1	BACE1	ENSG00000186318	-0.798652	0.041071	0.150452	Cluster_9
ENSDARG00000091614	---	TMEM256-PLSCR3	ENSG00000163746	-0.801925	0.003448	0.024593	Cluster_2
ENSDARG00000040076	pycard	PYCARD	---	-0.802329	9.75e-06	0.00025	Cluster_8
ENSDARG00000103265	si:ch211-223g7.2	---	---	-0.803056	0.027015	0.111932	Cluster_5
ENSDARG00000095532	si:dkey-58f10.13	---	---	-0.804229	0.017144	0.080008	Cluster_8
ENSDARG00000096317	si:ch73-267f5.2	---	---	-0.804269	0.028573	0.116656	Cluster_2
ENSDARG00000040559	rad1	RAD1	ENSG00000113456	-0.805328	7.86e-07	3.14e-05	Cluster_5
ENSDARG00000098350	mxd3	MXD3	ENSG00000213347	-0.805569	0.000686	0.007268	Cluster_8
ENSDARG00000095696	trpm2	---	---	-0.80561	0.003632	0.025601	Cluster_2
ENSDARG00000074428	hhat	HHAT	ENSG00000054392	-0.80638	0.053397	0.181439	Cluster_8
ENSDARG00000071581	si:ch211-222k6.1	---	---	-0.80643	0.01102	0.058095	Cluster_8
ENSDARG00000028815	zgc:162945	---	---	-0.808616	0.004482	0.029851	Cluster_5
ENSDARG00000006894	oprk1	OPRK1	ENSG00000082556	-0.81175	0.040049	0.148219	Cluster_3
ENSDARG00000024032	coch	COCH	ENSG00000100473	-0.812595	0.019189	0.08698	Cluster_3
ENSDARG00000103193	TRIM35_(36_of_38)	TRIM35	---	-0.812604	2.11e-06	7.08e-05	Cluster_5
ENSDARG00000017038	zgc:152670	---	---	-0.812696	0.054883	0.185046	Cluster_2
ENSDARG00000101668	si:dkey-161l11.5	---	---	-0.813492	0.01543	0.074239	Cluster_2
ENSDARG00000098997	BX001050.1	GIMAP2	---	-0.814137	0.040918	0.150185	Cluster_2
ENSDARG00000073910	cinp	CINP	ENSG00000100865	-0.814523	0.002516	0.019566	Cluster_8
ENSDARG00000091411	si:ch211-214p13.9	---	---	-0.814633	0.000604	0.006563	Cluster_2
ENSDARG00000101469	si:dkey-56m15.2	---	---	-0.816166	0.038994	0.145583	Cluster_2
ENSDARG00000075397	cipca	CIPC	ENSG00000198894	-0.816701	0.042501	0.154353	Cluster_2
ENSDARG00000055566	mastl	MASTL	ENSG00000120539	-0.816935	0.020017	0.089696	Cluster_7
ENSDARG00000078446	ftr07	---	---	-0.818749	0.02254	0.097693	Cluster_5
ENSDARG00000099152	RNH1_(24_of_55)	RNH1	---	-0.820001	0.007601	0.044136	Cluster_10
ENSDARG00000097065	si:ch73-223p23.2	---	---	-0.822185	0.001593	0.013888	Cluster_2
ENSDARG00000098104	CABZ01080371.1	---	---	-0.826643	0.003558	0.025214	Cluster_5
ENSDARG00000097239	si:ch73-31d8.2	---	---	-0.829572	0.003246	0.023535	Cluster_8
ENSDARG00000100163	TOX4_(2_of_2)	TOX4	ENSG00000092203	-0.830902	0.000522	0.005869	Cluster_3
ENSDARG00000063008	si:dkeyp-27e10.3	KIAA1549	---	-0.832172	0.02975	0.120316	Cluster_8
ENSDARG00000044212	CR735126.1	---	---	-0.832842	0.005905	0.036593	Cluster_2
ENSDARG00000045626	nek8	NEK8	ENSG00000160602	-0.833244	0.023968	0.102145	Cluster_8
ENSDARG00000088541	tpbgl	---	---	-0.83328	0.027455	0.113215	Cluster_3
ENSDARG00000094284	si:dkey-58f10.10	---	---	-0.833382	0.0232	0.099793	Cluster_8
ENSDARG00000097208	ALKBH3_(2_of_2)	ALKBH3	ENSG00000187479	-0.83372	0.021472	0.09449	Cluster_2
ENSDARG00000077488	RNH1_(3_of_55)	RNH1	---	-0.836031	0.00076	0.00784	Cluster_5
ENSDARG00000052300	zgc:171489	---	---	-0.836911	3.66e-07	1.7e-05	Cluster_5
ENSDARG00000041569	ces2	CES5A	ENSG00000172824	-0.839799	0.045435	0.161645	Cluster_8
ENSDARG00000087401	SLC25A34	SLC25A34	ENSG00000162461	-0.840091	0.00019	0.002669	Cluster_3
ENSDARG00000098004	si:dkey-101o7.7	---	---	-0.841587	0.00054	0.006021	Cluster_8
ENSDARG00000012632	zgc:92749	---	---	-0.841933	0.000646	0.006935	Cluster_8
ENSDARG00000016611	scrn3	SCRN3	ENSG00000144306	-0.84251	8.08e-05	0.001374	Cluster_5
ENSDARG00000105011	pigb	PIGB	ENSG00000069943	-0.84421	1.76e-08	1.35e-06	Cluster_5
ENSDARG00000087767	CABZ01074298.1	---	ENSG00000134398	-0.844254	0.000215	0.002927	Cluster_5
ENSDARG00000009748	dffb	DFFB	ENSG00000169598	-0.844524	7.49e-05	0.001295	Cluster_5
ENSDARG00000104243	eomesb	EOMES	ENSG00000163508	-0.845092	0.052769	0.179808	Cluster_7
ENSDARG00000089517	zgc:92594	---	---	-0.846932	9.63e-08	5.59e-06	Cluster_5
ENSDARG00000098406	RNH1_(20_of_55)	RNH1	---	-0.847252	0.050033	0.17314	Cluster_8
ENSDARG00000094996	sult1st9	---	ENSG00000213648	-0.848555	0.024056	0.102413	Cluster_2
ENSDARG00000053097	hsf2	HSF2	ENSG00000025156	-0.851643	1.47e-05	0.000347	Cluster_3
ENSDARG00000020761	arrdc2	ARRDC2	ENSG00000105643	-0.85202	0.005012	0.032471	Cluster_8
ENSDARG00000097952	si:ch211-284e13.14	---	---	-0.853082	0.001581	0.0138	Cluster_2
ENSDARG00000074004	stac	STAC	ENSG00000144681	-0.854583	0.004941	0.032133	Cluster_3
ENSDARG00000011371	zgc:64106	---	---	-0.854798	0.002024	0.016585	Cluster_5
ENSDARG00000071045	si:rp71-1k13.6	FBXO6	---	-0.85532	0.018757	0.08551	Cluster_5
ENSDARG00000077737	spsb3a	SPSB3	ENSG00000162032	-0.855792	0.000199	0.002756	Cluster_5
ENSDARG00000041140	ddb2	DDB2	ENSG00000134574	-0.858968	6.15e-11	1.12e-08	Cluster_3
ENSDARG00000075376	sgsm1b	SGSM1	ENSG00000167037	-0.860895	0.015763	0.075455	Cluster_3
ENSDARG00000060482	mid1	MID1	ENSG00000101871	-0.863742	0.043777	0.157695	Cluster_3
ENSDARG00000038052	si:ch211-149k23.9	---	---	-0.863919	0.006923	0.041271	Cluster_10
ENSDARG00000087110	akna	AKNA	ENSG00000106948	-0.865733	0.00282	0.021215	Cluster_2
ENSDARG00000052919	adrb3b	ADRB3	ENSG00000285880	-0.867063	0.033932	0.131971	Cluster_2
ENSDARG00000011445	elmsan1a	ELMSAN1	ENSG00000156030	-0.867776	2.71e-06	8.62e-05	Cluster_5
ENSDARG00000031366	rtn4ip1	RTN4IP1	ENSG00000130347	-0.868746	1.12e-05	0.000279	Cluster_5
ENSDARG00000069283	ercc8	ERCC8	ENSG00000049167	-0.868881	4.41e-10	6.25e-08	Cluster_5
ENSDARG00000076239	C7H20orf27_(1_of_2)	C20orf27	ENSG00000101220	-0.869902	0.000304	0.003844	Cluster_7
ENSDARG00000075785	---	---	ENSG00000138646	-0.870019	0.00481	0.031473	Cluster_2
ENSDARG00000055186	ccr9a	CCR9	ENSG00000173585	-0.870163	0.046793	0.165086	Cluster_2
ENSDARG00000101181	s100w	---	---	-0.870362	4.61e-06	0.000132	Cluster_3
ENSDARG00000037640	aurkb	AURKC	ENSG00000178999	-0.870631	0.016892	0.079167	Cluster_7
ENSDARG00000074754	si:dkey-188i13.9	IFI27L2	ENSG00000165949	-0.87105	0.047765	0.167438	Cluster_10
ENSDARG00000061994	acacb	ACACB	ENSG00000076555	-0.872489	8.58e-05	0.001435	Cluster_3
ENSDARG00000069244	si:ch211-244b2.2	---	ENSG00000173200	-0.873104	9.31e-08	5.45e-06	Cluster_2
ENSDARG00000079483	---	---	ENSG00000130779	-0.874226	0.033111	0.129719	Cluster_10
ENSDARG00000099626	si:dkey-22a18.1	---	---	-0.876303	0.016546	0.077898	Cluster_2
ENSDARG00000042259	tgfbr1b	TGFBR1	ENSG00000106799	-0.876643	2.94e-05	0.000613	Cluster_3
ENSDARG00000074563	gpr37a	GPR37	ENSG00000170775	-0.880603	0.008133	0.046421	Cluster_3
ENSDARG00000089434	etv7	ETV7	ENSG00000010030	-0.882918	0.020833	0.092408	Cluster_2
ENSDARG00000092134	rad54b	RAD54B	ENSG00000197275	-0.883237	0.021852	0.095498	Cluster_7
ENSDARG00000070847	trim35-20	TRIM35	---	-0.886204	0.000175	0.00251	Cluster_2
ENSDARG00000096786	---	---	ENSG00000148735	-0.88667	0.002908	0.021723	Cluster_8
ENSDARG00000069928	prkceb	PRKCE	ENSG00000171132	-0.88955	0.003049	0.02251	Cluster_3
ENSDARG00000012699	bbx	BBX	ENSG00000114439	-0.889703	0.053314	0.181241	Cluster_3
ENSDARG00000069555	si:dkey-16p19.9	---	---	-0.890811	0.050914	0.175523	Cluster_10
ENSDARG00000052396	pkz	---	---	-0.89084	5.13e-06	0.000145	Cluster_8
ENSDARG00000060008	hhipl2	HHIPL2	ENSG00000143512	-0.892771	0.03412	0.132481	Cluster_7
ENSDARG00000088955	si:dkey-6m13.3	---	---	-0.894754	0.012818	0.065004	Cluster_8
ENSDARG00000076843	BX649262.1	---	---	-0.896267	0.041788	0.152457	Cluster_7
ENSDARG00000097163	si:dkey-182i1.1	---	---	-0.896435	0.03662	0.13935	Cluster_3
ENSDARG00000035954	tdp2b	TDP2	ENSG00000111802	-0.896598	2.83e-06	8.94e-05	Cluster_5
ENSDARG00000101510	cetn2	CETN2	ENSG00000177143	-0.898165	0.002383	0.018747	Cluster_8
ENSDARG00000001976	fkbp16	---	---	-0.898717	0.000855	0.008623	Cluster_5
ENSDARG00000068939	XAF1	XAF1	ENSG00000132530	-0.899962	3.48e-09	3.5e-07	Cluster_2
ENSDARG00000042456	MAD2L2	MAD2L2	ENSG00000116670	-0.900434	2.09e-05	0.000464	Cluster_8
ENSDARG00000086851	si:dkey-264d12.5	---	---	-0.901202	0.00076	0.007838	Cluster_8
ENSDARG00000042428	gstt1a	GSTT2	---	-0.901341	0.008812	0.049158	Cluster_8
ENSDARG00000002601	irx7	---	---	-0.901946	0.043252	0.15641	Cluster_3
ENSDARG00000104341	si:dkey-238o14.1	---	---	-0.90238	0.019243	0.087112	Cluster_2
ENSDARG00000056477	ccdc125	CCDC125	---	-0.902422	0.001792	0.015166	Cluster_7
ENSDARG00000026990	klhl6	KLHL6	---	-0.904669	0.00914	0.050478	Cluster_5
ENSDARG00000052271	slc22a18	SLC22A18	ENSG00000110628	-0.906019	1.52e-11	3.21e-09	Cluster_5
ENSDARG00000057826	si:ch73-61d6.3	---	---	-0.906235	0.014367	0.070456	Cluster_8
ENSDARG00000034080	plcd1b	PLCD1	ENSG00000187091	-0.906384	5.21e-07	2.26e-05	Cluster_5
ENSDARG00000070721	vdrb	VDR	ENSG00000111424	-0.907527	0.041625	0.152002	Cluster_3
ENSDARG00000017739	ak5l	---	---	-0.908586	0.006842	0.040859	Cluster_8
ENSDARG00000091917	si:ch73-386o14.1	---	---	-0.909405	0.032664	0.128417	Cluster_8
ENSDARG00000099817	tusc2a	TUSC2	ENSG00000114383	-0.91025	9.42e-05	0.001553	Cluster_2
ENSDARG00000057652	dbpb	DBP	ENSG00000105516	-0.911549	6.65e-05	0.001176	Cluster_3
ENSDARG00000006983	celf3b	CELF3	ENSG00000159409	-0.91258	0.000373	0.00451	Cluster_3
ENSDARG00000091592	peli1a	---	ENSG00000197329	-0.912904	0.008792	0.049112	Cluster_3
ENSDARG00000098712	si:dkey-190c14.7	---	---	-0.913341	0.020129	0.090043	Cluster_8
ENSDARG00000061091	gtpbp6	GTPBP6	ENSG00000178605	-0.916577	8.07e-06	0.000213	Cluster_5
ENSDARG00000092045	si:dkey-225k4.1	---	---	-0.919084	2.04e-05	0.000454	Cluster_2
ENSDARG00000098879	si:dkey-4j21.2	---	---	-0.919568	0.009015	0.049997	Cluster_10
ENSDARG00000009477	prkar2ab	PRKAR2A	ENSG00000114302	-0.919732	0.013027	0.065743	Cluster_3
ENSDARG00000037813	zgc:113278	---	---	-0.920562	0.01779	0.082226	Cluster_3
ENSDARG00000098369	si:dkey-165o8.1	---	---	-0.92165	0.001185	0.011107	Cluster_2
ENSDARG00000095350	si:dkey-4c15.12	---	---	-0.922618	0.029418	0.119285	Cluster_5
ENSDARG00000000516	ankar	ANKAR	ENSG00000151687	-0.923367	0.025938	0.108499	Cluster_10
ENSDARG00000024195	znf395b	ZNF395	ENSG00000186918	-0.923937	6.35e-07	2.67e-05	Cluster_3
ENSDARG00000105018	lrrc20	LRRC20	ENSG00000172731	-0.924413	0.000342	0.004224	Cluster_7
ENSDARG00000000001	slc35a5	SLC35A5	ENSG00000138459	-0.925227	3.54e-08	2.39e-06	Cluster_5
ENSDARG00000028583	SLC16A3_(1_of_2)	SLC16A3	ENSG00000141526	-0.926435	0.000245	0.003251	Cluster_5
ENSDARG00000059741	alpk1	ALPK1	---	-0.926631	7.15e-06	0.000193	Cluster_5
ENSDARG00000054026	mustn1a	RP5-966M1.6	ENSG00000272573	-0.929982	0.001043	0.010076	Cluster_2
ENSDARG00000019208	camsap1a	CAMSAP1	ENSG00000130559	-0.930226	0.00867	0.04857	Cluster_10
ENSDARG00000077323	thap4	THAP4	ENSG00000176946	-0.930335	2.64e-06	8.45e-05	Cluster_5
ENSDARG00000042557	rnf144ab	---	ENSG00000151692	-0.930446	7.68e-05	0.001321	Cluster_5
ENSDARG00000076554	cdkn1a	CDKN1A	ENSG00000124762	-0.931688	0.020282	0.090468	Cluster_10
ENSDARG00000088444	sell	---	---	-0.933104	0.043701	0.157481	Cluster_7
ENSDARG00000057789	lyz	LYZL1	ENSG00000151033	-0.93673	0.014185	0.069772	Cluster_3
ENSDARG00000014490	tac1	TAC1	ENSG00000006128	-0.941682	0.030484	0.122463	Cluster_3
ENSDARG00000102206	stc2b	STC2	ENSG00000113739	-0.942674	0.013096	0.065973	Cluster_10
ENSDARG00000102975	hmp19	HMP19	ENSG00000170091	-0.948185	2.56e-05	0.000543	Cluster_5
ENSDARG00000086056	si:ch211-215m13.3	---	ENSG00000008323	-0.949605	0.000238	0.00318	Cluster_5
ENSDARG00000090036	RHOBTB3	RHOBTB3	ENSG00000164292	-0.950102	0.034581	0.13388	Cluster_2
ENSDARG00000059919	C3H16orf58	C16orf58	ENSG00000140688	-0.951504	6.22e-12	1.51e-09	Cluster_5
ENSDARG00000013476	arhgef39	ARHGEF39	ENSG00000137135	-0.954823	0.023924	0.102062	Cluster_7
ENSDARG00000019442	AMOTL1	AMOTL1	---	-0.955407	0.002857	0.021442	Cluster_3
ENSDARG00000005629	smyd2b	---	---	-0.955483	0.002102	0.017073	Cluster_3
ENSDARG00000073970	mctp2b	MCTP2	ENSG00000140563	-0.959443	0.000628	0.0068	Cluster_5
ENSDARG00000094793	ovch2	OVCH2	ENSG00000183378	-0.960213	0.011688	0.060754	Cluster_8
ENSDARG00000104856	C7H19orf12_(3_of_4)	C19orf12	ENSG00000131943	-0.962215	9.27e-06	0.00024	Cluster_5
ENSDARG00000100865	si:dkey-269o24.1	---	---	-0.968316	0.00893	0.049656	Cluster_5
ENSDARG00000036293	gnb1l	GNB1L	ENSG00000185838	-0.972241	0.007891	0.045457	Cluster_7
ENSDARG00000093044	si:ch211-161h7.5	---	---	-0.976447	0.012274	0.062885	Cluster_3
ENSDARG00000024631	NLRC5	NLRC5	---	-0.976685	1.96e-07	1e-05	Cluster_5
ENSDARG00000102992	btr20	MEFV	---	-0.977256	0.011442	0.059863	Cluster_8
ENSDARG00000089893	FAM208A_(2_of_2)	FAM208A	ENSG00000163946	-0.979095	1.43e-07	7.81e-06	Cluster_3
ENSDARG00000036102	ctdsp2	CTDSP2	ENSG00000175215	-0.982717	3.79e-08	2.52e-06	Cluster_5
ENSDARG00000079766	tap1	TAP1	ENSG00000168394	-0.985066	0.000159	0.002324	Cluster_5
ENSDARG00000091938	si:dkey-203o14.2	---	---	-0.987428	0.035674	0.136896	Cluster_8
ENSDARG00000012718	wee2	WEE2	ENSG00000214102	-0.988879	2.85e-07	1.38e-05	Cluster_8
ENSDARG00000017602	ccng2	CCNG2	ENSG00000138764	-0.989359	0.007143	0.042207	Cluster_2
ENSDARG00000092945	si:ch211-250g4.3	---	---	-0.992153	0.019162	0.086878	Cluster_2
ENSDARG00000098843	FQ311879.1	---	---	-0.992501	0.02008	0.089893	Cluster_2
ENSDARG00000096502	si:ch211-278f21.5	---	---	-0.993004	0.00012	0.001891	Cluster_8
ENSDARG00000060322	zgc:153654	---	ENSG00000137959	-0.993979	0.000594	0.00649	Cluster_2
ENSDARG00000042338	lpar2a	LPAR2	ENSG00000064547	-0.996911	1.08e-08	8.96e-07	Cluster_5
ENSDARG00000096928	si:ch211-247l8.9	---	---	-0.997066	0.026131	0.109046	Cluster_5
ENSDARG00000045606	alkbh3	ALKBH3	ENSG00000166199	-0.997215	0.025345	0.106512	Cluster_7
ENSDARG00000104166	si:ch211-232d10.1	---	---	-0.998277	0.046153	0.163574	Cluster_5
ENSDARG00000053386	wdr27	WDR27	ENSG00000285733	-1.0008	0.047651	0.167184	Cluster_3
ENSDARG00000006011	klhl42	KLHL42	ENSG00000087448	-1.00113	7.85e-07	3.14e-05	Cluster_5
ENSDARG00000045481	gsap	GSAP	ENSG00000186088	-1.00169	4.31e-11	8.13e-09	Cluster_5
ENSDARG00000062087	nceh1b	NCEH1	ENSG00000144959	-1.00211	0.000933	0.009216	Cluster_5
ENSDARG00000068567	shha	SHH	ENSG00000164690	-1.00344	2.22e-06	7.38e-05	Cluster_5
ENSDARG00000053431	KIFC2	KIFC2	ENSG00000167702	-1.00363	0.030622	0.1229	Cluster_5
ENSDARG00000070041	PLEKHS1_(1_of_3)	PLEKHS1	ENSG00000148735	-1.00378	0.004412	0.029527	Cluster_2
ENSDARG00000094737	si:ch211-12e13.12	---	---	-1.00427	0.01345	0.067184	Cluster_5
ENSDARG00000042840	eml1	EML1	ENSG00000066629	-1.00444	6.52e-10	8.51e-08	Cluster_5
ENSDARG00000075887	herc3	HERC3	ENSG00000138641	-1.00471	1.77e-08	1.35e-06	Cluster_5
ENSDARG00000040230	TRIM35_(10_of_38)	TRIM35	---	-1.00513	7.17e-09	6.49e-07	Cluster_2
ENSDARG00000061634	aifm4	---	---	-1.00525	2.55e-05	0.000542	Cluster_7
ENSDARG00000062817	crym	CRYM	ENSG00000103316	-1.00543	0.003737	0.026135	Cluster_5
ENSDARG00000092476	si:rp71-1f1.4	---	---	-1.00549	0.043978	0.158256	Cluster_7
ENSDARG00000104351	si:dkeyp-107f9.3	---	---	-1.00731	0.015282	0.073723	Cluster_5
ENSDARG00000046053	slc27a6	SLC27A6	ENSG00000113396	-1.00744	0.000116	0.001838	Cluster_3
ENSDARG00000088222	fam78ab	FAM78A	ENSG00000126882	-1.00802	0.001819	0.015334	Cluster_3
ENSDARG00000102680	CR847844.5	---	---	-1.00948	0.04884	0.170221	Cluster_5
ENSDARG00000104317	si:dkey-33b17.1	HLA-DQA1	---	-1.01262	0.000601	0.006547	Cluster_8
ENSDARG00000055175	c1qtnf6a	---	ENSG00000133466	-1.01262	8.92e-05	0.001486	Cluster_3
ENSDARG00000102200	man2a1	MAN2A1	ENSG00000112893	-1.01375	0.028885	0.117585	Cluster_5
ENSDARG00000100385	slc25a19	SLC25A19	ENSG00000125454	-1.01501	1.65e-06	5.78e-05	Cluster_5
ENSDARG00000101422	hdac12	---	---	-1.01507	0.000704	0.007403	Cluster_5
ENSDARG00000058930	si:busm1-52i16.2	---	ENSG00000177300	-1.01508	0.015452	0.074279	Cluster_2
ENSDARG00000094216	si:ch1073-186o8.3	---	---	-1.01537	0.002211	0.01769	Cluster_5
ENSDARG00000104571	gadd45ab	GADD45A	ENSG00000116717	-1.01563	0.005419	0.034355	Cluster_2
ENSDARG00000012016	hpgd	HPGD	ENSG00000164120	-1.01578	0.000182	0.002573	Cluster_8
ENSDARG00000037576	---	---	ENSG00000169676	-1.01591	0.008849	0.049294	Cluster_3
ENSDARG00000095580	si:ch211-67e16.11	---	---	-1.01648	0.006491	0.039294	Cluster_3
ENSDARG00000058995	jmjd4	JMJD4	ENSG00000081692	-1.01689	0.001055	0.010163	Cluster_5
ENSDARG00000104359	anxa1c	ANXA1	ENSG00000135046	-1.017	0.000456	0.005292	Cluster_2
ENSDARG00000025607	ifnphi1	---	---	-1.0172	2.71e-05	0.000572	Cluster_5
ENSDARG00000059044	epm2a	EPM2A	ENSG00000112425	-1.01857	0.030017	0.121026	Cluster_3
ENSDARG00000006110	chd	CHRD	ENSG00000090539	-1.01916	0.000168	0.002431	Cluster_3
ENSDARG00000098687	pygo1	PYGO1	ENSG00000171016	-1.0193	0.029824	0.120509	Cluster_5
ENSDARG00000105258	cep72	CEP72	ENSG00000112877	-1.02152	0.009378	0.051465	Cluster_5
ENSDARG00000002670	ATG14	ATG14	ENSG00000126775	-1.02175	9.47e-06	0.000244	Cluster_5
ENSDARG00000038646	ftr11	---	---	-1.02201	0.016018	0.076298	Cluster_5
ENSDARG00000100697	si:ch73-52f24.4	---	---	-1.02401	0.00911	0.050363	Cluster_2
ENSDARG00000104918	RNH1_(52_of_55)	RNH1	---	-1.0242	0.033311	0.130282	Cluster_5
ENSDARG00000070000	txnipb	TXNIP	ENSG00000265972	-1.02815	0.012513	0.063783	Cluster_5
ENSDARG00000077377	PRIMA1	PRIMA1	ENSG00000175785	-1.02864	0.00173	0.014739	Cluster_3
ENSDARG00000095293	---	---	---	-1.02884	0.005382	0.034219	Cluster_5
ENSDARG00000079614	ftr38	---	---	-1.03095	0.000286	0.003674	Cluster_3
ENSDARG00000079479	gpr4	GPR4	ENSG00000177464	-1.03123	0.000742	0.007716	Cluster_5
ENSDARG00000069009	si:ch211-147a11.3	---	ENSG00000198912	-1.03177	0.004676	0.030809	Cluster_5
ENSDARG00000054318	stk33	STK33	ENSG00000130413	-1.03212	0.00011	0.001768	Cluster_3
ENSDARG00000054423	slc7a6	SLC7A6	ENSG00000103064	-1.03237	0.000297	0.00378	Cluster_5
ENSDARG00000099887	SLA2_(2_of_2)	SLA2	ENSG00000101082	-1.03335	1.66e-07	8.74e-06	Cluster_2
ENSDARG00000059424	rnf215	RNF215	ENSG00000099999	-1.03401	0.000112	0.001785	Cluster_5
ENSDARG00000098949	mslna	MSLNL	ENSG00000162006	-1.03534	0.002727	0.020705	Cluster_5
ENSDARG00000041835	ccl38a.5	---	ENSG00000006210	-1.03607	0.002039	0.016678	Cluster_2
ENSDARG00000060374	ttll11	TTLL11	ENSG00000175764	-1.03643	0.006712	0.040317	Cluster_5
ENSDARG00000094104	si:ch211-213i16.3	---	---	-1.03691	0.047907	0.167849	Cluster_3
ENSDARG00000055797	cnpy4	CNPY4	ENSG00000166997	-1.03859	1.41e-06	5.08e-05	Cluster_5
ENSDARG00000061051	BRINP3_(1_of_3)	BRINP3	ENSG00000162670	-1.03892	0.01713	0.079973	Cluster_3
ENSDARG00000099738	ccr9b	CCR9	ENSG00000173585	-1.03913	0.024129	0.102668	Cluster_5
ENSDARG00000040864	si:dkey-286j15.1	---	---	-1.04141	0.028558	0.116643	Cluster_8
ENSDARG00000077633	magixb	---	ENSG00000269313	-1.04196	0.000633	0.006832	Cluster_3
ENSDARG00000012485	aurka	AURKA	ENSG00000087586	-1.04254	0.012008	0.061952	Cluster_5
ENSDARG00000077227	fbxl6	FBXL6	ENSG00000099364	-1.04265	1.6e-06	5.64e-05	Cluster_5
ENSDARG00000060309	srgap3	SRGAP3	ENSG00000196220	-1.04265	0.001951	0.016155	Cluster_5
ENSDARG00000052361	il15	---	ENSG00000164136	-1.04361	0.000136	0.002061	Cluster_8
ENSDARG00000087247	KCNAB2_(2_of_2)	KCNAB2	ENSG00000069424	-1.04454	0.043477	0.156998	Cluster_8
ENSDARG00000096273	si:dkey-3n22.9	---	---	-1.04571	0.000659	0.007041	Cluster_5
ENSDARG00000079665	gpr158b	GPR158	ENSG00000151025	-1.04701	1.88e-05	0.000428	Cluster_3
ENSDARG00000078749	b4galnt3a	B4GALNT3	ENSG00000139044	-1.04743	5.96e-06	0.000164	Cluster_5
ENSDARG00000062206	skiv2l	SKIV2L	ENSG00000204351	-1.04768	1.03e-13	4.28e-11	Cluster_5
ENSDARG00000078206	zgc:171506	---	---	-1.04992	0.000516	0.005822	Cluster_5
ENSDARG00000052688	paqr5b	---	ENSG00000137819	-1.05036	2.95e-09	3e-07	Cluster_5
ENSDARG00000104413	rogdi	ROGDI	ENSG00000067836	-1.05045	7.31e-11	1.29e-08	Cluster_5
ENSDARG00000019081	DHDH_(1_of_2)	DHDH	ENSG00000104808	-1.05049	4.74e-08	3.06e-06	Cluster_3
ENSDARG00000098481	CU570890.1	---	ENSG00000135046	-1.05068	4.34e-13	1.46e-10	Cluster_5
ENSDARG00000089177	cyp46a1.3	CYP46A1	ENSG00000036530	-1.0508	9.21e-07	3.55e-05	Cluster_3
ENSDARG00000059963	polk	POLK	ENSG00000122008	-1.05184	2.45e-08	1.75e-06	Cluster_5
ENSDARG00000101450	si:ch211-215p11.3	---	---	-1.05192	0.017486	0.081199	Cluster_8
ENSDARG00000098832	fam168a	FAM168A	ENSG00000054965	-1.05241	0.000388	0.004646	Cluster_3
ENSDARG00000053260	zgc:113090	---	---	-1.05251	6.04e-05	0.001091	Cluster_5
ENSDARG00000055510	ypel3	YPEL3	ENSG00000090238	-1.05292	5.19e-05	0.000962	Cluster_8
ENSDARG00000087574	nox1	NOX1	---	-1.05434	0.027639	0.11389	Cluster_2
ENSDARG00000042616	sema3h	---	ENSG00000196189	-1.05491	0.001527	0.013415	Cluster_5
ENSDARG00000052626	si:ch211-226h7.7	---	---	-1.05544	0.034462	0.133569	Cluster_2
ENSDARG00000029250	poli	POLI	ENSG00000101751	-1.05609	1.92e-11	3.97e-09	Cluster_5
ENSDARG00000013310	map3k15	MAP3K15	ENSG00000180815	-1.05709	4.64e-08	3.02e-06	Cluster_5
ENSDARG00000019339	uxt	UXT	ENSG00000126756	-1.05741	1.36e-06	4.9e-05	Cluster_5
ENSDARG00000091969	si:ch211-135f11.4	GBGT1	ENSG00000148288	-1.05828	0.037931	0.142788	Cluster_8
ENSDARG00000061699	SIPA1L3	SIPA1L3	ENSG00000105738	-1.05931	5.03e-05	0.000941	Cluster_3
ENSDARG00000059857	blvra	BLVRA	ENSG00000106605	-1.06047	0.000144	0.002157	Cluster_5
ENSDARG00000104800	si:ch211-175m2.4	---	---	-1.06117	0.000224	0.003028	Cluster_2
ENSDARG00000025074	CABZ01059390.1	SLC25A10	ENSG00000262660	-1.06179	0.00029	0.003719	Cluster_5
ENSDARG00000088680	hhla2b.1	HHLA2	ENSG00000181481	-1.06366	0.00974	0.052884	Cluster_5
ENSDARG00000100832	CABZ01009451.1	CLDN17	---	-1.06415	0.000338	0.004176	Cluster_5
ENSDARG00000068782	spg20a	---	ENSG00000133104	-1.06562	0.000112	0.001792	Cluster_5
ENSDARG00000075230	tet1	TET1	ENSG00000138336	-1.06723	0.00616	0.037749	Cluster_3
ENSDARG00000099915	P2RY2_(1_of_3)	P2RY2	ENSG00000175591	-1.06736	0.028096	0.115265	Cluster_5
ENSDARG00000053820	pcmtd2	PCMTD2	ENSG00000203880	-1.06818	0.003317	0.02391	Cluster_5
ENSDARG00000034093	dclk2	DCX	ENSG00000170390	-1.0685	0.023507	0.100739	Cluster_3
ENSDARG00000071724	ankha	ANKH	ENSG00000154122	-1.06961	0.016113	0.076618	Cluster_2
ENSDARG00000105424	NA	---	---	-1.07046	9.05e-06	0.000236	Cluster_5
ENSDARG00000025608	casp6l1	CASP6	ENSG00000138794	-1.0707	1.18e-06	4.39e-05	Cluster_5
ENSDARG00000075269	si:dkey-20i10.7	---	ENSG00000174796	-1.07158	2.22e-09	2.38e-07	Cluster_5
ENSDARG00000092482	si:dkeyp-110g5.4	---	---	-1.07164	4.89e-08	3.14e-06	Cluster_5
ENSDARG00000103235	mfsd8	MFSD8	ENSG00000164073	-1.0728	4.42e-07	1.99e-05	Cluster_5
ENSDARG00000099961	bnip3	BNIP3	ENSG00000176171	-1.07346	0.000307	0.003863	Cluster_5
ENSDARG00000061647	nrxn1a	NRXN1	---	-1.07649	0.004558	0.030222	Cluster_3
ENSDARG00000056250	add3b	ADD3	ENSG00000148700	-1.07742	0.006645	0.040024	Cluster_5
ENSDARG00000061864	hdlbpb	---	---	-1.07823	1.06e-08	8.9e-07	Cluster_5
ENSDARG00000100313	pip5k1cb	PIP5K1C	ENSG00000186111	-1.07854	1.15e-05	0.000286	Cluster_3
ENSDARG00000009868	dcaf11	DCAF11	ENSG00000100897	-1.07858	2.79e-08	1.95e-06	Cluster_5
ENSDARG00000100219	si:dkey-264f17.1	---	---	-1.07886	0.034961	0.134771	Cluster_5
ENSDARG00000055825	celsr3	CELSR3	ENSG00000008300	-1.07928	0.002413	0.01893	Cluster_3
ENSDARG00000020204	nf2a	NF2	ENSG00000186575	-1.0823	9.65e-08	5.59e-06	Cluster_5
ENSDARG00000097353	si:dkey-14d8.21	---	---	-1.08271	0.047233	0.166176	Cluster_3
ENSDARG00000003544	adarb1b	ADARB1	ENSG00000197381	-1.08272	0.002887	0.021597	Cluster_9
ENSDARG00000098923	zgc:173577	---	---	-1.08278	0.000672	0.007148	Cluster_3
ENSDARG00000100132	CU929402.2	---	---	-1.08294	0.027164	0.112332	Cluster_5
ENSDARG00000040528	lgals3bpb	LGALS3BP	---	-1.08329	0.002896	0.021652	Cluster_5
ENSDARG00000068149	tprg1l	TPRG1L	ENSG00000158109	-1.08398	0.000712	0.007469	Cluster_3
ENSDARG00000096988	cishb	---	---	-1.08434	0.00908	0.05027	Cluster_5
ENSDARG00000062465	pgap1	PGAP1	ENSG00000197121	-1.08525	2.74e-06	8.73e-05	Cluster_3
ENSDARG00000104883	PCMTD2_(2_of_2)	PCMTD2	ENSG00000203880	-1.08528	0.005924	0.036694	Cluster_5
ENSDARG00000102419	AZI2	AZI2	ENSG00000163512	-1.08589	4.66e-06	0.000133	Cluster_5
ENSDARG00000015946	slc44a1a	SLC44A1	ENSG00000143036	-1.08672	4.65e-08	3.02e-06	Cluster_5
ENSDARG00000102364	si:dkey-202l22.6	---	ENSG00000106608	-1.08702	0.033205	0.130012	Cluster_2
ENSDARG00000030954	ftr56	---	---	-1.08808	0.00018	0.002548	Cluster_2
ENSDARG00000025983	l3mbtl3	L3MBTL3	ENSG00000198945	-1.08873	0.000407	0.004816	Cluster_5
ENSDARG00000006383	stxbp5l	STXBP5L	ENSG00000145087	-1.09001	0.00113	0.010698	Cluster_3
ENSDARG00000069463	alox12	ALOX12	ENSG00000108839	-1.09099	1.24e-07	6.88e-06	Cluster_5
ENSDARG00000069710	si:dkey-27f16.4	---	---	-1.09111	0.000642	0.006897	Cluster_5
ENSDARG00000039145	plaub	PLAU	ENSG00000122861	-1.09154	0.02703	0.111958	Cluster_7
ENSDARG00000053186	vstm4b	VSTM4	ENSG00000165633	-1.09317	0.000119	0.001868	Cluster_5
ENSDARG00000069912	hmga2	HMGA2	---	-1.09322	0.006968	0.041479	Cluster_3
ENSDARG00000093349	si:ch211-141e20.2	---	ENSG00000073008	-1.09522	0.02549	0.107034	Cluster_3
ENSDARG00000079414	sez6b	SEZ6	ENSG00000063015	-1.09621	0.032901	0.128987	Cluster_8
ENSDARG00000020086	nuak1a	NUAK1	ENSG00000074590	-1.09625	0.00151	0.013305	Cluster_5
ENSDARG00000098295	efna3b	EFNA3	ENSG00000251246	-1.09707	0.000355	0.004338	Cluster_5
ENSDARG00000040971	GABARAPL1	GABARAPL1	ENSG00000139112	-1.09805	0.000355	0.004347	Cluster_8
ENSDARG00000062884	map3k2	MAP3K2	ENSG00000169967	-1.09807	0.003458	0.024649	Cluster_3
ENSDARG00000097430	si:ch73-160l8.2	---	---	-1.09837	0.004728	0.031089	Cluster_2
ENSDARG00000075092	si:dkey-52l18.4	---	---	-1.09846	6.23e-11	1.13e-08	Cluster_3
ENSDARG00000052690	arrdc3a	ARRDC3	ENSG00000113369	-1.09934	0.000422	0.004971	Cluster_5
ENSDARG00000067567	SLC6A13	SLC6A13	ENSG00000010379	-1.09966	0.002231	0.017822	Cluster_5
ENSDARG00000104263	FMNL1_(2_of_2)	FMNL1	ENSG00000184922	-1.09971	1.89e-06	6.45e-05	Cluster_2
ENSDARG00000092303	si:dkey-11o15.8	---	---	-1.09991	0.044782	0.160157	Cluster_10
ENSDARG00000044968	vcla	VCL	ENSG00000035403	-1.10015	8.85e-10	1.08e-07	Cluster_5
ENSDARG00000099937	LRRC52_(2_of_2)	LRRC52	ENSG00000162763	-1.10077	0.00257	0.019825	Cluster_10
[truncated: 925 more rows]

## Sheet: il413b KO
Probe_name	Gene	Orthologous_human_gene_Cornell	HumanOrthologues_Biomart2019	log2FoldChange	pvalue	padj	Cluster
ENSDARG00000075134	si:dkey-30j22.12	ADGRF5	ENSG00000153292	22.1731	7.65e-14	2.16e-11	Cluster_8
ENSDARG00000025783	si:ch211-125e6.11	---	ENSG00000115386	21.7777	9.11e-23	7.06e-20	Cluster_4
ENSDARG00000078429	vtg4	---	---	17.9158	2.85e-11	4.98e-09	Cluster_1
ENSDARG00000016825	vtg6	---	---	17.7837	1.4e-08	1.23e-06	Cluster_1
ENSDARG00000094910	si:dkey-22i16.7	---	---	14.8387	0.000295	0.004503	Cluster_1
ENSDARG00000056443	zgc:152753	---	---	10.7721	3.16e-06	0.000111	Cluster_4
ENSDARG00000053940	btr32	MEFV	---	10.0396	2.01e-22	1.52e-19	Cluster_8
ENSDARG00000039687	zgc:194221	---	---	9.96545	0.031298	0.146481	Cluster_8
ENSDARG00000079471	si:dkey-88j15.4	---	---	9.73095	5.61e-08	3.96e-06	Cluster_4
ENSDARG00000045453	f13a1a.1	F13A1	ENSG00000124491	9.69049	6.47e-09	6.12e-07	Cluster_4
ENSDARG00000091086	ALX3	ALX3	---	8.91662	0.005045	0.039724	Cluster_8
ENSDARG00000101956	CU571315.2	PRSS53	ENSG00000095917	8.76921	1.2e-11	2.24e-09	Cluster_4
ENSDARG00000076158	zgc:165583	---	ENSG00000133561	8.70894	0.000223	0.003604	Cluster_4
ENSDARG00000076573	si:dkey-88j15.3	---	---	8.6325	1.37e-05	0.000374	Cluster_4
ENSDARG00000070490	si:dkeyp-75b4.7	---	---	8.61141	8.63e-14	2.36e-11	Cluster_4
ENSDARG00000095522	si:dkey-71b5.3	---	---	8.50786	3.61e-16	1.48e-13	Cluster_8
ENSDARG00000074816	si:zfos-367g9.1	HLA-DQA1	ENSG00000196735	8.35271	2.09e-10	3.11e-08	Cluster_4
ENSDARG00000078024	CU570881.1	---	---	8.09597	8.23e-14	2.3e-11	Cluster_4
ENSDARG00000090061	si:dkeyp-86f5.2	---	---	8.04897	1.65e-09	1.89e-07	Cluster_4
ENSDARG00000075191	oacyl	---	---	8.01618	3.15e-06	0.000111	Cluster_4
ENSDARG00000096690	si:dkey-15f23.2	---	---	7.8805	0.005394	0.041802	Cluster_8
ENSDARG00000043443	kcnj13	KCNJ13	ENSG00000115474	7.75349	3.56e-14	1.06e-11	Cluster_8
ENSDARG00000105415	NA	---	---	7.75291	6.87e-09	6.48e-07	Cluster_4
ENSDARG00000094832	F13A1_(3_of_3)	F13A1	ENSG00000124491	7.5179	0.000834	0.010148	Cluster_9
ENSDARG00000091318	5S_rRNA	---	---	7.36012	0.002575	0.023975	Cluster_8
ENSDARG00000099416	si:ch211-134a4.2	---	ENSG00000259823	7.27701	1.3e-11	2.4e-09	Cluster_8
ENSDARG00000092967	si:dkey-93m18.4	---	---	7.25863	2.13e-06	8.1e-05	Cluster_4
ENSDARG00000092875	si:dkey-264b2.3	---	---	7.18409	4.16e-09	4.17e-07	Cluster_4
ENSDARG00000099968	BX322612.1	---	---	7.16517	8.75e-15	3.01e-12	Cluster_8
ENSDARG00000102416	CR974440.1	---	---	6.99201	1.75e-10	2.65e-08	Cluster_4
ENSDARG00000100131	si:dkey-173l11.6	CDH1	ENSG00000062038	6.94651	7.97e-08	5.3e-06	Cluster_8
ENSDARG00000086277	aldh1l1	---	---	6.85919	1.53e-09	1.78e-07	Cluster_8
ENSDARG00000038321	zgc:172053	---	ENSG00000115386	6.62694	9.8e-06	0.000285	Cluster_8
ENSDARG00000092801	si:dkey-71b5.6	---	---	6.61328	3.46e-09	3.55e-07	Cluster_8
ENSDARG00000100612	BX004993.3	---	---	6.51323	1.39e-07	8.28e-06	Cluster_7
ENSDARG00000101879	CU467856.1	---	---	6.44131	5.77e-09	5.51e-07	Cluster_8
ENSDARG00000021004	c5	C5	ENSG00000106804	6.3747	1.57e-06	6.34e-05	Cluster_4
ENSDARG00000096556	PGBD4_(4_of_4)	PGBD4	---	6.19841	0.001122	0.012718	Cluster_4
ENSDARG00000039064	st3gal5l	---	ENSG00000125975	6.15662	2e-05	0.000514	Cluster_7
ENSDARG00000097504	si:ch211-212c13.7	---	---	6.0677	0.000116	0.002115	Cluster_4
ENSDARG00000078012	zgc:162060	---	---	5.97804	4.96e-05	0.001084	Cluster_7
ENSDARG00000105183	si:ch211-198i6.4	---	---	5.8773	5.09e-08	3.66e-06	Cluster_4
ENSDARG00000095757	si:dkey-28d5.1	---	---	5.86247	0.000809	0.009922	Cluster_4
ENSDARG00000101463	si:dkey-176f19.1	---	---	5.82282	1.18e-05	0.000331	Cluster_8
ENSDARG00000096250	si:ch73-233k15.3	---	---	5.74869	1.4e-06	5.77e-05	Cluster_4
ENSDARG00000096766	si:dkey-30j22.13	---	---	5.70984	0.006529	0.047967	Cluster_8
ENSDARG00000095137	si:dkey-88l16.2	---	---	5.69966	0.010186	0.066536	Cluster_7
ENSDARG00000042850	nphs2	NPHS2	ENSG00000116218	5.64265	0.001937	0.019531	Cluster_7
ENSDARG00000097000	si:ch211-66i8.3	---	---	5.62715	1.2e-06	5.13e-05	Cluster_4
ENSDARG00000098373	si:ch211-268m12.3	---	---	5.6067	2.25e-15	8.48e-13	Cluster_7
ENSDARG00000092137	si:dkey-4i23.5	---	---	5.59992	3.76e-06	0.000128	Cluster_4
ENSDARG00000102371	CU570769.1	---	---	5.53311	4.56e-06	0.000151	Cluster_4
ENSDARG00000069307	pomcb	POMC	ENSG00000115138	5.37014	1.74e-05	0.000459	Cluster_4
ENSDARG00000102454	si:ch73-234i15.1	---	---	5.35913	0.004194	0.034512	Cluster_8
ENSDARG00000102849	FO681361.1	---	---	5.32872	0.011323	0.072176	Cluster_8
ENSDARG00000040200	si:dkeyp-86f5.1	---	---	5.16675	1.68e-06	6.65e-05	Cluster_4
ENSDARG00000093576	si:dkey-9p20.19	---	---	5.1215	4.59e-05	0.001015	Cluster_4
ENSDARG00000099404	CR753902.1	---	---	5.08133	1.99e-05	0.000513	Cluster_4
ENSDARG00000038248	ggact.2	GGACT	ENSG00000134864	5.06136	2.01e-05	0.000517	Cluster_8
ENSDARG00000069381	si:ch211-125e6.5	---	ENSG00000115386	5.03793	0.000111	0.002041	Cluster_4
ENSDARG00000100747	GUCA1A_(1_of_2)	GUCA1A	ENSG00000048545	5.03582	0.001151	0.012967	Cluster_4
ENSDARG00000097223	si:dkey-96g2.4	---	---	4.95746	0.013727	0.082413	Cluster_8
ENSDARG00000028664	ahsa1a	AHSA1	ENSG00000100591	4.9526	1.98e-07	1.13e-05	Cluster_4
ENSDARG00000093673	si:dkey-28d5.4	---	---	4.90267	0.000912	0.010887	Cluster_4
ENSDARG00000096566	APLF_(2_of_2)	APLF	ENSG00000169621	4.85971	3.34e-09	3.45e-07	Cluster_8
ENSDARG00000092254	si:dkeyp-33e11.1	---	---	4.74843	1.16e-05	0.000327	Cluster_8
ENSDARG00000094518	si:ch211-125e6.8	---	---	4.67678	4.29e-06	0.000143	Cluster_8
ENSDARG00000098957	BX908782.1	---	---	4.66303	0.001465	0.015705	Cluster_8
ENSDARG00000095914	si:dkey-209n16.2	---	---	4.64866	2.32e-08	1.9e-06	Cluster_4
ENSDARG00000089742	fam161a	FAM161A	ENSG00000170264	4.61666	3.15e-05	0.00075	Cluster_8
ENSDARG00000084991	SNORA62	SNORA62	ENSG00000201980	4.56375	1.51e-06	6.13e-05	Cluster_4
ENSDARG00000090930	si:ch211-120g10.1	MEFV	---	4.54786	0.000309	0.004688	Cluster_8
ENSDARG00000041221	FP929011.1	---	ENSG00000010610	4.53685	6.06e-15	2.14e-12	Cluster_8
ENSDARG00000093974	si:dkey-287i17.5	---	---	4.45738	0.000174	0.002961	Cluster_8
ENSDARG00000078211	espnla	ESPNL	ENSG00000144488	4.44495	1.38e-14	4.52e-12	Cluster_8
ENSDARG00000095756	si:ch211-190k17.19	---	---	4.40351	0.000258	0.004047	Cluster_8
ENSDARG00000105298	5S_rRNA	---	---	4.38403	5.37e-05	0.001151	Cluster_8
ENSDARG00000070579	ggact.3	GGACT	ENSG00000134864	4.2934	0.001291	0.014243	Cluster_8
ENSDARG00000097206	si:ch211-66o10.5	---	---	4.29116	6.36e-10	8.22e-08	Cluster_8
ENSDARG00000040257	slc38a11	SLC38A11	ENSG00000169507	4.28856	1.13e-05	0.00032	Cluster_4
ENSDARG00000076126	si:ch73-187m15.4	---	ENSG00000143632	4.26493	0.005331	0.041434	Cluster_1
ENSDARG00000105511	NA	---	---	4.20861	4.72e-05	0.001038	Cluster_4
ENSDARG00000099417	CT027611.1	---	---	4.20742	4.21e-05	0.000946	Cluster_4
ENSDARG00000058678	aqp10b	AQP10	ENSG00000161798	4.16644	2.06e-05	0.000525	Cluster_8
ENSDARG00000093450	si:dkey-78l4.10	---	---	4.12574	0.004241	0.034867	Cluster_8
ENSDARG00000095309	si:dkey-79f11.9	IFI44L	ENSG00000137959	4.12303	0.006422	0.047367	Cluster_8
ENSDARG00000090708	si:dkey-28g23.6	---	---	4.11289	0.018312	0.10068	Cluster_4
ENSDARG00000095355	si:dkey-78l4.7	---	---	4.09673	0.00143	0.015395	Cluster_8
ENSDARG00000043934	il17a/f2	---	---	4.0966	0.003063	0.027416	Cluster_4
ENSDARG00000052288	CR788231.1	---	---	4.06544	0.008707	0.059287	Cluster_7
ENSDARG00000091585	si:rp71-84d9.2	---	---	4.04845	5.73e-05	0.00121	Cluster_8
ENSDARG00000092664	si:dkey-93m18.3	---	---	3.98939	2.07e-06	7.9e-05	Cluster_4
ENSDARG00000003403	tenm1	TENM1	ENSG00000009694	3.94836	4.56e-19	2.6e-16	Cluster_4
ENSDARG00000089879	soul5l	---	---	3.83166	0.000294	0.004502	Cluster_8
ENSDARG00000092582	CR352226.3	---	---	3.8211	3.4e-06	0.000118	Cluster_4
ENSDARG00000090268	krtt1c19e	KRT33A	---	3.81831	3.77e-07	1.93e-05	Cluster_4
ENSDARG00000063319	si:ch73-216m24.3	---	ENSG00000104549	3.78165	7.73e-12	1.52e-09	Cluster_8
ENSDARG00000094316	si:rp71-80o10.4	---	---	3.77618	1.4e-11	2.56e-09	Cluster_8
ENSDARG00000070581	ggact.1	GGACT	ENSG00000134864	3.7622	5e-06	0.000163	Cluster_8
ENSDARG00000077899	si:dkey-28d5.12	---	---	3.75176	1.24e-05	0.000345	Cluster_7
ENSDARG00000052873	si:dkey-217f16.3	---	---	3.72151	0.000412	0.005851	Cluster_8
ENSDARG00000086579	APLF_(1_of_2)	APLF	---	3.71543	5.3e-07	2.61e-05	Cluster_8
ENSDARG00000059125	prkacbb	PRKACB	ENSG00000165059	3.70563	0.033056	0.151658	Cluster_1
ENSDARG00000094658	si:dkey-73n10.9p	---	---	3.631	0.029886	0.141581	Cluster_8
ENSDARG00000099910	si:ch211-208f21.3	---	---	3.605	0.00035	0.005174	Cluster_8
ENSDARG00000088000	si:dkey-5i16.1	---	---	3.60101	0.000484	0.006636	Cluster_4
ENSDARG00000045608	fam19a5b	---	---	3.56809	1.37e-05	0.000373	Cluster_4
ENSDARG00000096571	si:ch211-281p14.2	---	---	3.50714	0.005952	0.044831	Cluster_4
ENSDARG00000104899	si:dkey-242k1.4	---	---	3.4904	7.52e-06	0.000232	Cluster_4
ENSDARG00000086692	taar14a	TAAR5	---	3.43813	0.000787	0.009733	Cluster_8
ENSDARG00000093173	si:dkey-93m18.6	---	---	3.42075	0.00056	0.007447	Cluster_4
ENSDARG00000020191	ppef1	PPEF1	ENSG00000086717	3.40686	2.2e-06	8.24e-05	Cluster_8
ENSDARG00000100830	si:dkey-201i2.2	---	---	3.40198	0.024541	0.123872	Cluster_8
ENSDARG00000086358	si:dkey-83f18.9	---	---	3.38107	0.002099	0.020654	Cluster_4
ENSDARG00000004904	gys2	GYS2	ENSG00000111713	3.3699	6.26e-08	4.32e-06	Cluster_8
ENSDARG00000105092	si:ch211-188p14.9	---	---	3.34603	1.5e-05	0.000405	Cluster_8
ENSDARG00000012263	CABZ01036814.1	---	---	3.33381	0.000816	0.009984	Cluster_4
ENSDARG00000102517	crtac1b	CRTAC1	ENSG00000095713	3.33146	1.68e-21	1.14e-18	Cluster_8
ENSDARG00000089642	BX649497.1	ZNF200	---	3.31576	7.18e-05	0.001442	Cluster_8
ENSDARG00000063019	panx2	PANX2	ENSG00000073150	3.30874	0.000613	0.008024	Cluster_4
ENSDARG00000101990	CU571315.3	PRSS53	ENSG00000095917	3.3011	1.59e-11	2.87e-09	Cluster_4
ENSDARG00000093111	si:ch211-209l18.2	---	---	3.29484	4.04e-06	0.000136	Cluster_4
ENSDARG00000058917	nnr	---	---	3.26361	0.000739	0.009267	Cluster_8
ENSDARG00000103037	CR848788.1	---	---	3.2475	0.000423	0.00598	Cluster_8
ENSDARG00000096885	si:dkey-74h17.4	---	---	3.23489	2.05e-05	0.000524	Cluster_4
ENSDARG00000102065	CR846087.2	---	---	3.23459	0.008212	0.056786	Cluster_8
ENSDARG00000079654	st3gal1	ST3GAL1	ENSG00000008513	3.23334	0.001171	0.013135	Cluster_8
ENSDARG00000018327	illr3	---	ENSG00000152672	3.22763	0.001902	0.019253	Cluster_8
ENSDARG00000020711	rrm2	RRM2	ENSG00000171848	3.20888	0.030555	0.143845	Cluster_4
ENSDARG00000077572	si:ch211-193k19.2	---	---	3.18936	1.17e-05	0.000328	Cluster_8
ENSDARG00000021573	slc16a7	---	---	3.17678	1.61e-06	6.42e-05	Cluster_4
ENSDARG00000070515	si:dkeyp-52c3.5	---	---	3.11465	0.001878	0.019044	Cluster_4
ENSDARG00000090392	TRIM14_(6_of_28)	TRIM14	---	3.10437	0.00075	0.009372	Cluster_8
ENSDARG00000102150	CR352258.2	---	---	3.09988	0.003188	0.0282	Cluster_8
ENSDARG00000096570	SIGLEC1_(35_of_51)	SIGLEC1	ENSG00000179213	3.09651	0.033693	0.153669	Cluster_4
ENSDARG00000087442	si:ch211-208f21.5	ZNF436	---	3.07393	1.84e-06	7.14e-05	Cluster_4
ENSDARG00000055986	si:ch211-165b19.5	---	---	3.0661	0.000306	0.004643	Cluster_4
ENSDARG00000078728	zgc:173710	---	---	3.05373	0.00419	0.034487	Cluster_4
ENSDARG00000053744	dcdc2b	DCDC2B	ENSG00000214866	3.03021	1.44e-07	8.57e-06	Cluster_4
ENSDARG00000075737	A2ML1_(6_of_13)	A2ML1	ENSG00000166535	3.01483	8.88e-05	0.001709	Cluster_8
ENSDARG00000095200	si:ch211-197e7.1	---	---	3.00164	0.025772	0.128136	Cluster_8
ENSDARG00000024548	cryba4	CRYBA4	ENSG00000196431	2.98191	0.000954	0.011277	Cluster_4
ENSDARG00000090847	si:ch211-209l18.4	---	---	2.97352	0.008902	0.060198	Cluster_4
ENSDARG00000092475	si:ch211-178j18.2	---	---	2.92981	0.000959	0.011317	Cluster_8
ENSDARG00000097580	si:dkey-182m1.2	---	---	2.92405	1.02e-11	1.96e-09	Cluster_4
ENSDARG00000037278	lrata	---	ENSG00000121207	2.92269	1.94e-06	7.46e-05	Cluster_4
ENSDARG00000105367	NA	---	ENSG00000180096	2.90548	0.051164	0.203267	Cluster_7
ENSDARG00000102848	si:ch211-215p11.5	---	---	2.89389	0.002088	0.020562	Cluster_8
ENSDARG00000087645	si:ch211-234c11.1	---	---	2.88788	7.99e-05	0.001572	Cluster_4
ENSDARG00000100213	CR388052.1	---	---	2.85331	0.008829	0.059887	Cluster_4
ENSDARG00000002347	cyp11a1	CYP11A1	ENSG00000140459	2.84925	0.000932	0.011043	Cluster_4
ENSDARG00000088717	C6H2orf40_(2_of_2)	C2orf40	ENSG00000119147	2.83393	0.000696	0.008901	Cluster_4
ENSDARG00000037286	DCHS2	DCHS2	ENSG00000156453	2.81591	9.97e-05	0.001879	Cluster_8
ENSDARG00000100207	CR792418.1	---	---	2.81391	6.69e-05	0.001368	Cluster_8
ENSDARG00000086390	si:dkey-246e3.4	TAAR5	---	2.78475	0.000111	0.002048	Cluster_8
ENSDARG00000096409	si:dkey-20j1.2	---	---	2.77658	0.010476	0.068014	Cluster_4
ENSDARG00000075963	mhc1uba	---	---	2.77343	1.09e-10	1.72e-08	Cluster_8
ENSDARG00000069293	ahsg2	AHSG	ENSG00000145192	2.77303	0.002575	0.023975	Cluster_8
ENSDARG00000075846	kcnip2	KCNIP2	ENSG00000120049	2.76886	0.001236	0.013761	Cluster_8
ENSDARG00000093713	si:dkey-256i11.2	---	---	2.76546	0.018863	0.102674	Cluster_4
ENSDARG00000092023	ftr10	---	---	2.7529	4.33e-08	3.22e-06	Cluster_8
ENSDARG00000098036	si:ch211-69l10.4	---	ENSG00000041988	2.74437	2.65e-07	1.43e-05	Cluster_4
ENSDARG00000103723	zgc:173702	---	---	2.74047	3.82e-09	3.87e-07	Cluster_8
ENSDARG00000032131	drd3	DRD3	ENSG00000151577	2.72655	0.000621	0.008124	Cluster_1
ENSDARG00000045758	cracr2ab	CRACR2A	ENSG00000130038	2.72601	0.000909	0.010861	Cluster_8
ENSDARG00000055437	METTL21C_(1_of_2)	METTL21C	ENSG00000139780	2.72361	1.21e-06	5.16e-05	Cluster_4
ENSDARG00000078451	si:ch211-165b19.4	---	---	2.7097	3.07e-06	0.000109	Cluster_8
ENSDARG00000094494	CR926879.1	---	---	2.70832	0.000173	0.002948	Cluster_4
ENSDARG00000086498	si:ch211-116o3.3	---	ENSG00000016490	2.6844	0.000446	0.006229	Cluster_8
ENSDARG00000037738	fbxl3l	---	---	2.68257	3.21e-18	1.69e-15	Cluster_8
ENSDARG00000062956	dagla	DAGLA	ENSG00000134780	2.67386	2.86e-07	1.53e-05	Cluster_7
ENSDARG00000097802	si:dkey-238d18.12	---	---	2.6702	0.000711	0.00904	Cluster_4
ENSDARG00000102970	TMEM150A_(3_of_3)	TMEM150A	---	2.65978	0.007713	0.054365	Cluster_8
ENSDARG00000077136	si:dkey-28d5.14	---	---	2.64838	0.012024	0.0756	Cluster_7
ENSDARG00000071389	si:dkey-78l4.6	---	---	2.64428	1.04e-09	1.28e-07	Cluster_4
ENSDARG00000097265	si:ch211-160m12.3	---	---	2.64036	0.02306	0.118887	Cluster_8
ENSDARG00000071596	neto1l	NETO1	ENSG00000166342	2.63326	0.001272	0.014088	Cluster_4
ENSDARG00000070021	cyp3c4	CYP3A43	ENSG00000160868	2.62601	4.28e-10	5.98e-08	Cluster_4
ENSDARG00000093867	si:dkey-19a16.3	---	---	2.61376	0.001332	0.014567	Cluster_4
ENSDARG00000095981	si:ch211-161n3.5	CD163	ENSG00000177675	2.61048	1.8e-07	1.03e-05	Cluster_4
ENSDARG00000090033	si:dkey-16p6.1	---	---	2.61037	0.011191	0.071558	Cluster_8
ENSDARG00000045979	zgc:153704	LCN15	ENSG00000214402	2.58996	3.72e-05	0.00086	Cluster_4
ENSDARG00000040669	CR944667.1	---	---	2.58162	0.002299	0.022079	Cluster_4
ENSDARG00000056151	tyrp1b	TYRP1	ENSG00000107165	2.57996	1.26e-05	0.000349	Cluster_7
ENSDARG00000098582	si:dkey-240b24.2	---	---	2.55931	0.000501	0.006833	Cluster_8
ENSDARG00000095481	si:dkey-28d5.8	---	---	2.55644	0.004769	0.038227	Cluster_4
ENSDARG00000099586	---	GTSF1L	ENSG00000124196	2.55193	0.000238	0.003798	Cluster_8
ENSDARG00000103738	si:ch73-343g19.7	---	---	2.5497	1.69e-05	0.000447	Cluster_4
ENSDARG00000019294	cbln8	---	ENSG00000139899	2.53176	0.019877	0.106652	Cluster_7
ENSDARG00000036344	calb2b	CALB2	ENSG00000172137	2.52219	0.002313	0.022187	Cluster_4
ENSDARG00000091906	rbp7a	RBP7	ENSG00000197416	2.51847	0.000919	0.010953	Cluster_8
ENSDARG00000034403	zgc:173443	---	---	2.51722	0.002237	0.021672	Cluster_4
ENSDARG00000032993	ccl34b.3	---	---	2.51243	0.009091	0.061084	Cluster_4
ENSDARG00000098651	si:dkey-21e2.12	---	---	2.50271	0.001357	0.014791	Cluster_8
ENSDARG00000095682	si:ch211-194e1.8	---	---	2.50083	0.037944	0.166269	Cluster_5
ENSDARG00000099949	FO704782.1	---	---	2.49371	2.83e-06	0.000102	Cluster_8
ENSDARG00000078847	si:dkey-238o13.4	---	---	2.49215	0.000374	0.005447	Cluster_4
ENSDARG00000101861	cyp2k19	CYP2W1	ENSG00000138109	2.49193	0.002122	0.020853	Cluster_4
ENSDARG00000029905	phyhd1	PHYHD1	ENSG00000175287	2.48508	1.39e-19	8.08e-17	Cluster_4
ENSDARG00000086025	si:dkey-238d18.10	---	---	2.476	0.000865	0.010453	Cluster_4
ENSDARG00000076117	STARD5	STARD5	ENSG00000172345	2.47426	0.004049	0.033623	Cluster_7
ENSDARG00000010934	syt14a	SYT14	ENSG00000143469	2.47256	0.00031	0.004699	Cluster_8
ENSDARG00000087176	sgk494a	SGK494	ENSG00000167524	2.45181	0.001974	0.019821	Cluster_4
ENSDARG00000094712	si:dkeyp-20e4.9	---	---	2.45174	9.51e-05	0.00181	Cluster_8
ENSDARG00000089050	cuzd1.1	CUZD1	---	2.44236	0.027891	0.135273	Cluster_4
ENSDARG00000011581	si:dkey-23k10.5	---	ENSG00000133561	2.43714	7.35e-12	1.46e-09	Cluster_4
ENSDARG00000070605	b4galnt2.2	B4GALNT2	ENSG00000167080	2.43553	0.002011	0.020078	Cluster_4
ENSDARG00000094965	nfil3-5	---	---	2.43355	4.06e-09	4.09e-07	Cluster_8
ENSDARG00000056191	si:ch211-168k14.2	---	ENSG00000075651	2.43039	0.016703	0.094355	Cluster_8
ENSDARG00000093478	si:ch211-152l15.2	ZNF436	---	2.42375	0.014078	0.083875	Cluster_8
ENSDARG00000069867	fam188b2	---	---	2.4215	2.61e-10	3.8e-08	Cluster_8
ENSDARG00000100561	TRIM14_(19_of_28)	TRIM14	---	2.41137	6.38e-05	0.001318	Cluster_8
ENSDARG00000103137	rmi2	RMI2	ENSG00000175643	2.39501	9e-08	5.87e-06	Cluster_8
ENSDARG00000101077	FO704845.1	---	---	2.38401	0.004507	0.036527	Cluster_4
ENSDARG00000102439	si:ch211-233h3.1	---	---	2.37577	0.006778	0.049318	Cluster_4
ENSDARG00000101689	si:dkey-16p6.1	---	---	2.37139	0.024875	0.124876	Cluster_8
ENSDARG00000098638	si:dkey-43b14.9	---	---	2.36802	0.00142	0.015311	Cluster_4
ENSDARG00000010047	neu3.2	NEU3	ENSG00000162139	2.35196	0.051663	0.204551	Cluster_7
ENSDARG00000098306	---	---	---	2.33513	0.000792	0.009771	Cluster_8
ENSDARG00000073961	si:ch211-160j14.2	---	---	2.33424	0.000188	0.003151	Cluster_4
ENSDARG00000095454	AL928685.2	---	---	2.32671	3.92e-06	0.000132	Cluster_4
ENSDARG00000056462	crp2	---	---	2.3187	0.002939	0.026613	Cluster_7
ENSDARG00000092483	iqcc	IQCC	ENSG00000160051	2.31268	1.23e-07	7.54e-06	Cluster_4
ENSDARG00000001572	prf1.3	PRF1	---	2.30636	1.29e-05	0.000355	Cluster_8
ENSDARG00000096280	ighz	---	---	2.30631	0.005243	0.040898	Cluster_7
ENSDARG00000088955	si:dkey-6m13.3	---	---	2.30357	1.27e-11	2.37e-09	Cluster_8
ENSDARG00000069043	HSD11B1L_(1_of_2)	HSD11B1L	---	2.29925	0.000737	0.009247	Cluster_8
ENSDARG00000044061	---	ADORA3	ENSG00000282608	2.29799	2.33e-06	8.7e-05	Cluster_4
ENSDARG00000102041	zgc:172014	---	---	2.29186	0.035473	0.158814	Cluster_7
ENSDARG00000097701	si:dkey-12h9.17	---	---	2.29082	0.000683	0.008777	Cluster_4
ENSDARG00000105354	NA	---	---	2.27508	0.003515	0.030194	Cluster_8
ENSDARG00000069192	zgc:163030	CST3	---	2.27133	0.004845	0.038671	Cluster_4
ENSDARG00000056859	spx	SPX	ENSG00000134548	2.26961	0.000237	0.003793	Cluster_8
ENSDARG00000102575	si:ch211-106j21.2	---	---	2.26543	0.00366	0.031146	Cluster_8
ENSDARG00000042485	foxd5	FOXD4	---	2.25767	0.003929	0.032825	Cluster_8
ENSDARG00000100782	F7	F7	ENSG00000057593	2.25572	2.72e-05	0.000663	Cluster_8
ENSDARG00000094007	si:ch73-177h5.3	---	---	2.25168	0.001596	0.016782	Cluster_4
ENSDARG00000076820	xkr8.2	XKR8	ENSG00000158156	2.24747	2.66e-07	1.44e-05	Cluster_8
ENSDARG00000051957	selm	SELM	ENSG00000198832	2.24558	3.51e-14	1.05e-11	Cluster_7
ENSDARG00000075086	---	---	---	2.23946	2.37e-07	1.3e-05	Cluster_8
ENSDARG00000101478	lppr2a	LPPR2	ENSG00000105520	2.22864	0.000188	0.003151	Cluster_8
ENSDARG00000102057	si:ch73-329n5.2	---	---	2.22281	4.39e-10	6.1e-08	Cluster_8
ENSDARG00000070321	CLRN2	CLRN2	ENSG00000249581	2.21564	0.004633	0.03735	Cluster_8
ENSDARG00000102895	si:dkey-31i7.1	---	---	2.21184	0.034828	0.156977	Cluster_7
ENSDARG00000011870	sp8a	---	---	2.20045	0.002089	0.020569	Cluster_8
ENSDARG00000059166	SLC22A13	SLC22A13	ENSG00000172940	2.19927	0.000137	0.002423	Cluster_8
ENSDARG00000104397	BX927287.3	ZNF436	---	2.19117	0.001103	0.012589	Cluster_4
ENSDARG00000098976	CU457778.1	---	---	2.19108	1.26e-06	5.3e-05	Cluster_8
ENSDARG00000086668	si:dkey-7j22.4	---	---	2.18406	0.013921	0.083203	Cluster_8
ENSDARG00000102157	si:ch211-117i20.2	---	---	2.17848	0.008334	0.057335	Cluster_4
ENSDARG00000095195	si:dkey-19a16.11	---	---	2.17813	0.004472	0.036284	Cluster_4
ENSDARG00000101762	fah	FAH	ENSG00000103876	2.17732	4.38e-11	7.32e-09	Cluster_7
ENSDARG00000014233	sept8b	SEPT8	ENSG00000164402	2.17481	0.000234	0.003764	Cluster_8
ENSDARG00000051795	si:dkeyp-110c12.3	---	ENSG00000183486	2.16873	0.020068	0.107371	Cluster_8
ENSDARG00000088490	si:dkeyp-104f11.1	---	---	2.16869	0.026987	0.132201	Cluster_4
ENSDARG00000095786	si:ch211-274k16.4	---	---	2.16697	0.000704	0.008964	Cluster_4
ENSDARG00000091602	si:dkey-163f14.6	---	---	2.16603	0.000107	0.001991	Cluster_8
ENSDARG00000101045	CU457778.2	---	---	2.15836	0.000351	0.005183	Cluster_8
ENSDARG00000068830	zgc:172139	KIAA0930	ENSG00000100364	2.15451	6.58e-12	1.31e-09	Cluster_4
ENSDARG00000077220	si:ch211-208f21.3	---	---	2.14973	0.026226	0.129771	Cluster_8
ENSDARG00000101853	si:dkey-122c11.9	ZNF436	---	2.14662	0.003219	0.028317	Cluster_4
ENSDARG00000103544	trgv5	---	---	2.14641	0.00869	0.059186	Cluster_8
ENSDARG00000090160	RNH1_(7_of_55)	RNH1	---	2.14624	0.002025	0.020177	Cluster_8
ENSDARG00000092421	si:ch1073-394i4.1	---	---	2.14391	0.000415	0.00589	Cluster_4
ENSDARG00000044365	angptl3	ANGPTL3	ENSG00000132855	2.13756	8.99e-06	0.000267	Cluster_8
ENSDARG00000091185	si:ch73-313h21.1	---	---	2.13744	0.003619	0.030911	Cluster_4
ENSDARG00000096539	si:ch211-278f21.4	---	---	2.13112	1.6e-06	6.41e-05	Cluster_4
ENSDARG00000098320	grm1b	GRM1	ENSG00000152822	2.13061	0.008565	0.058581	Cluster_8
ENSDARG00000104916	zgc:174178	---	---	2.12763	0.008182	0.056627	Cluster_8
ENSDARG00000090366	zgc:171626	---	---	2.11521	0.000756	0.00943	Cluster_8
ENSDARG00000099795	CR792455.1	---	---	2.10921	0.008873	0.060084	Cluster_7
ENSDARG00000053158	prss56	PRSS56	ENSG00000237412	2.10466	0.002025	0.020177	Cluster_8
ENSDARG00000043237	nfil3-2	---	---	2.09759	0.00371	0.031457	Cluster_8
ENSDARG00000092814	si:dkey-21e2.3	---	---	2.08765	0.028483	0.137183	Cluster_7
ENSDARG00000018846	dgat2	DGAT2	ENSG00000062282	2.07825	3.02e-07	1.6e-05	Cluster_7
ENSDARG00000044023	si:rp71-40n14.1	---	---	2.07707	0.000979	0.011479	Cluster_4
ENSDARG00000099099	TRIM14_(15_of_28)	TRIM14	---	2.07096	0.009181	0.061515	Cluster_4
ENSDARG00000099839	si:ch211-9d9.1	---	ENSG00000268223	2.06806	3.98e-08	3.01e-06	Cluster_8
ENSDARG00000059818	kif5ab	KIF5A	---	2.06115	1.26e-05	0.000348	Cluster_4
ENSDARG00000098790	sowahca	SOWAHC	ENSG00000198142	2.05958	0.003971	0.033076	Cluster_4
ENSDARG00000094386	adgrg4b	ADGRG4	ENSG00000173698	2.05817	0.015743	0.090621	Cluster_8
ENSDARG00000059254	illr1	---	ENSG00000152672	2.05607	0.00203	0.020209	Cluster_8
ENSDARG00000088523	si:dkey-5i16.5	---	---	2.05391	0.01629	0.092736	Cluster_8
ENSDARG00000060758	nphs1	NPHS1	ENSG00000161270	2.05027	0.006576	0.048197	Cluster_4
ENSDARG00000070140	RETSAT_(2_of_2)	RETSAT	ENSG00000042445	2.04918	1.27e-07	7.72e-06	Cluster_4
ENSDARG00000103844	si:ch211-266c8.1	---	---	2.04841	0.003325	0.02895	Cluster_8
ENSDARG00000040864	si:dkey-286j15.1	---	---	2.04212	1.59e-05	0.000423	Cluster_8
ENSDARG00000016771	tfa	LTF	ENSG00000012223	2.04128	0.021002	0.111043	Cluster_4
ENSDARG00000071667	si:dkey-222f2.7	---	---	2.03859	1.23e-06	5.21e-05	Cluster_4
ENSDARG00000062147	otc	OTC	ENSG00000036473	2.03814	9.23e-06	0.000273	Cluster_4
ENSDARG00000101706	csrp3	CSRP3	ENSG00000129170	2.03556	0.013235	0.080616	Cluster_1
ENSDARG00000062978	ccdc151	CCDC151	ENSG00000198003	2.03256	7.15e-05	0.00144	Cluster_4
ENSDARG00000104956	RNH1_(53_of_55)	RNH1	---	2.02394	0.001807	0.0185	Cluster_8
ENSDARG00000095159	si:ch211-286j13.1	---	---	2.02217	0.003363	0.029183	Cluster_4
ENSDARG00000100340	BX901907.2	---	---	2.02158	0.032462	0.150091	Cluster_8
ENSDARG00000037874	cyp3c2	CYP3A43	ENSG00000160868	2.01898	8.46e-05	0.001644	Cluster_4
ENSDARG00000086048	si:ch211-229i14.2	---	ENSG00000133561	2.0173	0.001147	0.012946	Cluster_8
ENSDARG00000096000	si:dkey-29j8.2	---	---	2.01456	0.013004	0.079617	Cluster_8
ENSDARG00000103154	TRIM35_(35_of_38)	TRIM35	---	2.01019	0.002264	0.021854	Cluster_8
ENSDARG00000100471	CT573263.3	---	---	2.00888	0.006735	0.049105	Cluster_8
ENSDARG00000017780	rorcb	---	ENSG00000143257	2.00603	1.68e-14	5.33e-12	Cluster_8
ENSDARG00000074085	si:ch1073-188e1.1	---	---	2.00215	9.62e-05	0.001827	Cluster_4
ENSDARG00000093976	si:dkey-111m11.1	---	---	2.00158	0.008286	0.057121	Cluster_4
ENSDARG00000053003	slc35f1	SLC35F1	ENSG00000196376	2.00129	3.08e-05	0.000737	Cluster_4
ENSDARG00000097080	si:ch73-181m17.1	---	ENSG00000169347	1.99947	0.002246	0.021749	Cluster_8
ENSDARG00000089092	CABZ01054394.1	---	---	1.98849	2.68e-08	2.16e-06	Cluster_8
ENSDARG00000096574	SIGLEC1_(36_of_51)	SIGLEC1	ENSG00000179213	1.98613	0.001281	0.014168	Cluster_4
ENSDARG00000086162	ZNF385D	ZNF385D	ENSG00000151789	1.9791	5.42e-08	3.85e-06	Cluster_7
ENSDARG00000092077	si:dkey-147f3.4	FBXO6	---	1.97531	1.36e-05	0.000372	Cluster_8
ENSDARG00000032929	cryba1l1	---	ENSG00000182187	1.97509	0.006102	0.045637	Cluster_8
ENSDARG00000079443	vip2	VIP	ENSG00000146469	1.97359	9.9e-05	0.00187	Cluster_7
ENSDARG00000075634	si:ch211-225k7.4	---	---	1.97052	0.012899	0.079225	Cluster_4
ENSDARG00000078247	vip	VIP	ENSG00000146469	1.9652	3.5e-05	0.000817	Cluster_7
ENSDARG00000079328	PGBD4_(2_of_4)	PGBD4	---	1.9646	0.000192	0.003208	Cluster_8
ENSDARG00000075027	fgfr1bl	---	---	1.96239	0.000743	0.009303	Cluster_4
ENSDARG00000103615	si:dkey-31j3.11	---	---	1.95614	0.000205	0.003379	Cluster_4
ENSDARG00000034528	chodl	CHODL	ENSG00000154645	1.95163	0.000731	0.009193	Cluster_7
ENSDARG00000093868	si:dkey-11o15.6	---	---	1.95139	0.000926	0.011004	Cluster_8
ENSDARG00000093199	A2ML1_(12_of_13)	A2ML1	ENSG00000166535	1.95025	5.93e-08	4.15e-06	Cluster_4
ENSDARG00000070065	BX004993.1	---	---	1.94564	0.015031	0.087663	Cluster_7
ENSDARG00000094400	si:dkey-199f5.6	---	---	1.94346	3.05e-06	0.000108	Cluster_8
ENSDARG00000076487	haao	HAAO	ENSG00000162882	1.93239	6.78e-08	4.65e-06	Cluster_4
ENSDARG00000061240	cbln4	CBLN4	ENSG00000054803	1.93215	5.02e-06	0.000163	Cluster_4
ENSDARG00000090612	FO904898.3	---	---	1.93183	2.63e-09	2.87e-07	Cluster_4
ENSDARG00000077456	si:ch211-113a14.12	HIST1H1D	ENSG00000187475	1.93007	0.038243	0.167131	Cluster_8
ENSDARG00000094327	si:dkey-205k8.5	---	ENSG00000122432	1.92885	5.25e-06	0.000169	Cluster_8
ENSDARG00000092246	ZNF501_(2_of_6)	ZNF501	---	1.91817	0.008736	0.059457	Cluster_8
ENSDARG00000002197	pygl	PYGL	ENSG00000100504	1.9155	0.043355	0.182349	Cluster_4
ENSDARG00000056781	ZAN	ZAN	ENSG00000146839	1.91364	0.002249	0.021753	Cluster_7
ENSDARG00000062712	tmem264	---	---	1.91351	0.004414	0.035958	Cluster_4
ENSDARG00000026246	---	ADORA3	ENSG00000282608	1.9107	0.000336	0.004999	Cluster_4
ENSDARG00000003244	gbp3	GBP3	---	1.9092	2.57e-07	1.4e-05	Cluster_8
ENSDARG00000071010	tuft1b	TUFT1	---	1.90798	3.44e-10	4.84e-08	Cluster_8
ENSDARG00000102973	cmtm8a	CMTM8	ENSG00000170293	1.90772	0.000669	0.008647	Cluster_8
ENSDARG00000102432	---	---	---	1.90295	0.002315	0.022187	Cluster_8
ENSDARG00000100535	ecm1a	ECM1	ENSG00000143369	1.89723	0.00035	0.005174	Cluster_8
ENSDARG00000092120	si:ch211-222d3.3	---	---	1.89715	0.00442	0.035997	Cluster_4
ENSDARG00000102306	---	---	---	1.89225	0.010528	0.068309	Cluster_8
ENSDARG00000095731	si:dkey-184j23.1	---	---	1.89057	0.013332	0.080965	Cluster_8
ENSDARG00000103768	si:dkeyp-28d2.4	---	---	1.88859	0.041401	0.176486	Cluster_7
ENSDARG00000103555	si:ch211-8c17.4	---	---	1.88738	0.019858	0.106609	Cluster_5
ENSDARG00000020746	gfi1aa	GFI1	ENSG00000137871	1.8835	9.3e-06	0.000275	Cluster_4
ENSDARG00000094451	cfp	CFP	ENSG00000126759	1.88237	2.82e-05	0.000684	Cluster_8
ENSDARG00000069439	ptgdsa	PTGDS	ENSG00000284341	1.88047	0.0006	0.007869	Cluster_4
ENSDARG00000095918	si:ch211-274k16.9	---	---	1.87716	0.001331	0.014562	Cluster_4
ENSDARG00000004302	slc45a1	SLC45A1	ENSG00000162426	1.86945	0.00605	0.045296	Cluster_4
ENSDARG00000096978	si:ch1073-147e4.1	---	---	1.86526	2.46e-05	0.000609	Cluster_4
ENSDARG00000101696	FAM126B_(2_of_2)	FAM126B	ENSG00000155744	1.86454	6.94e-14	1.98e-11	Cluster_8
ENSDARG00000101695	si:dkey-26m3.3	---	---	1.86109	0.023833	0.12175	Cluster_8
ENSDARG00000098928	---	---	---	1.8569	0.014922	0.08718	Cluster_8
ENSDARG00000101660	sntg2	SNTG2	ENSG00000172554	1.85676	0.01326	0.080722	Cluster_8
ENSDARG00000093926	si:dkey-71b5.2	---	---	1.85304	0.02085	0.110452	Cluster_8
ENSDARG00000051993	si:dkey-9i23.4	---	ENSG00000115386	1.85294	0.001747	0.018037	Cluster_4
ENSDARG00000105476	NA	---	---	1.85202	0.033106	0.15176	Cluster_5
ENSDARG00000098460	ccl39.5	---	---	1.85162	0.026944	0.132058	Cluster_1
ENSDARG00000076139	si:dkey-71p21.13	---	ENSG00000103855	1.84821	0.00291	0.026425	Cluster_4
ENSDARG00000102309	si:ch211-106j21.6	---	---	1.84779	0.009831	0.064946	Cluster_8
ENSDARG00000104649	DTX3L_(2_of_2)	DTX3L	ENSG00000163840	1.84459	3.73e-26	3.72e-23	Cluster_4
ENSDARG00000070810	ccka	CCK	ENSG00000187094	1.84432	0.005378	0.041732	Cluster_4
ENSDARG00000100942	zgc:194655	---	---	1.84311	6.82e-05	0.001389	Cluster_8
ENSDARG00000058968	haus1	HAUS1	ENSG00000152240	1.84296	1.77e-08	1.51e-06	Cluster_7
ENSDARG00000070567	cadpsb	CADPS	---	1.83504	1e-05	0.000291	Cluster_4
ENSDARG00000027192	hcn3	HCN3	---	1.82905	0.016708	0.094355	Cluster_4
ENSDARG00000068493	si:zfos-411a11.2	CYP2C18	ENSG00000138109	1.82899	0.000195	0.003248	Cluster_4
ENSDARG00000061486	DNAH10	DNAH10	ENSG00000197653	1.82815	9.1e-06	0.00027	Cluster_4
ENSDARG00000026753	grik4	GRIK4	ENSG00000149403	1.82636	2.82e-09	3.03e-07	Cluster_7
ENSDARG00000100792	zgc:154142	---	ENSG00000197561	1.82634	0.012876	0.079143	Cluster_4
ENSDARG00000095782	si:ch211-209l18.6	---	---	1.82544	0.000182	0.00308	Cluster_4
ENSDARG00000100379	RAB42_(1_of_3)	RAB42	---	1.82485	6.82e-05	0.001389	Cluster_8
ENSDARG00000099554	sec16b	SEC16B	ENSG00000120341	1.81974	2.44e-16	1.03e-13	Cluster_4
ENSDARG00000100388	abhd5b	ABHD5	---	1.80254	9.96e-06	0.000289	Cluster_7
ENSDARG00000093415	si:dkey-78l4.1	---	---	1.80162	0.000439	0.006156	Cluster_5
ENSDARG00000099641	znf569l	---	---	1.80097	0.022378	0.116121	Cluster_8
ENSDARG00000075203	C14H11orf80	C11orf80	ENSG00000173715	1.80091	0.002748	0.025275	Cluster_8
ENSDARG00000100348	si:ch211-232d10.2	---	---	1.8007	0.014518	0.085586	Cluster_8
ENSDARG00000101324	apoa1b	APOA1	ENSG00000118137	1.80003	0.043962	0.184059	Cluster_4
ENSDARG00000068280	GRB14	GRB14	ENSG00000115290	1.79306	0.029976	0.141887	Cluster_8
ENSDARG00000070465	si:dkey-13n23.3	---	ENSG00000257315	1.7914	0.022148	0.115228	Cluster_5
ENSDARG00000104297	---	---	---	1.785	0.010047	0.065999	Cluster_4
ENSDARG00000012829	asah2	ASAH2	ENSG00000188611	1.78103	7.6e-06	0.000234	Cluster_8
ENSDARG00000099061	si:ch211-255f4.6	---	---	1.77976	0.000481	0.006609	Cluster_4
ENSDARG00000015065	c4	---	ENSG00000224389	1.77487	3.58e-05	0.000834	Cluster_4
ENSDARG00000100935	CR847898.2	---	---	1.77317	0.04445	0.185301	Cluster_8
ENSDARG00000092459	si:dkey-9i23.5	---	ENSG00000115386	1.76872	0.015705	0.090457	Cluster_8
ENSDARG00000093463	si:ch1073-249f22.1	---	---	1.76336	0.006339	0.046953	Cluster_4
ENSDARG00000101729	---	---	---	1.76258	6.18e-06	0.000196	Cluster_4
ENSDARG00000057879	p3h3	P3H3	ENSG00000110811	1.76126	2.38e-05	0.000591	Cluster_4
ENSDARG00000069981	cspg5a	CSPG5	ENSG00000114646	1.75902	5.23e-10	6.99e-08	Cluster_7
ENSDARG00000068637	si:ch211-281l24.3	---	---	1.75694	3.88e-14	1.14e-11	Cluster_4
ENSDARG00000004498	xkr8.1	XKR8	ENSG00000158156	1.75377	1.13e-10	1.77e-08	Cluster_4
ENSDARG00000093998	si:ch73-7i4.2	---	---	1.75025	0.026182	0.129667	Cluster_8
ENSDARG00000104966	si:ch211-106j21.5	---	---	1.74935	0.020754	0.11009	Cluster_8
ENSDARG00000099864	wu:fl09a04	---	ENSG00000180096	1.7448	3.17e-05	0.000753	Cluster_4
ENSDARG00000097636	si:dkey-221l4.13	---	---	1.74384	0.003947	0.032949	Cluster_4
ENSDARG00000096026	si:dkey-4e4.1	---	---	1.74222	0.002769	0.025412	Cluster_4
ENSDARG00000063594	hipk1a	HIPK1	ENSG00000163349	1.74206	3.99e-05	0.000911	Cluster_8
ENSDARG00000057100	zwilch	ZWILCH	ENSG00000174442	1.74169	2.17e-15	8.3e-13	Cluster_7
ENSDARG00000054548	si:ch73-285p12.4	---	---	1.74096	8.35e-05	0.001626	Cluster_8
ENSDARG00000101802	CABZ01040076.1	---	---	1.73797	0.013103	0.080009	Cluster_4
ENSDARG00000055302	grid2	GRID2	ENSG00000152208	1.73782	0.00089	0.010687	Cluster_7
ENSDARG00000099112	si:dkey-71l4.3	---	---	1.73345	0.002827	0.025805	Cluster_8
ENSDARG00000055622	zgc:153345	---	---	1.73295	0.001473	0.015774	Cluster_4
ENSDARG00000079892	PLXNB2_(4_of_5)	PLXNB2	---	1.73267	0.003882	0.032509	Cluster_4
ENSDARG00000089715	CABZ01054394.2	---	---	1.73096	1.47e-07	8.69e-06	Cluster_8
ENSDARG00000080675	si:dkey-71b5.7	---	ENSG00000155719	1.72941	1.51e-10	2.35e-08	Cluster_8
ENSDARG00000102478	---	---	ENSG00000136378	1.72537	6.77e-06	0.000213	Cluster_4
ENSDARG00000079472	F2RL2_(1_of_2)	F2RL2	ENSG00000164220	1.72203	2.1e-09	2.34e-07	Cluster_4
ENSDARG00000000002	ccdc80	CCDC80	---	1.72191	1.29e-05	0.000355	Cluster_4
ENSDARG00000069415	col17a1a	COL17A1	---	1.71549	7.03e-05	0.001427	Cluster_4
ENSDARG00000038587	CU929150.1	---	---	1.71458	0.025034	0.125542	Cluster_4
ENSDARG00000101567	guca1e	GUCA1A	ENSG00000048545	1.71394	0.001771	0.018219	Cluster_4
ENSDARG00000097215	si:dkey-172k15.7	---	---	1.71118	0.000392	0.005649	Cluster_8
ENSDARG00000077745	si:ch73-380l3.2	---	---	1.70956	0.00281	0.025688	Cluster_8
ENSDARG00000079348	GRIN2B_(2_of_2)	GRIN2B	ENSG00000273079	1.70868	0.013661	0.082196	Cluster_7
ENSDARG00000104794	BX465848.3	---	---	1.70801	0.012512	0.077588	Cluster_8
ENSDARG00000093818	CH25H	CH25H	---	1.70609	0.00038	0.005511	Cluster_4
ENSDARG00000057121	C7_(2_of_2)	C7	ENSG00000112936	1.70535	0.00325	0.028453	Cluster_7
ENSDARG00000076983	rnasel4	---	---	1.70181	0.042427	0.179548	Cluster_4
ENSDARG00000091956	tmem184bb	TMEM184B	ENSG00000198792	1.70137	0.007903	0.055258	Cluster_1
ENSDARG00000041381	arntl2	ARNTL2	ENSG00000029153	1.70042	8.44e-22	5.89e-19	Cluster_8
ENSDARG00000011573	abcb11a	---	---	1.69691	0.010469	0.067987	Cluster_4
ENSDARG00000052138	slc1a2a	SLC1A2	ENSG00000110436	1.69588	4.86e-05	0.001065	Cluster_8
ENSDARG00000077412	ftr08	---	---	1.69172	0.000444	0.006204	Cluster_4
ENSDARG00000060875	pde1a	PDE1A	ENSG00000115252	1.68967	4.84e-12	9.79e-10	Cluster_4
ENSDARG00000099838	CABZ01113374.1	---	---	1.68551	9.27e-09	8.51e-07	Cluster_4
ENSDARG00000105106	CR749167.1	---	---	1.67936	0.02253	0.116673	Cluster_4
ENSDARG00000099159	si:ch211-186j3.3	---	---	1.67818	0.0037	0.031396	Cluster_4
ENSDARG00000019532	fads2	FADS2	ENSG00000134824	1.67761	0.000561	0.007447	Cluster_4
ENSDARG00000058673	si:rp71-40n14.7	---	---	1.67553	0.021941	0.114522	Cluster_4
ENSDARG00000058023	si:dkey-11o15.4	---	---	1.67032	2.61e-11	4.58e-09	Cluster_7
ENSDARG00000097752	si:rp71-77l1.2	---	---	1.67004	8.14e-05	0.001595	Cluster_4
ENSDARG00000095956	si:dkey-88e18.6	---	---	1.6641	0.027938	0.135433	Cluster_8
ENSDARG00000100341	si:ch211-196h24.2	---	---	1.66035	0.037431	0.16451	Cluster_8
ENSDARG00000104037	ASPG_(3_of_3)	ASPG	---	1.66012	0.007432	0.052839	Cluster_8
ENSDARG00000100429	irgf4	TRIM35	---	1.65901	2.03e-09	2.28e-07	Cluster_8
ENSDARG00000098218	si:dkey-261j11.1	---	---	1.65776	0.000223	0.003604	Cluster_8
ENSDARG00000052110	mboat4	MBOAT4	ENSG00000177669	1.65675	2.58e-06	9.4e-05	Cluster_8
ENSDARG00000035533	tacr1a	TACR1	ENSG00000115353	1.65179	4.74e-11	7.87e-09	Cluster_4
ENSDARG00000103882	CABZ01076078.1	---	---	1.64799	0.025262	0.126274	Cluster_1
ENSDARG00000059235	zgc:113274	---	---	1.64107	0.00431	0.035283	Cluster_4
ENSDARG00000093227	si:ch211-103n10.3	---	---	1.63498	0.028739	0.137951	Cluster_8
ENSDARG00000098426	BX470149.1	ZNF664	---	1.63411	0.036891	0.163192	Cluster_8
ENSDARG00000102276	CR391944.1	---	---	1.63283	6.55e-05	0.001346	Cluster_8
ENSDARG00000103769	si:ch211-147m6.2	---	---	1.63256	0.016495	0.093463	Cluster_8
ENSDARG00000071604	si:ch211-156p11.1	---	---	1.63248	0.014259	0.084646	Cluster_6
ENSDARG00000095013	si:dkey-240n22.3	---	---	1.62977	0.000329	0.004916	Cluster_8
ENSDARG00000067859	scospondin	SSPO	ENSG00000197558	1.6271	0.001323	0.014499	Cluster_4
ENSDARG00000098347	si:ch1073-181h11.4	---	---	1.62638	0.018231	0.100456	Cluster_6
ENSDARG00000023111	plg	PLG	ENSG00000125551	1.62282	0.019716	0.106196	Cluster_4
ENSDARG00000089356	AL929276.2	---	---	1.62233	0.000278	0.00429	Cluster_4
ENSDARG00000059053	slc13a4	SLC13A4	ENSG00000164707	1.62163	0.014841	0.086881	Cluster_8
ENSDARG00000019185	slain1a	SLAIN1	ENSG00000139737	1.62151	2.14e-06	8.13e-05	Cluster_6
ENSDARG00000088277	susd5	SUSD5	ENSG00000173705	1.6193	0.011323	0.072176	Cluster_4
ENSDARG00000090649	LY86	LY86	ENSG00000112799	1.61883	7.16e-07	3.32e-05	Cluster_8
ENSDARG00000058701	nos1apb	---	---	1.61612	0.006602	0.048343	Cluster_8
ENSDARG00000086569	zgc:172051	---	---	1.60652	0.024515	0.123806	Cluster_7
ENSDARG00000091511	gpx7	GPX7	ENSG00000116157	1.60591	1.07e-05	0.000306	Cluster_4
ENSDARG00000103964	si:dkeyp-104b3.21	---	ENSG00000162897	1.60433	0.002138	0.02098	Cluster_4
ENSDARG00000088794	si:ch73-180n10.1	---	ENSG00000169347	1.60126	0.003133	0.027886	Cluster_8
ENSDARG00000097127	si:dkey-172k15.3	---	---	1.59835	0.001079	0.012416	Cluster_4
ENSDARG00000105232	C7H19orf12_(4_of_4)	C19orf12	ENSG00000131943	1.59782	3.7e-08	2.82e-06	Cluster_7
ENSDARG00000084957	5S_rRNA	RNA5SP186	---	1.5901	0.03052	0.143708	Cluster_7
ENSDARG00000086703	si:dkey-126g1.7	---	---	1.58935	0.002509	0.023536	Cluster_4
ENSDARG00000012281	zgc:65851	---	---	1.58905	1.76e-05	0.00046	Cluster_7
ENSDARG00000100399	AL935044.2	---	---	1.58771	0.029883	0.141581	Cluster_6
ENSDARG00000010376	slc5a3a	SLC5A3	---	1.58356	5.02e-05	0.001095	Cluster_4
ENSDARG00000099534	CABZ01066926.1	UBR7	---	1.58191	7.65e-06	0.000234	Cluster_4
ENSDARG00000069878	nhp2l1a	NHP2L1	ENSG00000100138	1.58112	1.54e-06	6.23e-05	Cluster_8
ENSDARG00000102016	BX469910.2	---	---	1.58045	0.00105	0.012169	Cluster_4
ENSDARG00000001470	mhc1zea	---	ENSG00000153029	1.56882	0.001055	0.012201	Cluster_7
ENSDARG00000041323	csdc2a	CSDC2	ENSG00000172346	1.56519	5.79e-06	0.000184	Cluster_4
ENSDARG00000003420	chrna5	CHRNA5	ENSG00000169684	1.56486	0.000865	0.010453	Cluster_7
ENSDARG00000069471	mhc1zca	---	ENSG00000153029	1.56396	1.06e-06	4.56e-05	Cluster_4
ENSDARG00000103072	si:busm1-163l24.4	---	---	1.5619	1.34e-13	3.59e-11	Cluster_8
ENSDARG00000096045	SRR_(1_of_2)	SRR	---	1.5612	0.000246	0.003909	Cluster_7
ENSDARG00000054560	her15.2	---	---	1.55681	7.31e-05	0.001464	Cluster_4
ENSDARG00000079124	MTERF4	MTERF4	ENSG00000122085	1.5556	0.000773	0.009595	Cluster_4
ENSDARG00000019949	serpinh1b	SERPINH1	ENSG00000149257	1.55481	0.000494	0.006754	Cluster_7
ENSDARG00000042215	pias4b	PIAS4	ENSG00000105229	1.55178	0.01231	0.076765	Cluster_6
ENSDARG00000042357	cldnk	---	ENSG00000177300	1.55157	0.000203	0.003355	Cluster_4
ENSDARG00000093135	si:dkey-117n7.2	---	---	1.54885	2.49e-05	0.000616	Cluster_4
ENSDARG00000027587	si:dkeyp-66d7.5	---	---	1.54724	0.014521	0.085586	Cluster_4
ENSDARG00000086584	CABZ01077217.2	---	---	1.54432	0.002919	0.02649	Cluster_4
ENSDARG00000071833	zgc:113418	---	---	1.54311	3.24e-08	2.5e-06	Cluster_4
ENSDARG00000103476	trpm1b	TRPM1	ENSG00000134160	1.53746	0.000369	0.00539	Cluster_8
ENSDARG00000044549	C6H21orf58	C21orf58	ENSG00000160298	1.53608	0.004939	0.039127	Cluster_8
ENSDARG00000099525	si:ch1073-13h15.3	---	---	1.53477	0.02478	0.124625	Cluster_8
ENSDARG00000056888	DNAH8	DNAH8	ENSG00000124721	1.53317	0.001702	0.017705	Cluster_4
ENSDARG00000091009	si:ch211-28p3.4	---	---	1.53158	1.61e-06	6.42e-05	Cluster_4
ENSDARG00000069583	CNDP1	CNDP1	---	1.52621	0.031666	0.147345	Cluster_4
ENSDARG00000089292	adgrl1a	ADGRL1	ENSG00000072071	1.5253	0.015978	0.091559	Cluster_4
ENSDARG00000096461	si:ch211-73m21.2	---	---	1.52427	0.007432	0.052839	Cluster_4
ENSDARG00000100737	EPO_(2_of_2)	EPO	ENSG00000130427	1.519	0.026907	0.131947	Cluster_7
ENSDARG00000089289	pcdh1a6	PCDHA6	---	1.51667	0.005938	0.04476	Cluster_8
ENSDARG00000094634	si:ch211-120e1.7	---	---	1.51439	0.005237	0.040873	Cluster_4
ENSDARG00000093780	si:ch211-212c13.6	---	---	1.5132	0.012944	0.079394	Cluster_4
ENSDARG00000092066	si:dkey-228i19.34	---	---	1.5116	0.000288	0.004416	Cluster_8
ENSDARG00000071648	zgc:113298	---	---	1.50905	0.000127	0.00228	Cluster_4
ENSDARG00000090734	si:dkey-196n19.2	---	---	1.50819	0.004154	0.034232	Cluster_8
ENSDARG00000033662	scd	SCD	ENSG00000099194	1.50762	0.000304	0.004625	Cluster_7
ENSDARG00000099959	smyhc1	MYH6	ENSG00000197616	1.50541	2.59e-05	0.000636	Cluster_8
ENSDARG00000055510	ypel3	YPEL3	ENSG00000090238	1.50419	4.37e-09	4.36e-07	Cluster_8
ENSDARG00000101333	GTF2IRD2B	GTF2IRD2B	ENSG00000178567	1.50181	0.001141	0.012893	Cluster_8
ENSDARG00000027992	hao2	HAO2	ENSG00000116882	1.49618	0.019794	0.10641	Cluster_4
ENSDARG00000093932	ftr04	---	---	1.48934	0.013534	0.081765	Cluster_8
ENSDARG00000094265	si:dkey-183n20.15	---	---	1.48928	0.001321	0.014489	Cluster_8
ENSDARG00000027851	zgc:92218	KIAA1407	ENSG00000163617	1.48911	7.21e-08	4.89e-06	Cluster_8
ENSDARG00000101271	si:ch211-227n13.3	---	---	1.48718	0.013093	0.079983	Cluster_8
ENSDARG00000090557	MFAP4_(6_of_14)	MFAP4	ENSG00000166482	1.48523	0.024889	0.124927	Cluster_4
ENSDARG00000092944	si:dkey-117n7.3	---	---	1.48376	0.003162	0.02804	Cluster_4
ENSDARG00000095410	si:ch211-285c6.4	---	ENSG00000180096	1.48251	0.015015	0.087603	Cluster_7
ENSDARG00000007697	fabp7a	FABP7	ENSG00000164434	1.4818	0.00794	0.055408	Cluster_4
ENSDARG00000092423	cxcl11.5	CXCL11	ENSG00000138755	1.48172	0.046664	0.191461	Cluster_8
ENSDARG00000070480	agr2	AGR2	ENSG00000106541	1.48114	2.18e-06	8.19e-05	Cluster_7
ENSDARG00000094222	si:ch211-162i8.5	ZNF436	---	1.47874	0.003642	0.031045	Cluster_8
ENSDARG00000089388	ftr37	---	---	1.47799	0.002367	0.022501	Cluster_8
ENSDARG00000076518	mettl1	METTL1	ENSG00000037897	1.47284	4e-07	2.03e-05	Cluster_4
ENSDARG00000100123	BX324142.2	ZNF436	---	1.46955	0.030914	0.145122	Cluster_8
ENSDARG00000092241	si:dkey-240n22.7	---	---	1.46069	9.67e-08	6.23e-06	Cluster_4
ENSDARG00000092947	cyt1	KRT33A	---	1.45729	0.002965	0.026769	Cluster_1
ENSDARG00000098058	im:7150988	---	---	1.45697	0.019618	0.105773	Cluster_8
ENSDARG00000104480	hcn1	HCN1	ENSG00000164588	1.4566	0.035557	0.159058	Cluster_7
ENSDARG00000104391	si:dkey-43b14.6	---	---	1.45348	0.005032	0.039669	Cluster_4
ENSDARG00000098350	mxd3	MXD3	ENSG00000213347	1.45317	1.73e-10	2.65e-08	Cluster_8
ENSDARG00000033273	primpol	PRIMPOL	ENSG00000164306	1.45288	2.66e-09	2.89e-07	Cluster_8
ENSDARG00000103283	si:dkey-238o14.7	---	ENSG00000165671	1.45258	0.013808	0.082769	Cluster_4
ENSDARG00000100971	fxyd6	FXYD6	ENSG00000137726	1.45247	5.23e-06	0.000169	Cluster_7
ENSDARG00000070486	rbp7b	RBP7	ENSG00000162444	1.45228	5.38e-05	0.001152	Cluster_7
ENSDARG00000098278	FCGBP	FCGBP	---	1.45147	0.010538	0.068344	Cluster_7
ENSDARG00000087386	pcp4b	PCP4	---	1.44667	2.26e-07	1.26e-05	Cluster_8
ENSDARG00000099606	si:ch1073-73n18.1	---	ENSG00000016490	1.44307	0.039129	0.169783	Cluster_4
ENSDARG00000094593	si:ch211-234f20.8	---	---	1.43735	0.029383	0.140007	Cluster_4
ENSDARG00000014951	svopb	---	ENSG00000166111	1.43585	0.032812	0.151061	Cluster_6
ENSDARG00000013174	nkd3	NKD2	ENSG00000145506	1.43514	5.68e-07	2.77e-05	Cluster_4
ENSDARG00000098324	CABZ01054394.4	---	---	1.43464	3.31e-07	1.73e-05	Cluster_8
ENSDARG00000101041	ccl39.1	---	---	1.43173	0.02443	0.123642	Cluster_4
ENSDARG00000058685	si:dkey-204a24.11	URGCP	ENSG00000106608	1.43142	0.025811	0.128263	Cluster_8
ENSDARG00000090340	FAM83G_(2_of_2)	FAM83G	ENSG00000188522	1.43106	7.47e-09	7.02e-07	Cluster_4
ENSDARG00000104380	si:dkey-238k10.2	---	---	1.43087	0.054702	0.212723	Cluster_8
ENSDARG00000102341	sugct	---	ENSG00000175600	1.42849	0.001796	0.018406	Cluster_4
ENSDARG00000078201	DSCAM_(3_of_3)	DSCAM	---	1.42813	4.03e-05	0.000917	Cluster_4
ENSDARG00000090787	klhdc8b	KLHDC8B	---	1.42772	0.002004	0.020023	Cluster_7
ENSDARG00000063191	extl2	EXTL2	ENSG00000162694	1.4216	9.13e-15	3.07e-12	Cluster_7
ENSDARG00000088641	grn2	GRN	---	1.42064	0.000288	0.004416	Cluster_4
ENSDARG00000095409	si:ch211-226h7.8	UMOD	ENSG00000169347	1.41909	0.016969	0.095337	Cluster_8
ENSDARG00000078244	---	---	ENSG00000149639	1.41735	0.000318	0.004796	Cluster_4
ENSDARG00000044937	si:ch211-163m16.6	---	---	1.41349	0.015095	0.087902	Cluster_7
ENSDARG00000088475	pcdh1gb9	PCDHGA2	---	1.41331	0.006222	0.046262	Cluster_4
ENSDARG00000059399	si:ch211-160o17.6	---	---	1.41162	0.011662	0.073844	Cluster_8
ENSDARG00000069796	zgc:173573	ZNF436	---	1.41024	1.46e-11	2.65e-09	Cluster_8
ENSDARG00000099043	CR847895.1	ZNF436	---	1.41004	0.007179	0.051497	Cluster_4
ENSDARG00000090424	camk2n2	CAMK2N2	---	1.40688	0.005253	0.040953	Cluster_4
ENSDARG00000090472	ttll10	TTLL10	ENSG00000162571	1.40567	5.59e-07	2.73e-05	Cluster_4
ENSDARG00000067608	zswim7	ZSWIM7	ENSG00000214941	1.40236	5.05e-05	0.001097	Cluster_8
ENSDARG00000098580	si:ch73-138e16.1	---	---	1.39928	0.00048	0.006609	Cluster_4
ENSDARG00000058672	NUGGC_(1_of_4)	NUGGC	ENSG00000189233	1.39896	0.00181	0.018511	Cluster_8
ENSDARG00000003200	foxm1	FOXM1	ENSG00000111206	1.39485	0.007664	0.054077	Cluster_7
ENSDARG00000095369	zgc:112966	---	---	1.39474	0.001766	0.018187	Cluster_6
ENSDARG00000092480	vegfbb	VEGFB	ENSG00000173511	1.39436	0.005654	0.043203	Cluster_8
ENSDARG00000022531	ntn1b	NTN1	---	1.3938	3.03e-07	1.6e-05	Cluster_4
ENSDARG00000053026	kif19	KIF19	ENSG00000196169	1.38716	1.79e-08	1.52e-06	Cluster_4
ENSDARG00000018809	abhd3	ABHD3	ENSG00000158201	1.38648	0.005211	0.040716	Cluster_8
ENSDARG00000105141	FO704635.1	---	ENSG00000182261	1.38605	3.7e-06	0.000127	Cluster_8
ENSDARG00000055740	march9	MARCH9	ENSG00000139266	1.38528	0.004099	0.033866	Cluster_4
ENSDARG00000020080	ek1	---	---	1.38507	0.002476	0.023273	Cluster_8
ENSDARG00000078859	g0s2	---	ENSG00000123689	1.38431	1.59e-05	0.000423	Cluster_7
ENSDARG00000071662	si:rp71-36a1.3	---	---	1.38088	0.000865	0.010453	Cluster_4
ENSDARG00000103954	si:dkey-1b17.9	---	---	1.37824	0.032613	0.150445	Cluster_8
ENSDARG00000055192	zgc:136930	---	---	1.37674	0.031095	0.145652	Cluster_4
ENSDARG00000100346	si:ch211-194m7.4	---	---	1.37635	0.000915	0.010913	Cluster_8
ENSDARG00000102833	si:ch211-10h13.2	---	---	1.37573	0.019823	0.106485	Cluster_4
ENSDARG00000091926	si:dkey-103e21.5	---	---	1.37536	0.00073	0.009191	Cluster_8
ENSDARG00000083189	arhgap19	ARHGAP19	ENSG00000213390	1.37333	9.86e-07	4.31e-05	Cluster_4
ENSDARG00000101571	---	---	---	1.37292	0.011136	0.071375	Cluster_8
ENSDARG00000043260	xylb	XYLB	ENSG00000093217	1.37272	7.77e-06	0.000237	Cluster_4
ENSDARG00000075444	cgref1	CGREF1	---	1.37193	9.59e-07	4.23e-05	Cluster_4
ENSDARG00000104301	zgc:193726	---	---	1.37189	3.86e-06	0.000131	Cluster_7
ENSDARG00000094428	si:dkey-31f5.8	---	---	1.36871	5.91e-08	4.15e-06	Cluster_8
ENSDARG00000042041	tal2	TAL2	ENSG00000186051	1.36481	0.000641	0.008336	Cluster_8
ENSDARG00000070991	mlpha	MLPH	ENSG00000115648	1.36447	0.045065	0.186825	Cluster_4
ENSDARG00000086183	vkorc1	VKORC1	ENSG00000255439	1.36389	4.54e-08	3.35e-06	Cluster_8
ENSDARG00000099851	GPR180	GPR180	ENSG00000152749	1.36128	8.36e-06	0.000253	Cluster_4
ENSDARG00000086259	si:dkey-234l24.9	---	---	1.36027	0.001305	0.01438	Cluster_8
ENSDARG00000104008	si:ch211-232d10.3	---	---	1.35914	0.00042	0.005948	Cluster_8
ENSDARG00000089781	ciz1a	CIZ1	ENSG00000148337	1.35657	3.27e-06	0.000115	Cluster_7
ENSDARG00000038112	si:dkeyp-59c12.1	---	---	1.356	5.7e-05	0.001205	Cluster_4
ENSDARG00000045522	si:dkeyp-89c11.3	---	---	1.35005	0.000519	0.00702	Cluster_4
ENSDARG00000060865	scai	SCAI	ENSG00000173611	1.34627	0.004645	0.037394	Cluster_4
ENSDARG00000063522	bbs4	BBS4	ENSG00000140463	1.34562	7.6e-08	5.1e-06	Cluster_4
ENSDARG00000074732	BX682234.1	---	ENSG00000188883	1.344	0.031667	0.147345	Cluster_8
ENSDARG00000069926	hsd3b1	HSD3B1	ENSG00000203857	1.34396	0.005933	0.044729	Cluster_4
ENSDARG00000095938	si:ch211-79h18.2	---	---	1.34251	0.001213	0.013546	Cluster_8
ENSDARG00000100838	BX640584.3	---	---	1.34147	0.000725	0.009157	Cluster_7
ENSDARG00000095666	si:ch73-106k19.4	---	---	1.33992	0.001562	0.016496	Cluster_8
ENSDARG00000098469	ZFP28_(9_of_19)	ZFP28	---	1.33787	0.008097	0.05619	Cluster_8
ENSDARG00000093787	si:dkey-182g1.8	---	---	1.33608	0.025645	0.12771	Cluster_8
ENSDARG00000003344	trpc2b	---	---	1.33478	0.043021	0.181231	Cluster_4
ENSDARG00000039354	ska1	SKA1	---	1.33355	0.000866	0.010459	Cluster_8
ENSDARG00000027424	slc25a3a	SLC25A3	ENSG00000075415	1.33272	0.000329	0.004916	Cluster_8
ENSDARG00000104804	si:ch211-238e22.8	---	---	1.33137	0.031501	0.147012	Cluster_8
ENSDARG00000046133	b3galnt2	B3GALNT2	ENSG00000162885	1.32997	1.16e-09	1.4e-07	Cluster_8
ENSDARG00000102468	si:dkey-71l4.5	---	---	1.32949	0.001319	0.014482	Cluster_8
ENSDARG00000102112	BX677667.1	---	---	1.32868	0.00254	0.023716	Cluster_4
ENSDARG00000054898	ms4a17a.17	MS4A12	ENSG00000149516	1.32837	0.037159	0.163755	Cluster_4
ENSDARG00000086877	mhc1zaa	---	---	1.32836	0.000784	0.009709	Cluster_7
ENSDARG00000089640	si:dkey-117n7.5	---	---	1.32689	0.006236	0.046352	Cluster_7
ENSDARG00000079997	CFAP61	CFAP61	ENSG00000089101	1.32683	0.00993	0.065374	Cluster_7
ENSDARG00000028164	cst14a.1	CSTA	ENSG00000160213	1.32323	2.35e-06	8.73e-05	Cluster_4
ENSDARG00000101423	cyp2y3	CYP2C18	ENSG00000138109	1.31585	3.8e-06	0.000129	Cluster_8
ENSDARG00000058969	cntnap2a	CNTNAP2	---	1.31509	0.000177	0.003002	Cluster_4
ENSDARG00000096502	si:ch211-278f21.5	---	---	1.3148	8.11e-09	7.52e-07	Cluster_8
ENSDARG00000097968	ihha	---	---	1.3143	0.036348	0.161555	Cluster_8
ENSDARG00000061060	STPG2	STPG2	ENSG00000163116	1.30987	0.012334	0.076846	Cluster_8
ENSDARG00000093901	trhr2	---	---	1.30655	0.034977	0.157368	Cluster_4
ENSDARG00000092267	si:dkey-57i11.4	---	---	1.30526	0.000939	0.011129	Cluster_7
ENSDARG00000052468	GSK3B_(2_of_2)	GSK3B	ENSG00000082701	1.30483	2.72e-05	0.000663	Cluster_4
ENSDARG00000071410	cks2	---	---	1.30393	0.001772	0.018219	Cluster_8
ENSDARG00000014480	nr6a1b	---	---	1.30345	0.00671	0.048975	Cluster_6
ENSDARG00000100654	si:dkey-207m2.4	---	---	1.30203	0.000718	0.009089	Cluster_8
ENSDARG00000089957	lgi2a	LGI2	---	1.29852	0.004565	0.036909	Cluster_7
ENSDARG00000028192	cradd	CRADD	ENSG00000169372	1.29758	9.03e-07	4e-05	Cluster_8
ENSDARG00000025788	chp2	CHP2	---	1.2975	6.48e-10	8.34e-08	Cluster_4
ENSDARG00000093612	si:dkey-92i17.2	---	---	1.29738	0.000174	0.002966	Cluster_7
ENSDARG00000093902	si:dkey-200f17.3	---	---	1.29641	0.0399	0.171923	Cluster_7
ENSDARG00000095752	si:dkeyp-13a3.7	---	---	1.29578	0.021241	0.112014	Cluster_8
ENSDARG00000090935	CCDC150	CCDC150	ENSG00000144395	1.29539	1.15e-06	4.95e-05	Cluster_4
ENSDARG00000014517	usp5	USP5	ENSG00000111667	1.29386	1.73e-05	0.000456	Cluster_4
ENSDARG00000020143	pah	PAH	ENSG00000171759	1.29367	1.55e-07	9.06e-06	Cluster_4
ENSDARG00000104842	CABZ01085069.1	---	---	1.2923	0.00089	0.010687	Cluster_8
ENSDARG00000100455	pnkp	PNKP	ENSG00000039650	1.29128	1.82e-10	2.74e-08	Cluster_7
ENSDARG00000089534	CU693369.1	---	---	1.29003	6.54e-07	3.08e-05	Cluster_8
ENSDARG00000089883	si:dkey-210j14.3	---	---	1.28916	2.54e-05	0.000626	Cluster_7
ENSDARG00000091253	smyd1b	SMYD1	ENSG00000115593	1.28555	0.000377	0.005474	Cluster_7
ENSDARG00000003281	pik3ip1	PIK3IP1	ENSG00000100100	1.28447	0.000899	0.010775	Cluster_8
ENSDARG00000036446	PRKAR2B	PRKAR2B	ENSG00000005249	1.27969	0.019223	0.104025	Cluster_8
ENSDARG00000069025	si:ch211-283g2.2	---	---	1.27538	0.04936	0.19873	Cluster_4
ENSDARG00000086969	CR774179.1	PCDHGA2	---	1.27436	0.001487	0.015877	Cluster_8
ENSDARG00000007127	acat2	ACAT2	ENSG00000120437	1.27231	1.57e-09	1.81e-07	Cluster_7
ENSDARG00000011693	ttc36	TTC36	ENSG00000172425	1.27162	0.000191	0.0032	Cluster_4
ENSDARG00000027070	acbd4	ACBD4	ENSG00000181513	1.27033	0.00294	0.026613	Cluster_5
ENSDARG00000045633	asb15a	ASB15	ENSG00000146809	1.26683	0.037393	0.16442	Cluster_4
ENSDARG00000093773	si:ch1073-296i8.2	---	ENSG00000183479	1.26683	0.007948	0.05545	Cluster_4
ENSDARG00000078002	si:dkey-13n15.11	---	---	1.26648	9.03e-07	4e-05	Cluster_8
ENSDARG00000013476	arhgef39	ARHGEF39	ENSG00000137135	1.26639	0.001468	0.015732	Cluster_7
ENSDARG00000101437	FSBP	FSBP	---	1.26632	0.025096	0.125773	Cluster_4
ENSDARG00000069242	pdia5	PDIA5	ENSG00000065485	1.26263	9.57e-16	3.76e-13	Cluster_8
ENSDARG00000035697	zgc:110697	SPIN1	ENSG00000106723	1.26137	0.001284	0.014197	Cluster_8
ENSDARG00000053448	si:ch211-251f6.6	---	---	1.26036	0.002325	0.022229	Cluster_7
ENSDARG00000042859	slc5a6a	SLC5A6	ENSG00000138074	1.25849	0.002433	0.022952	Cluster_4
ENSDARG00000100370	CT955963.1	---	ENSG00000180096	1.2584	3.39e-05	0.000798	Cluster_8
ENSDARG00000076076	crtc1b	CRTC1	ENSG00000105662	1.25714	0.038901	0.169265	Cluster_7
ENSDARG00000094793	ovch2	OVCH2	ENSG00000183378	1.25602	0.00016	0.002753	Cluster_8
ENSDARG00000105048	CABZ01084447.1	---	---	1.25562	2.36e-06	8.73e-05	Cluster_4
ENSDARG00000003970	trim35-13	TRIM35	---	1.25242	0.010981	0.070667	Cluster_4
ENSDARG00000033963	nitr1j_2	---	ENSG00000211797	1.25124	0.016293	0.092736	Cluster_8
ENSDARG00000040553	tmem97	TMEM97	ENSG00000109084	1.24917	1.7e-06	6.69e-05	Cluster_7
ENSDARG00000079926	syt15	SYT15	ENSG00000277758	1.24816	0.001057	0.012221	Cluster_4
ENSDARG00000070038	rbp2a	RBP2	ENSG00000114113	1.24795	0.006972	0.050365	Cluster_7
ENSDARG00000069944	p2ry13	P2RY13	ENSG00000181631	1.24435	0.002249	0.021753	Cluster_4
ENSDARG00000010514	CXCR5	CXCR5	ENSG00000160683	1.24384	0.00673	0.049084	Cluster_7
ENSDARG00000069844	irg1	IRG1	ENSG00000102794	1.24041	0.005051	0.039734	Cluster_4
ENSDARG00000099149	hs3st3b1a	---	ENSG00000153976	1.24036	0.000562	0.007459	Cluster_7
ENSDARG00000020447	tmtc4	TMTC4	ENSG00000125247	1.23852	5.75e-10	7.54e-08	Cluster_8
ENSDARG00000071626	zgc:153154	LCN15	ENSG00000214402	1.23461	1.61e-06	6.42e-05	Cluster_7
ENSDARG00000101278	CU207245.2	ZNF707	---	1.23155	0.006093	0.045578	Cluster_8
ENSDARG00000086130	si:ch211-42i6.2	---	---	1.23068	0.00622	0.046258	Cluster_8
ENSDARG00000092329	si:dkey-156j15.1	ZNF664	---	1.22904	0.012293	0.076691	Cluster_4
ENSDARG00000091131	cry2b	---	---	1.22714	9.05e-15	3.07e-12	Cluster_4
ENSDARG00000097267	si:ch211-266k8.6	---	---	1.22424	0.05356	0.209681	Cluster_7
ENSDARG00000014556	serpinb1l3	---	ENSG00000166401	1.2208	1.29e-09	1.53e-07	Cluster_4
ENSDARG00000096587	itgam	ITGAX	ENSG00000140678	1.21956	0.001726	0.017892	Cluster_4
ENSDARG00000044550	hif1al2	---	---	1.21864	1.35e-07	8.08e-06	Cluster_8
ENSDARG00000103186	si:ch73-389k6.1	---	---	1.21807	4.06e-05	0.000923	Cluster_8
ENSDARG00000099048	zgc:174311	---	---	1.2166	0.0348	0.156901	Cluster_8
ENSDARG00000063359	ARSI_(1_of_2)	ARSI	---	1.21526	0.00118	0.013234	Cluster_7
ENSDARG00000074865	frmpd3	FRMPD3	ENSG00000147234	1.21286	0.008026	0.055894	Cluster_4
ENSDARG00000057863	dnmt3bb.3	---	ENSG00000142182	1.21159	5.08e-06	0.000165	Cluster_8
ENSDARG00000040479	cga	CGA	ENSG00000135346	1.21011	0.046086	0.189791	Cluster_7
ENSDARG00000097192	si:ch73-59c19.2	---	---	1.20713	0.000961	0.011327	Cluster_4
ENSDARG00000103702	si:busm1-194e12.8	HLA-DQA1	ENSG00000196735	1.20705	0.01345	0.081384	Cluster_8
ENSDARG00000071590	si:ch211-236g6.1	---	---	1.20439	3.46e-05	0.000811	Cluster_4
ENSDARG00000076351	brinp3a	BRINP3	ENSG00000198797	1.20203	2.64e-05	0.000648	Cluster_8
ENSDARG00000089839	si:ch211-278p9.4	---	---	1.20056	0.026412	0.130397	Cluster_8
ENSDARG00000029822	cel.2	CEL	ENSG00000170835	1.19986	0.034728	0.156624	Cluster_4
ENSDARG00000035732	arntl1b	ARNTL	ENSG00000133794	1.19966	1.77e-08	1.51e-06	Cluster_8
ENSDARG00000024789	mxc	MX1	ENSG00000183486	1.19725	0.024458	0.123695	Cluster_8
ENSDARG00000071679	mydgf	MYDGF	ENSG00000074842	1.19638	1.09e-09	1.34e-07	Cluster_4
ENSDARG00000104846	atg10	ATG10	ENSG00000152348	1.1946	2.79e-06	0.000101	Cluster_8
ENSDARG00000013056	itpk1a	ITPK1	ENSG00000100605	1.19281	0.004967	0.039275	Cluster_9
ENSDARG00000087349	reep6	REEP6	ENSG00000115255	1.1891	0.004364	0.035596	Cluster_4
ENSDARG00000097420	si:ch73-250a16.5	---	---	1.18626	0.001505	0.016028	Cluster_8
ENSDARG00000069910	gtf2f2a	GTF2F2	ENSG00000188342	1.18555	3.77e-21	2.45e-18	Cluster_8
ENSDARG00000090837	CR545469.1	---	---	1.17974	0.006386	0.047202	Cluster_8
ENSDARG00000058556	muc5.2	MUC5B	ENSG00000117983	1.17955	0.051414	0.203857	Cluster_7
ENSDARG00000097039	si:dkey-199l17.8	---	---	1.17891	0.008779	0.059663	Cluster_4
ENSDARG00000055255	pitpnm3	PITPNM3	ENSG00000091622	1.17839	3.21e-10	4.61e-08	Cluster_7
ENSDARG00000079496	bicd1a	BICD1	ENSG00000151746	1.17701	0.027329	0.133315	Cluster_8
ENSDARG00000037961	rcn3	RCN3	ENSG00000142552	1.17573	3.11e-07	1.64e-05	Cluster_4
ENSDARG00000078425	oat	OAT	ENSG00000065154	1.17485	0.000377	0.005474	Cluster_7
ENSDARG00000091938	si:dkey-203o14.2	---	---	1.17439	0.002804	0.025653	Cluster_8
ENSDARG00000100089	camk2b2	CAMK2B	ENSG00000058404	1.17438	0.012892	0.079207	Cluster_4
ENSDARG00000071029	si:dkey-147f3.4	FBXO6	---	1.17392	0.00385	0.032283	Cluster_4
ENSDARG00000069453	zgc:113314	---	---	1.1724	1.24e-07	7.58e-06	Cluster_4
ENSDARG00000007553	opn4.1	OPN4	ENSG00000122375	1.17009	0.021831	0.114218	Cluster_8
ENSDARG00000077314	MBLAC1	MBLAC1	ENSG00000214309	1.16917	0.001258	0.013961	Cluster_4
ENSDARG00000074510	si:busm1-104n07.3	HLA-DMB	---	1.16647	9.8e-06	0.000285	Cluster_8
ENSDARG00000069280	tsen15	TSEN15	ENSG00000198860	1.16594	7.99e-05	0.001572	Cluster_8
ENSDARG00000101776	syt12	SYT12	ENSG00000173227	1.1655	0.002053	0.020324	Cluster_4
ENSDARG00000097160	si:ch211-121j5.4	KIAA1211L	ENSG00000250423	1.16389	0.000714	0.009062	Cluster_4
ENSDARG00000026049	mxf	---	ENSG00000183486	1.16361	0.000101	0.001896	Cluster_4
ENSDARG00000096368	neu3.5	NEU3	ENSG00000162139	1.16342	0.014367	0.085048	Cluster_7
ENSDARG00000069848	nitr1c	---	ENSG00000211797	1.15646	0.021955	0.114568	Cluster_8
ENSDARG00000030999	mybl1	MYBL1	ENSG00000185697	1.15628	0.000134	0.002386	Cluster_8
ENSDARG00000037174	nek12	---	---	1.15586	0.00042	0.005948	Cluster_8
ENSDARG00000059058	vipr1b	VIPR1	ENSG00000114812	1.15577	0.002336	0.022323	Cluster_8
ENSDARG00000069139	grik1a	GRIK1	ENSG00000171189	1.15256	9.46e-05	0.001804	Cluster_4
ENSDARG00000090071	rxfp1	RXFP1	ENSG00000171509	1.15131	0.047435	0.193606	Cluster_7
ENSDARG00000093365	si:ch211-226h7.3	UMOD	---	1.15118	0.044561	0.185536	Cluster_8
ENSDARG00000100764	zfyve9b	---	ENSG00000157077	1.15106	0.016219	0.092537	Cluster_4
ENSDARG00000054420	rpe65c	RPE65	ENSG00000116745	1.15026	0.003745	0.031624	Cluster_4
ENSDARG00000103946	RNH1_(46_of_55)	RNH1	---	1.14976	0.039044	0.169604	Cluster_8
ENSDARG00000038475	acy1	ABHD14A-ACY1	ENSG00000243989	1.14855	0.000411	0.005849	Cluster_8
ENSDARG00000095424	si:ch211-133n4.7	---	ENSG00000152672	1.14837	0.028593	0.137466	Cluster_4
ENSDARG00000069038	SUSD3_(1_of_2)	SUSD3	---	1.14807	0.008636	0.058922	Cluster_8
ENSDARG00000100040	AL845295.3	---	---	1.1477	0.028618	0.137509	Cluster_8
ENSDARG00000100015	si:ch211-248k15.2	---	---	1.14614	2.4e-06	8.86e-05	Cluster_4
ENSDARG00000092064	si:dkey-117n7.4	---	ENSG00000050767	1.14093	0.047931	0.194831	Cluster_7
ENSDARG00000046150	b4galnt4a	B4GALNT4	ENSG00000182272	1.14074	0.003159	0.028032	Cluster_8
ENSDARG00000037000	fkbp11	FKBP11	ENSG00000134285	1.14067	1.75e-05	0.000459	Cluster_8
ENSDARG00000061806	si:dkey-13n15.2	---	---	1.14062	0.000117	0.00213	Cluster_4
ENSDARG00000076437	zgc:163143	---	ENSG00000173451	1.14037	4.7e-05	0.001035	Cluster_8
ENSDARG00000060116	camk1a	CAMK1	ENSG00000134072	1.13865	0.005446	0.042084	Cluster_8
ENSDARG00000101465	orc2	ORC2	ENSG00000115942	1.13857	4.37e-06	0.000145	Cluster_8
ENSDARG00000040224	krcp	---	---	1.13839	4.41e-05	0.000986	Cluster_7
ENSDARG00000089233	CSGALNACT1_(2_of_2)	CSGALNACT1	ENSG00000147408	1.13684	0.021346	0.112376	Cluster_8
ENSDARG00000069326	mus81	MUS81	ENSG00000172732	1.13658	6.3e-08	4.34e-06	Cluster_8
ENSDARG00000091970	ms4a17a.3	MS4A12	ENSG00000149516	1.13625	0.000252	0.003977	Cluster_4
ENSDARG00000090145	tmem240b	TMEM240	ENSG00000205090	1.13554	0.018095	0.099913	Cluster_4
ENSDARG00000095708	si:dkey-77f5.16	---	ENSG00000198816	1.13443	0.0009	0.010788	Cluster_8
ENSDARG00000103763	L3HYPDH	L3HYPDH	ENSG00000126790	1.13243	0.003788	0.031891	Cluster_7
ENSDARG00000035120	GLDC	GLDC	ENSG00000178445	1.1324	1.6e-07	9.31e-06	Cluster_8
ENSDARG00000061419	zmat4b	ZMAT4	ENSG00000165061	1.13229	0.012149	0.076099	Cluster_4
ENSDARG00000070050	sfrp2	SFRP2	ENSG00000145423	1.13055	2.02e-11	3.62e-09	Cluster_8
ENSDARG00000052905	zgc:165423	PRSS53	ENSG00000095917	1.12894	0.032259	0.149466	Cluster_4
ENSDARG00000010130	smpdl3b	SMPDL3B	ENSG00000130768	1.12586	0.019496	0.105296	Cluster_1
ENSDARG00000045752	si:ch211-161n3.4	CD163	ENSG00000177675	1.12572	0.001834	0.018659	Cluster_8
ENSDARG00000077769	cited1	CITED1	ENSG00000125931	1.124	0.024997	0.125399	Cluster_4
ENSDARG00000087293	si:dkey-84h14.1	---	---	1.1235	0.026937	0.132046	Cluster_8
ENSDARG00000105343	NA	---	---	1.12001	0.017085	0.095856	Cluster_7
ENSDARG00000101523	ARX_(2_of_2)	ARX	---	1.11905	0.019741	0.106255	Cluster_4
ENSDARG00000079308	tor3a	TOR3A	ENSG00000186283	1.11892	0.003067	0.027439	Cluster_7
ENSDARG00000099938	si:ch211-215e19.2	---	ENSG00000162897	1.11798	0.032123	0.149016	Cluster_4
ENSDARG00000059816	C1H19orf53	C19orf53	ENSG00000104979	1.11712	0.019265	0.104214	Cluster_4
ENSDARG00000102777	thbs4a	THBS4	ENSG00000113296	1.1162	0.035324	0.158501	Cluster_8
ENSDARG00000101883	FP074874.2	---	---	1.11603	0.007502	0.053199	Cluster_4
ENSDARG00000001259	GAS2_(1_of_2)	GAS2	ENSG00000148935	1.11564	0.014465	0.085432	Cluster_7
ENSDARG00000100789	plgrkt	PLGRKT	ENSG00000107020	1.11516	5.65e-09	5.44e-07	Cluster_7
ENSDARG00000035904	crabp1b	CRABP1	ENSG00000166426	1.11455	2.35e-06	8.73e-05	Cluster_4
ENSDARG00000093761	si:ch211-250k18.7	---	---	1.11206	0.003257	0.028496	Cluster_6
ENSDARG00000075619	cenpo	CENPO	ENSG00000138092	1.11205	0.024492	0.123756	Cluster_8
ENSDARG00000035470	sh3glb2b	SH3GLB2	ENSG00000148341	1.11157	2e-13	5.32e-11	Cluster_4
ENSDARG00000074213	eif3bb	EIF3B	ENSG00000106263	1.11146	0.015788	0.090826	Cluster_7
ENSDARG00000042873	slc25a27	SLC25A27	ENSG00000153291	1.11114	0.02725	0.133081	Cluster_4
ENSDARG00000036125	nitr13	---	ENSG00000211797	1.10939	0.003682	0.031293	Cluster_8
ENSDARG00000100795	timp4a	---	ENSG00000157150	1.10929	2.4e-09	2.66e-07	Cluster_4
ENSDARG00000038069	mgat3a	MGAT3	ENSG00000128268	1.10922	1.75e-05	0.000459	Cluster_4
ENSDARG00000043566	C9H3orf17	C3orf17	ENSG00000163608	1.10692	5.29e-07	2.61e-05	Cluster_8
ENSDARG00000104832	TLR8_(3_of_3)	TLR8	ENSG00000174125	1.10464	0.008099	0.056191	Cluster_4
ENSDARG00000093424	si:ch211-152l15.3	ZNF436	---	1.10379	0.032468	0.150094	Cluster_4
ENSDARG00000093022	C8H11orf31	C11orf31	ENSG00000115163	1.10138	0.000326	0.004882	Cluster_7
ENSDARG00000077909	rce1a	RCE1	ENSG00000173653	1.09931	0.000423	0.005978	Cluster_4
ENSDARG00000091650	igflr1	IGFLR1	ENSG00000126246	1.09782	4.1e-05	0.000929	Cluster_4
ENSDARG00000090599	BX927114.1	---	---	1.09699	0.039611	0.171204	Cluster_5
ENSDARG00000062702	ankmy1	ANKMY1	ENSG00000144504	1.09651	0.00202	0.020151	Cluster_8
ENSDARG00000099091	si:ch73-158n7.2	---	---	1.09625	0.030879	0.145004	Cluster_4
ENSDARG00000078433	spc25	SPC25	ENSG00000152253	1.09589	0.001028	0.011966	Cluster_8
ENSDARG00000056659	ttbk1b	TTBK1	ENSG00000180138	1.09518	0.035293	0.158433	Cluster_9
ENSDARG00000102144	mettl10	---	ENSG00000258539	1.09419	0.011011	0.070801	Cluster_8
ENSDARG00000105451	NA	---	---	1.0939	0.033874	0.154216	Cluster_4
ENSDARG00000078550	zgc:194839	---	---	1.09366	0.000429	0.006048	Cluster_5
ENSDARG00000060126	acyp1	---	---	1.0914	0.000723	0.009135	Cluster_8
ENSDARG00000053558	rtkn2a	RTKN2	ENSG00000182010	1.09123	0.008671	0.059084	Cluster_8
ENSDARG00000079024	rps6kl1	RPS6KL1	ENSG00000198208	1.09048	0.015098	0.087902	Cluster_4
ENSDARG00000076371	SHROOM2_(1_of_2)	SHROOM2	ENSG00000146950	1.08941	0.003204	0.028267	Cluster_4
ENSDARG00000029406	h2afx	H2AFX	ENSG00000188486	1.08798	0.000562	0.007459	Cluster_7
ENSDARG00000041411	rad51	RAD51	ENSG00000051180	1.08709	3.68e-07	1.89e-05	Cluster_7
ENSDARG00000063009	catip	CATIP	ENSG00000158428	1.08609	0.047957	0.194883	Cluster_4
ENSDARG00000090346	CT574587.1	---	---	1.08562	1.1e-07	6.89e-06	Cluster_7
ENSDARG00000009267	zgc:136439	---	---	1.08474	1.75e-06	6.88e-05	Cluster_8
ENSDARG00000055395	foxq1b	FOXQ1	ENSG00000164379	1.0843	6.43e-05	0.001324	Cluster_8
ENSDARG00000013292	tmem179	TMEM179	ENSG00000258986	1.08222	0.000768	0.009558	Cluster_4
ENSDARG00000101312	si:dkey-31n13.4	---	---	1.08176	0.045153	0.187082	Cluster_8
ENSDARG00000103490	dpysl4	DPYSL4	ENSG00000151640	1.08173	0.001318	0.014475	Cluster_4
ENSDARG00000097493	si:dkey-148h10.5	---	---	1.07982	0.021502	0.112889	Cluster_7
ENSDARG00000031325	tmed1a	TMED1	ENSG00000099203	1.07934	0.011146	0.071378	Cluster_4
ENSDARG00000043511	prdx6	PRDX6	---	1.07705	6.53e-07	3.08e-05	Cluster_4
ENSDARG00000074691	mms22l	MMS22L	ENSG00000146263	1.07703	2.55e-05	0.000629	Cluster_7
ENSDARG00000097527	si:ch73-56d11.3	MS4A12	ENSG00000149516	1.0758	0.000201	0.003335	Cluster_4
ENSDARG00000014946	angpt2a	ANGPT2	ENSG00000091879	1.07465	0.007399	0.052671	Cluster_8
ENSDARG00000102027	ZFP28_(15_of_19)	ZFP28	ENSG00000198816	1.07291	1.03e-09	1.28e-07	Cluster_4
ENSDARG00000074684	zmp:0000000758	---	---	1.07066	0.049339	0.198674	Cluster_4
ENSDARG00000089107	MLXIPL	MLXIPL	ENSG00000009950	1.06939	0.036012	0.160447	Cluster_4
ENSDARG00000079456	si:ch211-149a19.3	---	---	1.06656	1.62e-05	0.000431	Cluster_8
ENSDARG00000039497	ccdc85a	CCDC85A	ENSG00000055813	1.06492	0.051774	0.204786	Cluster_4
ENSDARG00000028780	gzma	GZMK	ENSG00000095917	1.06244	0.04423	0.18472	Cluster_4
ENSDARG00000021664	fzd3a	FZD3	ENSG00000104290	1.06169	4.11e-07	2.08e-05	Cluster_4
ENSDARG00000059298	spcs1	SPCS1	ENSG00000114902	1.0616	5.38e-10	7.09e-08	Cluster_8
ENSDARG00000087100	ntng2b	NTNG2	ENSG00000196358	1.06046	0.051975	0.205289	Cluster_1
ENSDARG00000101598	si:ch211-215p11.1	---	---	1.05802	0.041175	0.175843	Cluster_8
ENSDARG00000100217	GP5	GP5	ENSG00000173621	1.05718	0.026617	0.13096	Cluster_4
ENSDARG00000093546	ms4a17a.2	MS4A12	ENSG00000149516	1.05534	0.040093	0.172382	Cluster_4
ENSDARG00000038107	sgcg	SGCG	ENSG00000102683	1.05503	0.017364	0.097047	Cluster_7
ENSDARG00000087059	fam213ab	FAM213A	---	1.05498	0.000105	0.001948	Cluster_7
ENSDARG00000094004	si:ch73-108h4.3	---	---	1.05496	0.000843	0.010231	Cluster_4
ENSDARG00000076132	siglec15l	---	---	1.05448	0.020667	0.109772	Cluster_7
ENSDARG00000087013	cubn	CUBN	ENSG00000107611	1.05435	0.004068	0.033735	Cluster_6
ENSDARG00000071644	si:dkey-19a16.7	---	---	1.05419	1.51e-05	0.000408	Cluster_4
ENSDARG00000078052	emilin3a	EMILIN3	ENSG00000183798	1.05376	0.001742	0.018014	Cluster_4
ENSDARG00000102075	RNF122	RNF122	ENSG00000133874	1.05207	0.000163	0.002808	Cluster_8
ENSDARG00000090600	si:ch211-213a13.1	---	---	1.05179	0.004327	0.035386	Cluster_4
ENSDARG00000068221	hbl1	MBL2	---	1.04922	0.000237	0.003793	Cluster_7
ENSDARG00000054929	zgc:110540	---	---	1.04613	0.002836	0.025881	Cluster_7
ENSDARG00000004158	tmem63c	TMEM63C	ENSG00000165548	1.04486	0.013291	0.080824	Cluster_7
ENSDARG00000095047	si:dkey-85k15.4	---	---	1.04271	0.00076	0.009462	Cluster_4
ENSDARG00000093008	ADGRF3_(2_of_2)	ADGRF3	---	1.04223	0.002699	0.024906	Cluster_4
ENSDARG00000032426	ADCK3_(2_of_2)	ADCK3	ENSG00000163050	1.04101	1.17e-05	0.000329	Cluster_4
ENSDARG00000075133	adgrb1a	ADGRB1	ENSG00000181790	1.04074	0.000324	0.004869	Cluster_4
ENSDARG00000093821	si:ch211-110p13.9	---	---	1.0398	0.01021	0.066645	Cluster_7
ENSDARG00000089262	pbx3a	PBX3	---	1.03947	0.002748	0.025275	Cluster_4
ENSDARG00000095527	si:dkey-57b6.5	---	---	1.03887	0.037249	0.164019	Cluster_6
ENSDARG00000094643	ms4a17c.1	MS4A12	ENSG00000149516	1.03819	0.023622	0.121138	Cluster_8
ENSDARG00000103979	calr3a	CALR3	---	1.03748	7.96e-13	1.84e-10	Cluster_8
ENSDARG00000041919	ccl38.1	---	ENSG00000006210	1.03692	0.004311	0.035283	Cluster_1
ENSDARG00000098918	MCOLN2	MCOLN2	ENSG00000153898	1.03597	0.007218	0.05162	Cluster_4
ENSDARG00000096906	si:dkey-7i4.24	---	---	1.03587	0.036161	0.160932	Cluster_8
ENSDARG00000027940	kcnf1a	KCNF1	ENSG00000162975	1.03578	0.008642	0.058928	Cluster_7
ENSDARG00000073969	prf1.7	PRF1	---	1.03508	0.00936	0.062441	Cluster_1
ENSDARG00000017982	cyp39a1	CYP39A1	ENSG00000146233	1.03456	0.046732	0.191661	Cluster_6
ENSDARG00000093469	znf653	ZNF653	ENSG00000161914	1.03425	0.002073	0.020442	Cluster_8
ENSDARG00000061970	lingo3a	LINGO3	ENSG00000220008	1.03399	0.008121	0.056303	Cluster_4
ENSDARG00000077107	OAF_(2_of_2)	OAF	ENSG00000184232	1.0334	0.041802	0.177801	Cluster_4
ENSDARG00000104440	si:dkey-173l11.5	CDH1	ENSG00000062038	1.03293	2.19e-06	8.23e-05	Cluster_8
ENSDARG00000103659	bco1l	BCO1	ENSG00000135697	1.03287	6.17e-05	0.001284	Cluster_8
ENSDARG00000090785	diaph3	DIAPH3	ENSG00000139734	1.03208	0.015179	0.088255	Cluster_7
ENSDARG00000010940	BX957278.1	MEFV	ENSG00000120217	1.03163	0.001549	0.016386	Cluster_5
ENSDARG00000074451	mnd1	MND1	ENSG00000121211	1.03097	8.02e-09	7.47e-07	Cluster_8
ENSDARG00000069335	BCL6B	BCL6B	ENSG00000161940	1.02963	0.000817	0.009999	Cluster_8
ENSDARG00000090167	FO904898.1	---	---	1.02812	0.003212	0.028282	Cluster_4
ENSDARG00000022905	si:dkey-20i20.12	---	---	1.02802	4.5e-05	0.001	Cluster_8
ENSDARG00000060662	prf1.9	PRF1	---	1.0269	0.041379	0.176418	Cluster_4
ENSDARG00000044544	zgc:110782	---	ENSG00000198074	1.02681	1.7e-06	6.69e-05	Cluster_7
ENSDARG00000045414	elovl2	ELOVL2	ENSG00000197977	1.02566	0.027014	0.132244	Cluster_7
ENSDARG00000059130	gata1b	GATA1	---	1.0247	0.034241	0.155225	Cluster_8
ENSDARG00000095005	si:dkey-21e2.10	---	---	1.02381	0.010202	0.066612	Cluster_7
ENSDARG00000088882	si:ch211-149b19.2	---	---	1.02376	0.034154	0.154937	Cluster_4
ENSDARG00000098051	si:busm1-234g15.3	---	---	1.02335	0.001234	0.013737	Cluster_2
ENSDARG00000019312	rab39ba	RAB39B	ENSG00000155961	1.02259	0.019078	0.103502	Cluster_8
ENSDARG00000098430	zgc:173711	---	---	1.01956	0.01552	0.089711	Cluster_4
ENSDARG00000009724	rpn2	RPN2	ENSG00000118705	1.01835	4.76e-16	1.92e-13	Cluster_8
ENSDARG00000092428	si:ch211-224b1.5	---	---	1.01834	0.007106	0.051076	Cluster_7
ENSDARG00000056832	exo1	EXO1	ENSG00000174371	1.01801	0.001577	0.016629	Cluster_7
ENSDARG00000101711	CU855820.1	---	---	1.0174	0.001445	0.015531	Cluster_4
ENSDARG00000094710	si:dkey-79i2.4	---	---	1.0172	0.003245	0.028435	Cluster_4
ENSDARG00000102581	si:dkeyp-44b5.5	---	---	1.01655	0.031433	0.146863	Cluster_8
ENSDARG00000086932	BX470224.1	---	---	1.01599	0.005613	0.04298	Cluster_8
ENSDARG00000063008	si:dkeyp-27e10.3	KIAA1549	---	1.015	0.004506	0.036527	Cluster_8
ENSDARG00000054343	SLC7A8_(1_of_2)	SLC7A8	ENSG00000092068	1.01433	0.034034	0.154627	Cluster_1
ENSDARG00000090900	apnl	---	---	1.01371	0.029012	0.138848	Cluster_9
ENSDARG00000092161	si:dkey-261e22.4	---	---	1.01314	0.022944	0.118332	Cluster_8
ENSDARG00000074071	C14H5orf45	C5orf45	ENSG00000161010	1.01307	0.003664	0.03117	Cluster_4
ENSDARG00000044540	fkbp2	FKBP2	ENSG00000173486	1.01262	3.19e-17	1.59e-14	Cluster_8
ENSDARG00000055644	zgc:101788	PRSS53	ENSG00000095917	1.01004	0.002031	0.02021	Cluster_4
ENSDARG00000069093	col2a1a	COL2A1	ENSG00000139219	1.0098	0.010098	0.06616	Cluster_7
ENSDARG00000099169	cxcl8b.3	---	---	1.00926	0.003191	0.028224	Cluster_4
ENSDARG00000063634	hpse	---	ENSG00000173083	1.00923	3.69e-06	0.000126	Cluster_8
ENSDARG00000021140	pabpc1b	PABPC1L2B	ENSG00000186288	1.00846	0.002273	0.021919	Cluster_4
ENSDARG00000075515	CD37	CD37	ENSG00000104894	1.00815	0.033829	0.154088	Cluster_4
ENSDARG00000096517	si:ch1073-357b18.2	---	---	1.00777	0.016495	0.093463	Cluster_8
ENSDARG00000058252	adamts15b	ADAMTS8	ENSG00000134917	1.00675	0.000317	0.004784	Cluster_4
ENSDARG00000006215	akr1b1	AKR1B1	ENSG00000085662	1.00565	0.000111	0.002041	Cluster_4
ENSDARG00000089200	si:dkey-103g5.4	---	---	1.00491	0.018396	0.100953	Cluster_7
ENSDARG00000092810	stap2a	STAP2	ENSG00000178078	1.00143	0.00435	0.035509	Cluster_8
ENSDARG00000102679	FP074874.3	---	---	1.0003	0.039579	0.171171	Cluster_6
ENSDARG00000089328	BX323854.4	---	---	0.996679	0.047665	0.194117	Cluster_4
ENSDARG00000059651	cidec	CIDEC	ENSG00000187288	0.991866	0.010009	0.065792	Cluster_7
ENSDARG00000101063	CABZ01058650.1	---	---	0.991866	1.68e-05	0.000445	Cluster_8
ENSDARG00000086631	rnh1	---	ENSG00000198816	0.991521	0.000389	0.005621	Cluster_4
ENSDARG00000079414	sez6b	SEZ6	ENSG00000063015	0.990334	0.016694	0.094346	Cluster_8
ENSDARG00000058774	CABZ01053221.1	---	---	0.989668	0.049878	0.200182	Cluster_8
ENSDARG00000074302	gpr183b	GPR183	ENSG00000169508	0.987967	0.002635	0.024434	Cluster_4
ENSDARG00000102473	zgc:171673	---	---	0.987234	0.000145	0.002535	Cluster_4
ENSDARG00000053358	basp1	---	---	0.986747	0.021264	0.112115	Cluster_4
ENSDARG00000004274	zgc:112496	---	---	0.984465	7.19e-07	3.33e-05	Cluster_8
ENSDARG00000097871	si:ch1073-145m9.1	---	---	0.984031	6.2e-05	0.00129	Cluster_5
ENSDARG00000100294	zgc:113209	---	ENSG00000198816	0.982808	0.000912	0.010887	Cluster_4
ENSDARG00000040190	qdpra	---	ENSG00000151552	0.980329	0.007652	0.054017	Cluster_7
ENSDARG00000052779	zgc:153932	UMOD	ENSG00000169347	0.977103	0.034399	0.155618	Cluster_5
ENSDARG00000076414	espn	---	ENSG00000187017	0.976651	0.004183	0.034444	Cluster_8
ENSDARG00000017446	camk1db	CAMK1D	ENSG00000183049	0.974645	0.035875	0.159963	Cluster_1
ENSDARG00000005783	ncanb	NCAN	---	0.971849	0.01606	0.091879	Cluster_4
ENSDARG00000044001	lgals3l	---	ENSG00000171916	0.971142	0.002041	0.020245	Cluster_4
ENSDARG00000041569	ces2	CES5A	ENSG00000172824	0.970295	0.016908	0.095128	Cluster_8
ENSDARG00000069692	col7a1l	---	ENSG00000050767	0.969627	1.37e-07	8.21e-06	Cluster_7
ENSDARG00000012435	spic	SPIC	ENSG00000166211	0.967263	0.001883	0.019081	Cluster_6
ENSDARG00000045755	ccdc59	CCDC59	ENSG00000133773	0.963265	0.034149	0.154937	Cluster_8
ENSDARG00000077004	aldh1l1	ALDH1L1	ENSG00000144908	0.962777	0.000407	0.005805	Cluster_8
ENSDARG00000089131	il17rel	IL17REL	ENSG00000188263	0.961902	0.043808	0.183633	Cluster_6
ENSDARG00000014685	esco2	ESCO2	ENSG00000171320	0.960464	4.55e-05	0.001009	Cluster_7
ENSDARG00000055798	heyl	HEYL	ENSG00000163909	0.959318	0.010441	0.067906	Cluster_4
ENSDARG00000098980	si:ch211-153f2.3	---	---	0.958383	0.00889	0.060163	Cluster_8
ENSDARG00000077547	tmlhe	TMLHE	ENSG00000185973	0.950837	0.024471	0.123695	Cluster_7
ENSDARG00000034773	ncapd3	NCAPD3	ENSG00000151503	0.948962	0.000112	0.002061	Cluster_7
ENSDARG00000055965	klc3	---	ENSG00000174996	0.948077	0.011826	0.074611	Cluster_7
ENSDARG00000078582	myo16	MYO16	ENSG00000041515	0.948064	1.18e-05	0.000331	Cluster_7
ENSDARG00000063576	ANKRD52_(2_of_2)	ANKRD52	---	0.945753	0.013411	0.081218	Cluster_7
ENSDARG00000092136	cenpw	---	---	0.943633	0.001545	0.016364	Cluster_8
ENSDARG00000097086	si:dkey-172k15.4	---	---	0.943403	0.001214	0.01355	Cluster_4
ENSDARG00000104654	zgc:194626	---	---	0.943377	0.044804	0.186216	Cluster_8
ENSDARG00000059046	psmd5	PSMD5	ENSG00000095261	0.941922	3.76e-05	0.000868	Cluster_7
ENSDARG00000101721	PLA2G4C_(4_of_4)	PLA2G4C	ENSG00000105499	0.941135	0.015232	0.088468	Cluster_8
ENSDARG00000078759	dna2	DNA2	ENSG00000169551	0.939765	0.000348	0.005156	Cluster_7
ENSDARG00000095821	si:dkey-122a22.2	---	ENSG00000105131	0.939596	0.000251	0.00396	Cluster_7
ENSDARG00000068590	NAT6	NAT6	ENSG00000243477	0.935656	0.007438	0.052856	Cluster_8
ENSDARG00000012460	rassf4	RASSF4	ENSG00000107551	0.934383	0.003118	0.027789	Cluster_4
ENSDARG00000075288	nitr4a	---	ENSG00000211797	0.932893	0.032298	0.149607	Cluster_6
ENSDARG00000002991	cep135	CEP135	ENSG00000126001	0.932019	0.011173	0.071478	Cluster_4
ENSDARG00000038668	gbp1	GBP3	---	0.922275	0.012055	0.0757	Cluster_8
ENSDARG00000035809	col1a1b	COL1A1	ENSG00000108821	0.920876	0.002382	0.022623	Cluster_9
ENSDARG00000009020	cnr1	CNR1	ENSG00000118432	0.920763	0.003078	0.027488	Cluster_4
ENSDARG00000042637	tert	TERT	ENSG00000164362	0.920007	2.92e-06	0.000105	Cluster_7
ENSDARG00000105302	LRRN2	LRRN2	---	0.918905	0.002446	0.023042	Cluster_7
ENSDARG00000088810	prox1b	---	---	0.917892	0.000399	0.005714	Cluster_4
ENSDARG00000093862	si:ch211-274k16.2	---	---	0.917313	0.004298	0.035242	Cluster_8
ENSDARG00000022689	itgb1b.2	ITGB1	ENSG00000150093	0.916573	4.46e-06	0.000148	Cluster_7
ENSDARG00000061011	hlfb	HLF	ENSG00000108924	0.915812	0.016517	0.093568	Cluster_4
ENSDARG00000097879	si:dkey-37f18.3	---	---	0.915355	0.032935	0.151396	Cluster_8
ENSDARG00000086070	fgf20b	FGF20	ENSG00000078579	0.914975	0.002511	0.023537	Cluster_8
ENSDARG00000040610	si:ch73-352p4.8	---	ENSG00000164893	0.914295	0.014694	0.086277	Cluster_8
ENSDARG00000094284	si:dkey-58f10.10	---	---	0.912223	0.009644	0.063968	Cluster_8
ENSDARG00000009493	MAP3K13	MAP3K13	ENSG00000073803	0.910407	0.00092	0.010963	Cluster_4
ENSDARG00000079962	doc2d	---	ENSG00000129990	0.9079	0.051031	0.202884	Cluster_8
ENSDARG00000098870	CABZ01118896.1	---	---	0.906578	0.054458	0.212069	Cluster_1
ENSDARG00000058944	SBK2	SBK2	---	0.90639	0.053947	0.210784	Cluster_7
ENSDARG00000006544	CABZ01084570.1	---	ENSG00000082196	0.904728	0.021886	0.11444	Cluster_7
ENSDARG00000015502	adam10b	ADAM10	ENSG00000069206	0.904051	1.22e-07	7.53e-06	Cluster_7
ENSDARG00000020735	efcab6	---	---	0.903794	0.051994	0.205337	Cluster_8
ENSDARG00000073781	si:dkey-17e16.9	ALOXE3	ENSG00000179148	0.903172	0.027755	0.134734	Cluster_7
ENSDARG00000098639	pycr1b	PYCR2	ENSG00000183010	0.902706	2.53e-10	3.72e-08	Cluster_7
ENSDARG00000004311	ldlrap1a	---	ENSG00000157978	0.899415	1.5e-07	8.81e-06	Cluster_8
ENSDARG00000005058	ncapd2	NCAPD2	ENSG00000010292	0.894297	0.001317	0.014474	Cluster_7
ENSDARG00000060023	ncapg2	NCAPG2	ENSG00000146918	0.894166	0.001021	0.011899	Cluster_7
ENSDARG00000053563	si:ch73-56d11.4	MS4A12	ENSG00000149516	0.89316	2.98e-05	0.000717	Cluster_4
ENSDARG00000038770	zgc:103625	---	---	0.883645	0.052299	0.20625	Cluster_4
ENSDARG00000089338	si:ch211-110e21.3	---	---	0.880055	1.76e-05	0.00046	Cluster_7
ENSDARG00000025855	camk2n1a	CAMK2N2	ENSG00000163888	0.87972	0.00428	0.035103	Cluster_4
ENSDARG00000095026	si:dkey-58f10.14	---	---	0.878905	0.050414	0.201394	Cluster_8
ENSDARG00000053405	sord	SORD	ENSG00000140263	0.875347	0.001229	0.013698	Cluster_8
ENSDARG00000044935	hpdb	HPD	ENSG00000158104	0.874555	0.005661	0.043243	Cluster_7
ENSDARG00000075417	zgc:175107	---	---	0.873109	5.84e-05	0.001228	Cluster_8
ENSDARG00000016706	atic	ATIC	ENSG00000138363	0.871998	1.22e-07	7.49e-06	Cluster_7
ENSDARG00000020761	arrdc2	ARRDC2	ENSG00000105643	0.870498	0.004089	0.033833	Cluster_8
ENSDARG00000073950	si:ch73-296e2.2	---	---	0.868143	0.028252	0.136457	Cluster_8
ENSDARG00000039351	ccl19b	CCL19	---	0.866821	0.004831	0.038578	Cluster_8
ENSDARG00000104330	CU694219.1	---	---	0.86631	1.73e-06	6.8e-05	Cluster_1
ENSDARG00000008732	zgc:66479	---	---	0.865479	0.000114	0.002091	Cluster_7
ENSDARG00000045626	nek8	NEK8	ENSG00000160602	0.864898	0.014924	0.08718	Cluster_8
ENSDARG00000024492	col9a2	COL9A2	ENSG00000049089	0.861077	0.019861	0.106609	Cluster_7
ENSDARG00000037527	si:rp71-17i16.5	---	---	0.857415	0.005645	0.043158	Cluster_5
ENSDARG00000103741	BX649620.1	---	---	0.857346	0.034035	0.154627	Cluster_5
ENSDARG00000045788	avpr1b	AVPR1A	ENSG00000166148	0.857113	0.036525	0.162051	Cluster_8
ENSDARG00000076044	TRHDE_(2_of_2)	TRHDE	---	0.85665	1.84e-06	7.14e-05	Cluster_7
ENSDARG00000079269	---	---	---	0.855883	0.049047	0.197928	Cluster_8
ENSDARG00000100113	AL935044.1	---	ENSG00000112763	0.854236	0.008739	0.059466	Cluster_8
ENSDARG00000010434	clu	CLU	ENSG00000120885	0.852534	8.75e-05	0.00169	Cluster_4
ENSDARG00000026224	fanci	FANCI	ENSG00000140525	0.852097	0.005165	0.040447	Cluster_7
ENSDARG00000020007	col1a2	COL1A2	ENSG00000164692	0.848797	0.000798	0.009817	Cluster_7
ENSDARG00000056773	zgc:163079	PRSS53	ENSG00000095917	0.848526	0.038608	0.168226	Cluster_1
ENSDARG00000054542	il12bb	IL12B	ENSG00000113302	0.848062	0.017695	0.098429	Cluster_6
ENSDARG00000023448	galnt14	GALNT14	ENSG00000158089	0.84735	0.003528	0.030279	Cluster_1
ENSDARG00000096986	si:dkey-14d8.22	---	---	0.844828	0.011091	0.071134	Cluster_7
ENSDARG00000078979	arhgef40	ARHGEF40	ENSG00000165801	0.843911	0.023759	0.121571	Cluster_9
ENSDARG00000102981	cyp2k16	CYP2W1	ENSG00000138109	0.839999	0.010723	0.069263	Cluster_8
ENSDARG00000104188	fam83fb	FAM83F	ENSG00000133477	0.831464	0.010217	0.066658	Cluster_8
ENSDARG00000045644	ca12	CA12	ENSG00000074410	0.831033	0.005683	0.043325	Cluster_7
ENSDARG00000094637	qrfp	---	---	0.830737	0.01341	0.081218	Cluster_8
ENSDARG00000075225	si:ch211-223a10.1	---	---	0.829621	0.01241	0.077138	Cluster_7
ENSDARG00000038882	smc4	SMC4	ENSG00000113810	0.828488	0.000693	0.008867	Cluster_7
ENSDARG00000030750	gabrr3b	GABRR3	ENSG00000183185	0.828161	0.02383	0.12175	Cluster_4
ENSDARG00000094557	nupr1	NUPR1	ENSG00000185290	0.826709	0.001041	0.012093	Cluster_8
ENSDARG00000008275	klhl24b	KLHL24	ENSG00000114796	0.823958	0.005729	0.043594	Cluster_5
ENSDARG00000070697	RNF223_(1_of_2)	RNF223	---	0.820418	0.031646	0.14732	Cluster_7
ENSDARG00000070132	aste1	ASTE1	---	0.819614	0.001267	0.014051	Cluster_5
ENSDARG00000008022	kif18a	KIF18A	---	0.816984	0.011954	0.07525	Cluster_7
ENSDARG00000073704	si:dkeyp-72g9.4	---	ENSG00000165507	0.816817	0.009167	0.061463	Cluster_7
ENSDARG00000026165	col11a1a	COL11A1	ENSG00000060718	0.81601	0.002944	0.026632	Cluster_7
ENSDARG00000099918	arl4aa	ARL4A	ENSG00000122644	0.814056	7.17e-05	0.001442	Cluster_8
ENSDARG00000012405	col1a1a	COL1A1	ENSG00000108821	0.813352	0.002155	0.021084	Cluster_7
ENSDARG00000011257	enpp2	ENPP2	ENSG00000136960	0.812804	0.001808	0.018502	Cluster_7
ENSDARG00000061830	prss12	PRSS12	ENSG00000164099	0.811366	0.000166	0.002843	Cluster_8
ENSDARG00000026444	apoob	APOO	ENSG00000184831	0.810751	3.03e-06	0.000108	Cluster_8
ENSDARG00000103766	cyp2aa7	---	ENSG00000138115	0.810522	0.027591	0.134242	Cluster_4
ENSDARG00000077028	si:ch211-81n22.1	---	---	0.808921	0.010674	0.069061	Cluster_1
ENSDARG00000006848	PARP9	PARP9	ENSG00000138496	0.803265	0.009138	0.061328	Cluster_5
ENSDARG00000055566	mastl	MASTL	ENSG00000120539	0.800552	0.017752	0.098543	Cluster_7
ENSDARG00000087751	CR382337.1	---	ENSG00000120217	0.797134	0.050506	0.201496	Cluster_6
ENSDARG00000058005	hgd	HGD	ENSG00000113924	0.797126	0.002611	0.024239	Cluster_7
ENSDARG00000031150	gba3	GBA3	ENSG00000249948	0.793755	0.036845	0.163041	Cluster_8
ENSDARG00000095665	si:ch211-191a16.2	---	---	0.792803	0.006544	0.048015	Cluster_8
ENSDARG00000021720	col7a1	COL7A1	ENSG00000165471	0.792171	0.030922	0.145134	Cluster_7
ENSDARG00000076358	BX005329.1	---	---	0.79167	0.050135	0.200711	Cluster_5
ENSDARG00000011879	foxn1	FOXN1	ENSG00000109101	0.791664	0.028954	0.138718	Cluster_7
ENSDARG00000097239	si:ch73-31d8.2	---	---	0.790488	0.004779	0.038246	Cluster_8
ENSDARG00000078001	kbtbd7	KBTBD7	---	0.79025	0.014078	0.083875	Cluster_7
ENSDARG00000086851	si:dkey-264d12.5	---	---	0.79013	0.002093	0.020601	Cluster_8
ENSDARG00000092204	ms4a17a.5	MS4A12	ENSG00000149516	0.778554	0.003104	0.027688	Cluster_4
ENSDARG00000098650	IQGAP3	IQGAP3	ENSG00000183856	0.777322	0.045285	0.187406	Cluster_7
ENSDARG00000016088	rtn2a	RTN2	---	0.777074	0.053303	0.209026	Cluster_7
ENSDARG00000043342	gpx3	GPX6	ENSG00000211445	0.776811	0.0343	0.155347	Cluster_1
ENSDARG00000104841	JMJD8	JMJD8	ENSG00000161999	0.776649	6.37e-05	0.001317	Cluster_7
ENSDARG00000099930	col27a1b	COL27A1	---	0.776467	0.040115	0.172451	Cluster_7
ENSDARG00000086112	CKAP2	CKAP2	ENSG00000136108	0.775138	0.019521	0.105412	Cluster_7
ENSDARG00000044437	cdca5	---	ENSG00000146670	0.773538	0.013696	0.082333	Cluster_7
ENSDARG00000102992	btr20	MEFV	---	0.768774	0.030223	0.142718	Cluster_8
ENSDARG00000043798	ms4a17a.1	MS4A12	ENSG00000149516	0.762995	0.003732	0.031571	Cluster_4
ENSDARG00000103582	si:dkeyp-79b7.11	---	---	0.762827	0.032013	0.148558	Cluster_7
ENSDARG00000069630	tat	TAT	ENSG00000198650	0.757852	0.029474	0.140309	Cluster_9
ENSDARG00000077383	anxa11a	ANXA11	ENSG00000122359	0.755914	0.009734	0.064446	Cluster_1
ENSDARG00000008982	casq2	CASQ2	ENSG00000118729	0.753546	0.048086	0.195151	Cluster_1
ENSDARG00000073789	BX537350.1	---	---	0.753472	0.000202	0.003342	Cluster_8
ENSDARG00000060041	lig1	LIG1	ENSG00000105486	0.749972	1.77e-06	6.93e-05	Cluster_7
ENSDARG00000067607	srebf1	SREBF1	ENSG00000072310	0.744978	0.005605	0.042965	Cluster_7
ENSDARG00000096229	C3H17orf53	C17orf53	ENSG00000125319	0.744504	0.048484	0.196196	Cluster_7
ENSDARG00000042684	serpinc1	SERPINC1	ENSG00000117601	0.73972	0.007856	0.05498	Cluster_7
ENSDARG00000071581	si:ch211-222k6.1	---	---	0.739169	0.014599	0.085948	Cluster_8
ENSDARG00000052361	il15	---	ENSG00000164136	0.738656	0.006374	0.047151	Cluster_8
ENSDARG00000099955	CABZ01009880.1	---	---	0.731939	0.002385	0.02264	Cluster_6
ENSDARG00000055232	fancc	FANCC	ENSG00000158169	0.730906	0.018051	0.09973	Cluster_8
ENSDARG00000099965	FP085428.1	---	---	0.730541	0.00629	0.046689	Cluster_7
ENSDARG00000026236	zgc:56585	---	---	0.729757	0.023939	0.122136	Cluster_1
ENSDARG00000071541	SHISA4_(3_of_4)	SHISA4	---	0.72727	0.023791	0.121674	Cluster_8
ENSDARG00000016886	dnajb9b	DNAJB9	ENSG00000128590	0.725536	0.021838	0.114234	Cluster_6
ENSDARG00000073910	cinp	CINP	ENSG00000100865	0.725434	0.004245	0.034881	Cluster_8
ENSDARG00000014024	ms4a17a.4	MS4A12	ENSG00000149516	0.723648	0.04283	0.180754	Cluster_4
ENSDARG00000044562	cycsb	---	---	0.722064	0.005057	0.039739	Cluster_4
ENSDARG00000041703	rrbp1b	RRBP1	ENSG00000125844	0.721429	0.000497	0.006786	Cluster_7
ENSDARG00000024017	mamdc1	MDGA1	ENSG00000139915	0.717857	0.019027	0.103288	Cluster_7
ENSDARG00000087697	lpl	LPL	ENSG00000175445	0.717648	0.001388	0.01506	Cluster_7
ENSDARG00000097937	si:dkey-172k15.5	---	---	0.716788	0.002039	0.020244	Cluster_1
ENSDARG00000096786	---	---	ENSG00000148735	0.715526	0.015049	0.087709	Cluster_8
ENSDARG00000071294	tonsl	TONSL	ENSG00000160949	0.708938	0.027257	0.133081	Cluster_7
ENSDARG00000057032	ppm1nb	PPM1N	ENSG00000155367	0.706741	0.034867	0.157073	Cluster_7
ENSDARG00000098661	AL935300.1	---	---	0.706419	0.004161	0.034268	Cluster_8
ENSDARG00000057983	svopl	SVOPL	ENSG00000157703	0.703467	0.000155	0.002682	Cluster_8
ENSDARG00000057869	cdc42l2	CDC42	---	0.700874	0.000806	0.009888	Cluster_8
ENSDARG00000042559	tnni1c	---	---	0.699886	0.009835	0.06496	Cluster_4
ENSDARG00000010732	xrcc4	XRCC4	---	0.699302	0.001376	0.01496	Cluster_8
ENSDARG00000011845	chn2	CHN2	ENSG00000106069	0.698833	0.047035	0.192565	Cluster_7
ENSDARG00000069834	pnpla4	PNPLA4	ENSG00000006757	0.697525	0.027643	0.134398	Cluster_8
ENSDARG00000039605	mat1a	MAT1A	ENSG00000151224	0.696408	0.013706	0.082353	Cluster_7
ENSDARG00000074428	hhat	HHAT	ENSG00000054392	0.693442	0.049799	0.200008	Cluster_8
ENSDARG00000099221	ppp2r2bb	PPP2R2B	ENSG00000156475	0.68676	0.035319	0.158501	Cluster_7
ENSDARG00000061621	them4	THEM4	ENSG00000159445	0.682379	0.024822	0.124686	Cluster_4
ENSDARG00000071224	ENDOD1_(7_of_10)	ENDOD1	---	0.682225	0.001291	0.014243	Cluster_8
ENSDARG00000008592	mtmr8	MTMR8	ENSG00000102043	0.681582	0.023365	0.120126	Cluster_8
ENSDARG00000020693	sesn1	SESN1	ENSG00000080546	0.680258	0.006391	0.047203	Cluster_8
ENSDARG00000039613	poll	POLL	ENSG00000166169	0.676602	3.39e-08	2.62e-06	Cluster_8
ENSDARG00000101670	kntc1	KNTC1	ENSG00000184445	0.674757	0.024198	0.123	Cluster_7
ENSDARG00000032405	CKAP4	CKAP4	---	0.674595	0.02358	0.120965	Cluster_9
ENSDARG00000045420	epdr1	EPDR1	---	0.674162	0.04037	0.173313	Cluster_1
ENSDARG00000008912	slc8a2a	SLC8A2	ENSG00000118160	0.67386	0.048966	0.19777	Cluster_4
ENSDARG00000077584	cln6a	CLN6	ENSG00000128973	0.672306	6.86e-05	0.001395	Cluster_8
ENSDARG00000104208	zgc:172128	---	---	0.672006	0.02837	0.136861	Cluster_4
ENSDARG00000077810	otud4	OTUD4	---	0.671747	4.82e-05	0.001059	Cluster_8
ENSDARG00000057323	e2f8	E2F8	ENSG00000129173	0.670647	0.01518	0.088255	Cluster_7
ENSDARG00000079402	tapbp	TAPBP	ENSG00000231925	0.670446	0.000901	0.010798	Cluster_8
ENSDARG00000089769	hapln1a	---	---	0.670338	0.003964	0.033058	Cluster_7
ENSDARG00000089901	TNFRSF14_(5_of_8)	TNFRSF14	---	0.669412	0.016186	0.092388	Cluster_8
ENSDARG00000013430	bhmt	BHMT2	ENSG00000145692	0.666989	0.007611	0.053809	Cluster_9
ENSDARG00000027826	hdhd1	HDHD1	ENSG00000130021	0.662617	0.000138	0.002444	Cluster_8
ENSDARG00000081252	dre-mir-16b	MIR16-1	ENSG00000208006	0.655392	0.002884	0.026228	Cluster_8
ENSDARG00000099757	wdr47b	WDR47	ENSG00000085433	0.651924	0.001785	0.018322	Cluster_8
ENSDARG00000074307	rapgef5b	RAPGEF5	ENSG00000136237	0.651467	0.001015	0.011842	Cluster_7
ENSDARG00000098357	RNH1_(19_of_55)	RNH1	---	0.651267	0.036639	0.162346	Cluster_8
ENSDARG00000028386	htatip2	HTATIP2	ENSG00000109854	0.650615	0.027099	0.132587	Cluster_8
ENSDARG00000086254	hhla2b.2	HHLA2	ENSG00000181481	0.644051	0.03224	0.149411	Cluster_5
ENSDARG00000031745	si:zfos-2070c2.4	HLA-DQA1	ENSG00000196735	0.642966	0.019204	0.104008	Cluster_8
ENSDARG00000086481	mogat3a	MOGAT1	ENSG00000124003	0.642867	0.012761	0.078659	Cluster_7
ENSDARG00000098909	SHC3	SHC3	ENSG00000148082	0.640894	0.030167	0.142573	Cluster_7
ENSDARG00000100887	si:dkey-11f4.20	---	ENSG00000158714	0.634831	0.006514	0.047896	Cluster_2
ENSDARG00000043093	mpeg1.2	MPEG1	ENSG00000197629	0.634408	0.014479	0.085461	Cluster_8
ENSDARG00000071304	tbc1d2	TBC1D2	ENSG00000095383	0.632224	0.000191	0.0032	Cluster_8
ENSDARG00000093964	si:ch211-250k18.6	---	---	0.630802	0.034461	0.155798	Cluster_8
ENSDARG00000024588	gpc5b	---	---	0.630256	0.043887	0.183909	Cluster_9
ENSDARG00000061478	igf2bp1	IGF2BP1	---	0.629546	0.049758	0.199928	Cluster_1
ENSDARG00000101089	GART	GART	ENSG00000159131	0.627515	2.32e-05	0.000579	Cluster_7
ENSDARG00000067549	adamts12	---	ENSG00000151388	0.625127	0.035699	0.159428	Cluster_7
ENSDARG00000012016	hpgd	HPGD	ENSG00000164120	0.624398	0.020443	0.108936	Cluster_8
ENSDARG00000040036	tcf19l	TCF19	ENSG00000137310	0.624224	0.030944	0.145165	Cluster_7
ENSDARG00000097691	si:zfos-332c3.1	---	ENSG00000259316	0.623843	0.001653	0.017331	Cluster_7
ENSDARG00000055477	pelo	PELO	ENSG00000152684	0.620131	0.001031	0.011998	Cluster_4
ENSDARG00000021948	tnc	TNC	ENSG00000041982	0.617641	0.054536	0.212224	Cluster_9
ENSDARG00000042180	foxl2	---	ENSG00000183770	0.614938	0.033156	0.151891	Cluster_7
ENSDARG00000012066	dcn	DCN	ENSG00000011465	0.611705	0.001689	0.017603	Cluster_7
ENSDARG00000026895	tor1l3	TOR1B	ENSG00000136827	0.61009	0.041757	0.177705	Cluster_5
ENSDARG00000077828	slc29a3	SLC29A3	ENSG00000198246	0.609115	0.00093	0.011031	Cluster_5
ENSDARG00000004405	snx10a	SNX10	ENSG00000086300	0.605944	0.041483	0.176781	Cluster_6
ENSDARG00000024030	angptl2a	ANGPTL2	ENSG00000136859	0.602572	0.016714	0.094363	Cluster_1
ENSDARG00000054937	badb	BAD	---	0.602137	0.014035	0.08374	Cluster_8
ENSDARG00000005578	ugp2a	UGP2	ENSG00000169764	0.600134	0.039426	0.170725	Cluster_9
ENSDARG00000097637	si:ch211-246i5.5	---	---	0.598365	0.043371	0.182349	Cluster_6
ENSDARG00000017612	pnpo	PNPO	ENSG00000108439	0.596333	0.000262	0.004091	Cluster_7
ENSDARG00000026348	csad	CSAD	ENSG00000139631	0.591561	0.029524	0.14042	Cluster_7
ENSDARG00000088764	lyplal1	LYPLAL1	ENSG00000143353	0.587083	0.003237	0.028393	Cluster_7
ENSDARG00000102143	btr24	MEFV	---	0.586099	0.000277	0.00429	Cluster_8
ENSDARG00000055431	si:dkey-177p2.15p	---	---	0.584519	0.025032	0.125542	Cluster_8
ENSDARG00000020976	ubald1b	---	---	0.580358	0.029875	0.141581	Cluster_8
ENSDARG00000062415	ctnnd2a	CTNND2	ENSG00000169862	0.577741	0.00602	0.045148	Cluster_7
ENSDARG00000077850	lgals3	LGALS3	ENSG00000131981	0.572308	0.016177	0.092358	Cluster_7
ENSDARG00000097546	---	---	---	0.56896	0.017361	0.097047	Cluster_8
ENSDARG00000101482	hk2	HK2	ENSG00000159399	0.56827	0.044937	0.186602	Cluster_1
ENSDARG00000058533	pole	POLE	ENSG00000177084	0.567128	0.002201	0.021386	Cluster_7
ENSDARG00000036152	GAS2_(2_of_2)	GAS2	ENSG00000148935	0.565501	0.016254	0.092643	Cluster_7
ENSDARG00000035632	ccl19a.2	CCL19	---	0.563609	0.019738	0.106255	Cluster_5
ENSDARG00000077737	spsb3a	SPSB3	ENSG00000162032	0.557357	0.014756	0.08647	Cluster_5
ENSDARG00000045898	si:ch211-152c2.3	---	---	0.557233	0.001091	0.012504	Cluster_1
ENSDARG00000103480	BX640512.1	---	ENSG00000116031	0.554702	0.032803	0.151057	Cluster_8
ENSDARG00000088116	gstm3	GSTM1	ENSG00000134202	0.545754	0.019923	0.106877	Cluster_9
ENSDARG00000074852	si:dkeyp-67e6.5	---	ENSG00000266714	0.54491	0.046175	0.190019	Cluster_1
ENSDARG00000096857	si:ch73-126m5.4	---	---	0.541505	0.000224	0.003614	Cluster_8
ENSDARG00000037378	qdprb1	QDPR	ENSG00000151552	0.539134	0.000796	0.009803	Cluster_8
ENSDARG00000040076	pycard	PYCARD	---	0.534414	0.003011	0.02706	Cluster_8
ENSDARG00000042456	MAD2L2	MAD2L2	ENSG00000116670	0.532406	0.006164	0.045943	Cluster_8
ENSDARG00000025608	casp6l1	CASP6	ENSG00000138794	0.526173	0.014136	0.084112	Cluster_5
ENSDARG00000015998	wdhd1	WDHD1	ENSG00000198554	0.522066	0.029444	0.140235	Cluster_7
ENSDARG00000105424	NA	---	---	0.520085	0.030506	0.143689	Cluster_5
ENSDARG00000103297	FO704607.1	---	---	0.517729	0.027629	0.134355	Cluster_9
ENSDARG00000104880	CR847847.2	---	---	0.511223	0.03891	0.169277	Cluster_8
ENSDARG00000032264	mybl2b	MYBL2	ENSG00000101057	0.508331	0.035391	0.158693	Cluster_7
ENSDARG00000100385	slc25a19	SLC25A19	ENSG00000125454	0.507736	0.008194	0.056681	Cluster_5
ENSDARG00000020956	pck2	---	ENSG00000100889	0.504468	0.000641	0.008335	Cluster_7
ENSDARG00000104807	---	---	---	0.503484	0.054627	0.212458	Cluster_6
ENSDARG00000068870	fance	FANCE	ENSG00000112039	0.502676	0.012043	0.075642	Cluster_8
ENSDARG00000074118	ftr15	---	---	0.501295	0.013842	0.082839	Cluster_8
ENSDARG00000097157	si:ch211-207n23.2	---	---	0.500315	0.040366	0.173313	Cluster_8
ENSDARG00000054418	ssuh2.2	---	---	0.496719	0.02472	0.124437	Cluster_8
ENSDARG00000010758	capn12	---	ENSG00000162949	0.496697	0.001737	0.017974	Cluster_7
ENSDARG00000087767	CABZ01074298.1	---	ENSG00000134398	0.496189	0.022337	0.115975	Cluster_5
ENSDARG00000018124	psmd3	PSMD3	ENSG00000108344	0.483512	0.003733	0.031571	Cluster_7
ENSDARG00000095388	si:ch211-42i9.5	---	---	0.482622	0.048022	0.195	Cluster_8
ENSDARG00000097592	si:dkey-40c23.1	---	ENSG00000163840	0.481325	0.026193	0.129697	Cluster_5
ENSDARG00000092482	si:dkeyp-110g5.4	---	---	0.479157	0.006911	0.050037	Cluster_5
ENSDARG00000077673	wu:fb15h11	---	---	0.477411	0.028525	0.137301	Cluster_8
ENSDARG00000011445	elmsan1a	ELMSAN1	ENSG00000156030	0.466443	0.010744	0.06935	Cluster_5
ENSDARG00000005842	cd9a	CD9	---	0.463153	0.008487	0.058205	Cluster_8
ENSDARG00000035990	cited4a	---	ENSG00000179862	0.458687	0.045258	0.187348	Cluster_8
ENSDARG00000036915	dolpp1	DOLPP1	ENSG00000167130	0.45806	0.011979	0.075356	Cluster_1
ENSDARG00000012035	zgc:100832	FBXO6	---	0.453918	0.010588	0.068599	Cluster_8
ENSDARG00000075726	dhrs7b	DHRS7B	ENSG00000109016	0.452202	0.02535	0.126624	Cluster_5
ENSDARG00000067958	sh3gl1a	SH3GL1	ENSG00000141985	0.449859	0.004496	0.036468	Cluster_8
ENSDARG00000003022	limk1b	LIMK1	---	0.446634	0.018315	0.10068	Cluster_8
ENSDARG00000009194	COL16A1	COL16A1	ENSG00000204291	0.434597	0.033051	0.151658	Cluster_7
ENSDARG00000069545	atg12	ATG12	ENSG00000145782	0.42618	0.000989	0.011569	Cluster_8
ENSDARG00000034916	hat1	HAT1	ENSG00000128708	0.410229	0.00215	0.021058	Cluster_8
ENSDARG00000051761	trim44	TRIM44	ENSG00000166326	0.397595	0.005413	0.04192	Cluster_5
ENSDARG00000004635	epha7	EPHA7	---	0.391755	0.011135	0.071375	Cluster_1
ENSDARG00000104869	SPATA5	SPATA5	---	0.381899	0.006015	0.045134	Cluster_7
ENSDARG00000012718	wee2	WEE2	ENSG00000214102	0.375945	0.029761	0.141301	Cluster_8
ENSDARG00000033144	psme2	PSME2	ENSG00000100911	0.359103	0.011859	0.074739	Cluster_8
ENSDARG00000095643	si:dkey-253d23.3	---	---	0.358435	0.047626	0.194043	Cluster_6
ENSDARG00000105241	btr26	MEFV	---	0.339003	0.032576	0.150432	Cluster_8
ENSDARG00000078065	si:ch73-243c6.2	---	---	0.330358	0.054353	0.211864	Cluster_8
ENSDARG00000062460	C24H8orf44	SGK3	ENSG00000104205	0.329925	0.00831	0.057229	Cluster_8
ENSDARG00000004094	acsbg2	---	ENSG00000130377	0.322878	0.027629	0.134355	Cluster_1
ENSDARG00000014717	---	---	ENSG00000197102	0.294341	0.005799	0.044005	Cluster_7
ENSDARG00000028663	tek	TEK	ENSG00000120156	0.287259	0.047988	0.194933	Cluster_9
ENSDARG00000038858	setd7	SETD7	ENSG00000145391	0.282429	0.04746	0.193643	Cluster_8
ENSDARG00000071377	hsd11b1la	HSD11B1L	ENSG00000167733	0.279862	0.037965	0.166335	Cluster_5
ENSDARG00000095273	cox8a	---	ENSG00000176340	0.265778	0.052771	0.207786	Cluster_9
ENSDARG00000076791	cdk13	CDK13	ENSG00000065883	-0.256323	0.034312	0.155378	Cluster_9
ENSDARG00000104658	si:dkey-95j14.1	---	---	-0.266746	0.033704	0.153698	Cluster_9
ENSDARG00000086815	MYADM_(2_of_2)	MYADM	ENSG00000179820	-0.28345	0.041917	0.178139	Cluster_1
ENSDARG00000099448	sh3d21	SH3D21	ENSG00000214193	-0.295526	0.026421	0.130412	Cluster_2
ENSDARG00000101432	RAB11FIP2	RAB11FIP2	ENSG00000107560	-0.300155	0.035973	0.160322	Cluster_1
ENSDARG00000068939	XAF1	XAF1	ENSG00000132530	-0.312753	0.037095	0.163576	Cluster_2
ENSDARG00000059581	mbd5	MBD5	ENSG00000204406	-0.315726	0.011058	0.070967	Cluster_9
ENSDARG00000100361	si:dkey-15h8.7	---	---	-0.318492	0.044064	0.184265	Cluster_5
ENSDARG00000062251	fbxl7	FBXL7	ENSG00000183580	-0.31899	0.025227	0.126166	Cluster_1
ENSDARG00000069244	si:ch211-244b2.2	---	ENSG00000173200	-0.322815	0.045923	0.189315	Cluster_2
ENSDARG00000079175	si:ch211-79k12.1	---	ENSG00000204305	-0.338151	0.017402	0.097202	Cluster_2
ENSDARG00000100143	lrp6	LRP6	ENSG00000070018	-0.344689	0.003269	0.028581	Cluster_9
ENSDARG00000022983	ccdc28a	CCDC28A	ENSG00000024862	-0.348285	0.021502	0.112889	Cluster_6
ENSDARG00000102147	fem1c	FEM1A	ENSG00000145780	-0.348675	0.014752	0.08647	Cluster_9
ENSDARG00000069378	pard6a	PARD6A	ENSG00000102981	-0.361947	0.054918	0.213346	Cluster_2
ENSDARG00000102097	nfkbiz	NFKBIZ	ENSG00000144802	-0.364629	0.048698	0.196918	Cluster_1
ENSDARG00000075887	herc3	HERC3	ENSG00000138641	-0.366796	0.037545	0.164881	Cluster_5
ENSDARG00000052688	paqr5b	---	ENSG00000137819	-0.367547	0.03462	0.156264	Cluster_5
ENSDARG00000020377	eif4g2a	EIF4G2	ENSG00000110321	-0.367692	0.009606	0.063744	Cluster_6
ENSDARG00000057125	pld1b	PLD1	ENSG00000075651	-0.371859	0.044023	0.184211	Cluster_2
ENSDARG00000104581	tom1	TOM1	ENSG00000100284	-0.380077	0.020787	0.110204	Cluster_5
ENSDARG00000103485	card14	CARD14	ENSG00000141527	-0.390178	0.027774	0.1348	Cluster_6
ENSDARG00000008884	hprt1	HPRT1	ENSG00000165704	-0.40306	0.003366	0.029183	Cluster_9
ENSDARG00000041464	CABZ01047424.1	---	---	-0.413569	0.012811	0.07885	Cluster_9
ENSDARG00000000747	lcmt2	LCMT2	ENSG00000168806	-0.419985	0.021129	0.111567	Cluster_5
ENSDARG00000024775	si:ch211-129c21.1	---	ENSG00000196189	-0.427635	0.042139	0.178838	Cluster_1
ENSDARG00000094522	si:ch211-14c7.2	---	---	-0.429874	0.047903	0.194774	Cluster_6
ENSDARG00000004392	hdr	TNFRSF10A	ENSG00000028137	-0.430118	0.01397	0.083442	Cluster_2
ENSDARG00000027547	TPGS1	TPGS1	ENSG00000141933	-0.433056	0.008078	0.056099	Cluster_9
ENSDARG00000052658	pptc7b	PPTC7	ENSG00000196850	-0.437033	0.038268	0.167163	Cluster_9
ENSDARG00000102321	si:ch73-299h12.1	---	---	-0.440021	0.04616	0.189985	Cluster_2
ENSDARG00000101282	ZSWIM6	ZSWIM6	ENSG00000130449	-0.443507	0.001206	0.013487	Cluster_9
ENSDARG00000032103	mapk6	MAPK6	ENSG00000069956	-0.447767	3.32e-05	0.000786	Cluster_1
ENSDARG00000099187	purg	PURG	ENSG00000172733	-0.461954	0.051952	0.20526	Cluster_9
ENSDARG00000087131	ifnlr1	IL22RA1	ENSG00000249624	-0.478248	0.015387	0.089066	Cluster_6
ENSDARG00000055365	si:dkey-25e12.3	---	ENSG00000111911	-0.479982	0.036845	0.163041	Cluster_6
ENSDARG00000105317	NA	---	---	-0.484964	0.053081	0.208539	Cluster_5
ENSDARG00000001057	bysl	BYSL	ENSG00000112578	-0.489556	0.00073	0.009191	Cluster_9
ENSDARG00000101906	zgc:113442	---	ENSG00000133561	-0.495766	0.022513	0.116627	Cluster_5
ENSDARG00000011855	aak1a	AAK1	ENSG00000115977	-0.50039	0.009923	0.065371	Cluster_9
ENSDARG00000024026	sdf2	SDF2	ENSG00000132581	-0.50273	0.005387	0.041778	Cluster_9
ENSDARG00000062206	skiv2l	SKIV2L	ENSG00000204351	-0.507726	0.00024	0.003828	Cluster_5
ENSDARG00000018096	scap	SCAP	ENSG00000114650	-0.509964	0.004118	0.033973	Cluster_9
ENSDARG00000009040	si:ch73-141c7.1	---	---	-0.513519	0.02913	0.139203	Cluster_6
ENSDARG00000079912	rapgefl1	RAPGEFL1	ENSG00000108352	-0.518632	0.026912	0.131947	Cluster_9
ENSDARG00000055518	pygma	PYGM	ENSG00000068976	-0.522547	0.026289	0.129968	Cluster_9
ENSDARG00000101985	socs9	---	---	-0.524825	0.003653	0.031108	Cluster_9
ENSDARG00000062465	pgap1	PGAP1	ENSG00000197121	-0.525521	0.018157	0.100156	Cluster_3
ENSDARG00000099887	SLA2_(2_of_2)	SLA2	ENSG00000101082	-0.526512	0.005686	0.043339	Cluster_2
ENSDARG00000102419	AZI2	AZI2	ENSG00000163512	-0.526815	0.019956	0.106946	Cluster_5
ENSDARG00000006110	chd	CHRD	ENSG00000090539	-0.530894	0.045701	0.188708	Cluster_3
ENSDARG00000002794	RNF14_(1_of_5)	RNF14	---	-0.531269	0.009528	0.063353	Cluster_1
ENSDARG00000057913	syt11a	SYT11	ENSG00000132718	-0.537783	0.018469	0.101101	Cluster_1
ENSDARG00000078195	fhit	FHIT	ENSG00000189283	-0.544039	0.009	0.060604	Cluster_1
ENSDARG00000069463	alox12	ALOX12	ENSG00000108839	-0.544589	0.008215	0.056786	Cluster_5
ENSDARG00000102883	SPTBN1	SPTBN1	ENSG00000115306	-0.546505	0.001377	0.014972	Cluster_9
ENSDARG00000103546	purbb	PURB	ENSG00000146676	-0.551033	0.00208	0.020493	Cluster_9
ENSDARG00000069706	prmt6	PRMT6	ENSG00000198890	-0.552555	0.017688	0.098407	Cluster_9
ENSDARG00000075389	si:ch211-281g13.4	---	ENSG00000138646	-0.556005	0.039686	0.171425	Cluster_2
ENSDARG00000004692	nabp1a	NABP1	ENSG00000173559	-0.562575	0.000507	0.006895	Cluster_6
ENSDARG00000029443	zgc:92242	---	ENSG00000196684	-0.565651	0.016705	0.094355	Cluster_10
ENSDARG00000039232	DUSP8_(2_of_2)	DUSP8	---	-0.566178	0.006385	0.047202	Cluster_2
ENSDARG00000024141	cav3	CAV3	ENSG00000182533	-0.566842	0.051858	0.205004	Cluster_9
ENSDARG00000058608	wsb2	WSB2	ENSG00000176871	-0.56816	0.007823	0.054822	Cluster_9
ENSDARG00000104263	FMNL1_(2_of_2)	FMNL1	ENSG00000184922	-0.574298	0.012167	0.076197	Cluster_2
ENSDARG00000013711	PLIN3	PLIN3	ENSG00000105355	-0.575382	0.020538	0.10924	Cluster_1
ENSDARG00000086842	dap1b	DAPL1	ENSG00000163331	-0.579698	0.014986	0.08746	Cluster_5
ENSDARG00000101196	CU469570.2	---	---	-0.581357	0.00032	0.004811	Cluster_9
ENSDARG00000040230	TRIM35_(10_of_38)	TRIM35	---	-0.586612	0.000582	0.007663	Cluster_2
ENSDARG00000068567	shha	SHH	ENSG00000164690	-0.590392	0.00464	0.037391	Cluster_5
ENSDARG00000061161	ube2j2	UBE2J2	ENSG00000160087	-0.591463	0.052083	0.205601	Cluster_1
ENSDARG00000053803	si:ch1073-201c17.1	---	---	-0.593855	0.051895	0.20509	Cluster_9
ENSDARG00000104958	KBTBD11	KBTBD11	ENSG00000176595	-0.594056	0.000969	0.011407	Cluster_9
ENSDARG00000088440	ssh2a	SSH2	ENSG00000141298	-0.595128	0.027688	0.134545	Cluster_10
ENSDARG00000098832	fam168a	FAM168A	ENSG00000054965	-0.595404	0.039002	0.169601	Cluster_3
ENSDARG00000097065	si:ch73-223p23.2	---	---	-0.596878	0.018381	0.100916	Cluster_2
ENSDARG00000089868	TNFRSF25	TNFRSF25	ENSG00000067182	-0.598798	0.004302	0.035265	Cluster_6
ENSDARG00000089586	ncam3	---	---	-0.599695	0.024249	0.123092	Cluster_6
ENSDARG00000067966	fem1a	FEM1A	---	-0.607076	0.000703	0.008964	Cluster_9
ENSDARG00000011770	dhrs12	DHRS12	ENSG00000102796	-0.61218	0.008565	0.058581	Cluster_9
ENSDARG00000021869	rcan2	RCAN2	ENSG00000172348	-0.613561	0.030337	0.143115	Cluster_9
ENSDARG00000074183	DGKK	DGKK	---	-0.613981	0.003729	0.031566	Cluster_6
ENSDARG00000088013	CYP27A1_(4_of_4)	CYP27A1	ENSG00000135929	-0.615246	0.02396	0.122194	Cluster_5
ENSDARG00000038315	pdxp	PDXP	---	-0.617758	0.010762	0.069453	Cluster_9
ENSDARG00000092980	si:dkey-166k9.2	---	---	-0.617869	0.034068	0.154695	Cluster_1
ENSDARG00000038489	b3gnt7	B3GNT7	ENSG00000156966	-0.619403	0.031707	0.147503	Cluster_1
ENSDARG00000074812	fhdc1	FHDC1	ENSG00000137460	-0.621072	0.009895	0.065216	Cluster_1
ENSDARG00000042954	slc17a9a	SLC17A9	ENSG00000101194	-0.622977	7.54e-05	0.001498	Cluster_10
ENSDARG00000036239	gatm	GATM	ENSG00000171766	-0.626242	0.027706	0.13459	Cluster_1
ENSDARG00000035961	KCNG2	KCNG2	ENSG00000178342	-0.633273	0.035623	0.159231	Cluster_9
ENSDARG00000075222	amer2	AMER2	ENSG00000165566	-0.633445	0.031008	0.145374	Cluster_2
ENSDARG00000097523	si:ch73-364h19.1	---	---	-0.635576	0.01224	0.076508	Cluster_6
ENSDARG00000062017	fsd1	FSD1	ENSG00000105255	-0.636051	0.012296	0.076691	Cluster_6
ENSDARG00000045391	cd226	CD226	ENSG00000150637	-0.636861	0.038379	0.167519	Cluster_2
ENSDARG00000099984	RNH1_(29_of_55)	RNH1	---	-0.637071	0.033554	0.153193	Cluster_6
ENSDARG00000104518	si:dkeyp-13d12.23	---	---	-0.640758	0.018634	0.101725	Cluster_2
ENSDARG00000101540	fgf3	FGF3	ENSG00000186895	-0.641929	0.024206	0.123	Cluster_9
ENSDARG00000105114	crebrf	CREBRF	ENSG00000164463	-0.644461	0.022052	0.114922	Cluster_3
ENSDARG00000040039	pttg1ipb	PTTG1IP	---	-0.64638	0.052954	0.208217	Cluster_10
ENSDARG00000035458	atp2a1l	---	ENSG00000132681	-0.647958	0.045852	0.189134	Cluster_9
ENSDARG00000029290	stx11b.1	STX11	ENSG00000135604	-0.64969	0.001809	0.018502	Cluster_10
ENSDARG00000101374	si:dkey-11n14.1	---	---	-0.651561	0.054334	0.21185	Cluster_2
ENSDARG00000032801	grk5	---	---	-0.651675	0.018274	0.100565	Cluster_2
ENSDARG00000029689	tkta	TKT	ENSG00000163931	-0.652557	0.050779	0.202067	Cluster_9
ENSDARG00000015123	zgc:101000	---	---	-0.654727	0.002317	0.022187	Cluster_10
ENSDARG00000076440	btbd6a	BTBD6	ENSG00000184887	-0.655093	0.028181	0.136211	Cluster_6
ENSDARG00000019081	DHDH_(1_of_2)	DHDH	ENSG00000104808	-0.656789	0.0005	0.006818	Cluster_3
ENSDARG00000061379	cmya5	---	ENSG00000164309	-0.657093	0.04104	0.175402	Cluster_9
ENSDARG00000029072	klf6a	KLF6	ENSG00000067082	-0.657254	0.021689	0.113626	Cluster_2
ENSDARG00000054026	mustn1a	RP5-966M1.6	ENSG00000272573	-0.65799	0.018007	0.099549	Cluster_2
ENSDARG00000075697	si:ch73-380l3.1	---	---	-0.660086	0.00085	0.010317	Cluster_10
ENSDARG00000093418	si:dkey-216e24.9	---	---	-0.665798	0.002935	0.026588	Cluster_2
ENSDARG00000001953	pfkfb3	PFKFB3	ENSG00000170525	-0.666821	0.013509	0.081667	Cluster_1
ENSDARG00000038422	entpd4	ENTPD4	ENSG00000197217	-0.667742	0.001913	0.019337	Cluster_1
ENSDARG00000089156	egr3	EGR3	ENSG00000179388	-0.671766	0.050073	0.200711	Cluster_1
ENSDARG00000088168	ablim3	ABLIM3	ENSG00000173210	-0.675509	0.0101	0.06616	Cluster_1
ENSDARG00000056245	zgc:162952	---	---	-0.677441	0.013814	0.08278	Cluster_1
ENSDARG00000059582	sowahcb	SOWAHC	ENSG00000198142	-0.678372	0.028809	0.138213	Cluster_1
ENSDARG00000079107	clec11a	CLEC11A	ENSG00000105472	-0.679252	0.004268	0.035029	Cluster_9
ENSDARG00000087110	akna	AKNA	ENSG00000106948	-0.682808	0.016272	0.092674	Cluster_2
ENSDARG00000077668	AKAP9_(1_of_2)	AKAP9	---	-0.683634	0.000115	0.002096	Cluster_9
ENSDARG00000059557	xylt2	XYLT2	ENSG00000015532	-0.684495	0.014292	0.08474	Cluster_1
ENSDARG00000096545	si:ch211-191a16.5	---	---	-0.68469	0.002623	0.02434	Cluster_5
ENSDARG00000096273	si:dkey-3n22.9	---	---	-0.684853	0.021402	0.112586	Cluster_5
ENSDARG00000039899	zbtb7a	ZBTB7A	---	-0.685821	0.015981	0.091559	Cluster_9
ENSDARG00000076747	TMCC1_(2_of_2)	TMCC1	ENSG00000172765	-0.688204	0.025526	0.127297	Cluster_1
ENSDARG00000056804	IL4I1	IL4I1	---	-0.690476	0.053167	0.20874	Cluster_6
ENSDARG00000077858	asip1	ASIP	ENSG00000101440	-0.695471	0.022645	0.117175	Cluster_9
ENSDARG00000019588	chico	TLE6	ENSG00000104964	-0.696341	0.038664	0.168393	Cluster_9
ENSDARG00000099825	si:dkey-16p6.1	---	---	-0.696442	0.036221	0.161118	Cluster_5
ENSDARG00000093244	si:ch211-32p8.1	---	---	-0.696942	0.053762	0.210297	Cluster_9
ENSDARG00000088087	KDM6B	KDM6B	ENSG00000132510	-0.697959	0.019164	0.103904	Cluster_6
ENSDARG00000035883	nt5c1aa	NT5C1A	ENSG00000116981	-0.698815	0.013694	0.082333	Cluster_1
ENSDARG00000043856	amd1	AMD1	ENSG00000123505	-0.699228	1.8e-05	0.000471	Cluster_9
ENSDARG00000039535	dapp1	DAPP1	ENSG00000070190	-0.701552	0.010153	0.066412	Cluster_2
ENSDARG00000023082	krt1-19d	KRT33A	---	-0.704535	0.051259	0.203413	Cluster_9
ENSDARG00000006235	brms1la	BRMS1L	---	-0.70509	0.012068	0.075747	Cluster_5
ENSDARG00000103362	FBXL19	FBXL19	ENSG00000099364	-0.708181	9.36e-06	0.000275	Cluster_9
ENSDARG00000089177	cyp46a1.3	CYP46A1	ENSG00000036530	-0.708628	0.000875	0.010537	Cluster_3
ENSDARG00000031506	flvcr2b	FLVCR2	ENSG00000119686	-0.709065	3.05e-08	2.39e-06	Cluster_10
ENSDARG00000091411	si:ch211-214p13.9	---	---	-0.709095	0.002582	0.024033	Cluster_2
ENSDARG00000020788	sla2	SLA2	ENSG00000101082	-0.713767	0.002056	0.020324	Cluster_2
ENSDARG00000095580	si:ch211-67e16.11	---	---	-0.720914	0.047155	0.192857	Cluster_3
ENSDARG00000056541	nr0b1	NR0B1	ENSG00000169297	-0.723669	0.052797	0.207826	Cluster_9
ENSDARG00000079272	tmem14cb	TMEM14C	---	-0.723731	0.001707	0.017742	Cluster_6
ENSDARG00000038785	abcf2a	ABCF2	ENSG00000285292	-0.723949	0.008531	0.058445	Cluster_1
ENSDARG00000103099	EARS2	EARS2	ENSG00000103356	-0.725731	0.005448	0.042084	Cluster_3
ENSDARG00000104571	gadd45ab	GADD45A	ENSG00000116717	-0.728671	0.045648	0.188573	Cluster_2
ENSDARG00000077762	SLC2A4RG	SLC2A4RG	---	-0.729109	0.016925	0.095176	Cluster_3
ENSDARG00000102867	SRF_(2_of_2)	SRF	ENSG00000112658	-0.731994	0.006524	0.047943	Cluster_9
ENSDARG00000102554	FUT9_(14_of_14)	FUT9	ENSG00000171124	-0.738817	0.000394	0.005652	Cluster_6
ENSDARG00000102141	CABZ01102632.1	---	---	-0.742353	4e-06	0.000135	Cluster_9
ENSDARG00000026294	erbb2	ERBB2	ENSG00000141736	-0.742433	0.011689	0.073982	Cluster_5
ENSDARG00000062991	abi1b	ABI1	ENSG00000136754	-0.745621	0.047687	0.194148	Cluster_9
ENSDARG00000075891	sall1b	SALL1	ENSG00000103449	-0.747071	0.045122	0.186989	Cluster_9
ENSDARG00000100755	si:ch1073-261d9.1	---	---	-0.754763	0.012337	0.076846	Cluster_5
ENSDARG00000034503	per2	PER2	ENSG00000132326	-0.755142	0.000155	0.00269	Cluster_1
ENSDARG00000020944	ezra	EZR	ENSG00000092820	-0.756881	0.016719	0.094372	Cluster_9
ENSDARG00000016623	si:ch211-195b13.1	---	---	-0.758414	0.006755	0.049198	Cluster_10
ENSDARG00000052091	rbpjb	RBPJ	ENSG00000168214	-0.759049	0.012571	0.077784	Cluster_3
ENSDARG00000010008	vim	VIM	ENSG00000026025	-0.759115	0.01112	0.071303	Cluster_1
ENSDARG00000090699	nlrb5	---	ENSG00000182261	-0.75924	0.007462	0.052971	Cluster_5
ENSDARG00000104687	slc16a9b	SLC16A9	ENSG00000165449	-0.76074	0.002268	0.021885	Cluster_3
ENSDARG00000073952	slc4a7	SLC4A7	ENSG00000033867	-0.767131	2.48e-05	0.000613	Cluster_1
ENSDARG00000079698	asb13a.1	ASB13	ENSG00000196372	-0.767198	0.019028	0.103288	Cluster_5
ENSDARG00000102591	btr30	MEFV	---	-0.767662	0.024316	0.123311	Cluster_9
ENSDARG00000069279	elovl7a	ELOVL7	ENSG00000164181	-0.769376	0.000168	0.002876	Cluster_2
ENSDARG00000056654	gna15.2	GNA15	ENSG00000060558	-0.770103	0.008056	0.056042	Cluster_1
ENSDARG00000003750	pfas	PFAS	ENSG00000178921	-0.772452	0.00473	0.037959	Cluster_3
ENSDARG00000082125	mir24-2	MIR24-2	---	-0.78024	0.05323	0.208832	Cluster_2
ENSDARG00000039943	fam46ba	FAM46B	ENSG00000158246	-0.781274	4.57e-08	3.36e-06	Cluster_1
ENSDARG00000088040	MDP1	MDP1	---	-0.783739	0.000907	0.010849	Cluster_6
ENSDARG00000007289	METRNL_(1_of_2)	METRNL	ENSG00000176845	-0.784366	0.021933	0.114515	Cluster_9
ENSDARG00000043281	stap2b	STAP2	ENSG00000178078	-0.784497	0.000556	0.007399	Cluster_2
ENSDARG00000058358	krt8	KRT85	---	-0.787878	0.002592	0.024105	Cluster_10
ENSDARG00000069710	si:dkey-27f16.4	---	---	-0.791754	0.013228	0.080595	Cluster_5
ENSDARG00000062114	papd7	PAPD7	ENSG00000112941	-0.792858	0.001845	0.018762	Cluster_1
ENSDARG00000075571	bicd2	BICD2	ENSG00000185963	-0.792976	0.001328	0.014543	Cluster_1
ENSDARG00000089340	rhobtb2b	RHOBTB2	ENSG00000008853	-0.793643	5.53e-05	0.00118	Cluster_9
ENSDARG00000099128	bcl2l16	---	---	-0.794899	0.046414	0.190681	Cluster_9
ENSDARG00000091092	zcchc10	ZCCHC10	ENSG00000155329	-0.798781	0.001214	0.01355	Cluster_1
ENSDARG00000095295	si:rp71-36a1.1	---	---	-0.799519	3.09e-07	1.63e-05	Cluster_3
ENSDARG00000076306	loxl3a	LOXL3	ENSG00000115318	-0.801295	0.005381	0.041744	Cluster_9
ENSDARG00000088650	TSNARE1	TSNARE1	ENSG00000171045	-0.802001	0.03147	0.14691	Cluster_2
ENSDARG00000013842	tbc1d19	TBC1D19	ENSG00000109680	-0.803154	0.005254	0.040953	Cluster_5
ENSDARG00000031269	rnf123	RNF123	ENSG00000164068	-0.803378	3.38e-07	1.76e-05	Cluster_9
ENSDARG00000035028	lpcat4	LPCAT4	ENSG00000176454	-0.809065	0.00021	0.003443	Cluster_5
ENSDARG00000055175	c1qtnf6a	---	ENSG00000133466	-0.809106	0.001396	0.015136	Cluster_3
ENSDARG00000079446	si:dkey-238f9.1	---	ENSG00000184599	-0.816236	0.049144	0.198173	Cluster_9
ENSDARG00000016527	helz2	HELZ2	ENSG00000130589	-0.820077	0.001397	0.015136	Cluster_5
ENSDARG00000061566	SLC7A3_(2_of_2)	SLC7A3	ENSG00000165349	-0.820721	0.002701	0.024915	Cluster_6
ENSDARG00000041835	ccl38a.5	---	ENSG00000006210	-0.820918	0.014094	0.083929	Cluster_2
ENSDARG00000043646	slc6a8	SLC6A8	ENSG00000130821	-0.822475	0.010445	0.067906	Cluster_9
ENSDARG00000063159	si:dkey-32e23.4	---	ENSG00000183486	-0.823781	0.034019	0.154627	Cluster_1
ENSDARG00000090820	slc2a10	SLC2A10	ENSG00000197496	-0.825209	0.026771	0.13144	Cluster_2
ENSDARG00000055370	zgc:163121	---	---	-0.825877	0.019602	0.105704	Cluster_1
ENSDARG00000104684	si:dkey-161l11.68	---	---	-0.827793	0.00611	0.045669	Cluster_2
ENSDARG00000103162	CABZ01046954.1	---	---	-0.830277	0.050705	0.201932	Cluster_6
ENSDARG00000052919	adrb3b	ADRB3	ENSG00000285880	-0.834341	0.039608	0.171204	Cluster_2
ENSDARG00000007241	mycb	MYC	ENSG00000136997	-0.83539	0.003407	0.029478	Cluster_1
ENSDARG00000057903	si:ch211-266g18.10	---	ENSG00000186439	-0.835769	0.039943	0.17203	Cluster_9
ENSDARG00000057440	si:dkey-228d14.5	---	---	-0.836866	0.008058	0.056042	Cluster_1
ENSDARG00000003865	pard6b	PARD6B	ENSG00000124171	-0.837129	2.84e-05	0.000687	Cluster_9
ENSDARG00000038754	plk3	PLK3	ENSG00000173846	-0.838647	0.027	0.132215	Cluster_6
ENSDARG00000040387	mmd	MMD	ENSG00000108960	-0.839201	0.00016	0.002761	Cluster_1
ENSDARG00000079373	fosl1b	---	ENSG00000175592	-0.840032	0.035558	0.159058	Cluster_9
ENSDARG00000069342	zgc:153115	---	ENSG00000129911	-0.84052	0.00019	0.003177	Cluster_1
ENSDARG00000003941	rrs1	RRS1	ENSG00000179041	-0.841117	0.003706	0.031433	Cluster_1
ENSDARG00000056279	ccdc157	CCDC157	ENSG00000187860	-0.844534	0.006954	0.05026	Cluster_5
ENSDARG00000104425	P2RY2_(2_of_3)	P2RY2	ENSG00000175591	-0.848306	0.050643	0.201765	Cluster_10
ENSDARG00000088017	PRAM1	PRAM1	---	-0.849429	1.07e-08	9.65e-07	Cluster_10
ENSDARG00000037285	mipa	MIP	ENSG00000135517	-0.849688	0.016389	0.093033	Cluster_5
ENSDARG00000104374	SMCHD1	SMCHD1	ENSG00000101596	-0.851027	4.84e-12	9.79e-10	Cluster_3
ENSDARG00000005246	asb3	GPR75-ASB3	ENSG00000270898	-0.851299	4.55e-09	4.52e-07	Cluster_3
ENSDARG00000007080	rhcgl1	RHCG	ENSG00000140519	-0.853564	0.014646	0.086097	Cluster_1
ENSDARG00000079614	ftr38	---	---	-0.85396	0.001709	0.017748	Cluster_3
ENSDARG00000076142	trib1	TRIB1	---	-0.855255	0.003291	0.028742	Cluster_6
ENSDARG00000086300	FAM107A	FAM107A	ENSG00000168309	-0.85856	0.044482	0.185316	Cluster_3
ENSDARG00000055632	smtnl	SMTNL2	ENSG00000188176	-0.861351	0.001811	0.018511	Cluster_1
ENSDARG00000061747	C9HXorf36	CXorf36	ENSG00000147113	-0.864068	0.017604	0.09805	Cluster_5
ENSDARG00000088222	fam78ab	FAM78A	ENSG00000126882	-0.864937	0.006797	0.049408	Cluster_3
ENSDARG00000099262	si:dkey-16p6.1	---	---	-0.865249	0.054439	0.212052	Cluster_2
ENSDARG00000093412	sertad2a	---	---	-0.865707	7.28e-06	0.000226	Cluster_10
ENSDARG00000103770	ARMC6	ARMC6	ENSG00000105676	-0.867974	0.000408	0.005814	Cluster_9
ENSDARG00000062662	lmod3	LMOD3	---	-0.868184	0.002146	0.021045	Cluster_9
ENSDARG00000098444	si:dkey-3h2.4	---	---	-0.869303	0.053606	0.209744	Cluster_6
ENSDARG00000014427	mxe	MX1	ENSG00000183486	-0.872086	0.044138	0.184486	Cluster_10
ENSDARG00000075754	mri1	MRI1	ENSG00000037757	-0.872643	0.001104	0.01259	Cluster_9
ENSDARG00000053389	jade2	JADE2	ENSG00000043143	-0.877295	0.013389	0.081165	Cluster_9
ENSDARG00000070121	rhoh	RHOH	ENSG00000168421	-0.87832	4.01e-07	2.03e-05	Cluster_10
ENSDARG00000077489	lrfn2b	LRFN2	ENSG00000156564	-0.881228	0.050944	0.202596	Cluster_10
ENSDARG00000095348	sh2d1aa	---	---	-0.881667	0.029655	0.140919	Cluster_5
ENSDARG00000042368	kif26aa	KIF26A	ENSG00000066735	-0.884942	0.000449	0.006266	Cluster_9
ENSDARG00000043799	KLHL29_(1_of_2)	KLHL29	ENSG00000119771	-0.887654	0.038181	0.166992	Cluster_9
ENSDARG00000044541	ppp1r14ba	PPP1R14B	ENSG00000173457	-0.888405	0.001315	0.014462	Cluster_2
ENSDARG00000001993	myhb	MYH13	---	-0.889426	0.027439	0.133765	Cluster_9
ENSDARG00000076846	nitr6a	---	ENSG00000211797	-0.891025	0.051707	0.204638	Cluster_2
ENSDARG00000009505	slmo2	SLMO2	ENSG00000101166	-0.892062	0.013601	0.082054	Cluster_10
ENSDARG00000015033	slc23a1	SLC23A1	ENSG00000170482	-0.89513	0.037581	0.165012	Cluster_10
ENSDARG00000102589	rsf1a	RSF1	---	-0.895316	0.004532	0.036688	Cluster_10
ENSDARG00000051880	kcnj11	KCNJ11	ENSG00000187486	-0.896293	0.000311	0.004709	Cluster_9
ENSDARG00000077882	wisp2	WISP2	ENSG00000064205	-0.896601	0.005016	0.039569	Cluster_10
ENSDARG00000102720	zgc:123284	---	ENSG00000157326	-0.89702	0.054351	0.211864	Cluster_5
ENSDARG00000099866	CABZ01085552.1	---	---	-0.89769	0.013237	0.080616	Cluster_9
ENSDARG00000012311	myoz2a	MYOZ2	ENSG00000172399	-0.901583	0.003374	0.029232	Cluster_9
ENSDARG00000103063	si:dkey-156c23.1	---	---	-0.902503	0.038181	0.166992	Cluster_10
ENSDARG00000077011	uhrf1bp1	UHRF1BP1	ENSG00000065060	-0.904847	0.005328	0.041421	Cluster_3
ENSDARG00000095915	col6a3	---	---	-0.906036	0.016689	0.094346	Cluster_3
ENSDARG00000077207	lzts2b	LZTS2	ENSG00000107816	-0.906956	0.000898	0.010775	Cluster_9
ENSDARG00000099581	TNXB_(2_of_2)	TNXB	---	-0.907647	0.000431	0.006056	Cluster_9
ENSDARG00000056764	hydin	HYDIN	---	-0.90967	0.016012	0.091697	Cluster_9
ENSDARG00000077257	timd4	HAVCR1	---	-0.910181	0.020613	0.10955	Cluster_10
ENSDARG00000002249	tbxas1	TBXAS1	ENSG00000059377	-0.911093	3.36e-10	4.78e-08	Cluster_10
ENSDARG00000097700	si:dkey-23k10.2	---	---	-0.912349	0.007706	0.054326	Cluster_5
ENSDARG00000063079	ago3b	AGO3	ENSG00000126070	-0.91312	0.008109	0.056243	Cluster_1
ENSDARG00000098537	SPATA22	SPATA22	ENSG00000141255	-0.913527	0.000737	0.009247	Cluster_10
ENSDARG00000030514	acsl1a	ACSL1	ENSG00000151726	-0.916015	3.16e-06	0.000111	Cluster_5
ENSDARG00000100947	mafk	MAFK	ENSG00000198517	-0.916444	0.00819	0.056669	Cluster_10
ENSDARG00000092948	gna15.3	GNA15	ENSG00000060558	-0.917191	0.035815	0.15977	Cluster_5
ENSDARG00000046053	slc27a6	SLC27A6	ENSG00000113396	-0.919176	0.000335	0.004987	Cluster_3
ENSDARG00000099623	gpr34l	---	---	-0.919494	0.012688	0.078369	Cluster_2
ENSDARG00000040284	si:dkey-79d12.5	---	---	-0.919736	0.001828	0.018618	Cluster_10
ENSDARG00000089094	---	---	ENSG00000198488	-0.924228	0.004961	0.039237	Cluster_9
ENSDARG00000091996	si:ch211-117m20.5	---	ENSG00000134827	-0.925812	0.010726	0.069268	Cluster_2
ENSDARG00000104328	si:ch211-276i6.1	---	---	-0.926272	0.007201	0.051577	Cluster_2
ENSDARG00000044038	zbtb2a	ZBTB2	ENSG00000181472	-0.929135	1.65e-05	0.000437	Cluster_10
ENSDARG00000019360	sec23b	SEC23B	ENSG00000101310	-0.929462	0.000168	0.00288	Cluster_10
ENSDARG00000076839	zgc:153258	---	---	-0.930696	0.01598	0.091559	Cluster_1
ENSDARG00000098478	CABZ01069194.1	---	---	-0.932625	0.005947	0.0448	Cluster_10
ENSDARG00000100160	RNH1_(30_of_55)	RNH1	---	-0.933157	0.048395	0.196032	Cluster_5
ENSDARG00000067801	SEMA4D	SEMA4D	ENSG00000187764	-0.934378	0.00138	0.014992	Cluster_2
ENSDARG00000099325	gig2i	---	---	-0.935122	0.031474	0.14691	Cluster_2
ENSDARG00000079271	dcxr	DCXR	ENSG00000169738	-0.937518	0.008221	0.056814	Cluster_10
ENSDARG00000044973	zgc:171226	KRT33A	---	-0.937535	2.2e-06	8.24e-05	Cluster_2
ENSDARG00000089821	BX957278.2	---	---	-0.939792	7.77e-06	0.000237	Cluster_3
ENSDARG00000075975	slc45a3	SLC45A3	ENSG00000158715	-0.939913	0.002959	0.026731	Cluster_9
ENSDARG00000056910	NFASC_(1_of_2)	NFASC	ENSG00000163531	-0.94042	0.040371	0.173313	Cluster_1
ENSDARG00000097615	si:ch211-108d22.2	---	ENSG00000174885	-0.94095	0.018273	0.100565	Cluster_3
ENSDARG00000101977	TRIM14_(21_of_28)	TRIM14	---	-0.942145	0.000575	0.00758	Cluster_10
ENSDARG00000039931	slc25a33	SLC25A33	ENSG00000171612	-0.94235	1.61e-07	9.34e-06	Cluster_1
ENSDARG00000096717	si:rp71-1c10.7	---	---	-0.942893	0.000729	0.009185	Cluster_10
ENSDARG00000041257	smtnl1	---	---	-0.94404	0.009192	0.061546	Cluster_10
ENSDARG00000104075	BX323854.5	---	---	-0.945373	0.012236	0.076508	Cluster_3
ENSDARG00000103060	si:ch211-134a4.8	---	ENSG00000259823	-0.946134	0.000312	0.004712	Cluster_5
ENSDARG00000104398	si:ch73-343g19.4	---	---	-0.946451	0.013627	0.082087	Cluster_2
ENSDARG00000087144	FAM183A	FAM183A	ENSG00000186973	-0.950717	0.046854	0.19199	Cluster_2
ENSDARG00000076014	ERC1_(3_of_3)	ERC1	ENSG00000082805	-0.953512	0.000688	0.008819	Cluster_9
ENSDARG00000068288	lamc2	---	ENSG00000135862	-0.954999	0.013313	0.080884	Cluster_9
ENSDARG00000091718	BX649490.1	---	---	-0.957085	0.029451	0.140235	Cluster_9
ENSDARG00000103143	si:dkey-19c16.12	---	---	-0.957353	0.010299	0.067102	Cluster_10
ENSDARG00000040851	plekhh2	PLEKHH2	ENSG00000152527	-0.961153	2.41e-06	8.89e-05	Cluster_5
ENSDARG00000099254	CR626884.1	---	---	-0.961379	0.046012	0.189542	Cluster_3
ENSDARG00000105100	RNH1_(54_of_55)	RNH1	---	-0.962822	0.012259	0.076558	Cluster_1
ENSDARG00000053835	plekhh1	PLEKHH1	ENSG00000054690	-0.962888	0.007935	0.055396	Cluster_3
ENSDARG00000008485	LRP3	LRP3	ENSG00000130881	-0.963153	0.003235	0.028388	Cluster_10
ENSDARG00000004696	eefsec	EEFSEC	ENSG00000132394	-0.96522	3.89e-05	0.000889	Cluster_3
ENSDARG00000004748	zgc:100868	PRSS53	ENSG00000172382	-0.967985	0.001913	0.019337	Cluster_10
ENSDARG00000071724	ankha	ANKH	ENSG00000154122	-0.972301	0.02792	0.135371	Cluster_2
ENSDARG00000016868	rhobtb2a	---	---	-0.975261	0.016321	0.09284	Cluster_9
ENSDARG00000098135	stk40	STK40	ENSG00000196182	-0.978401	2.95e-06	0.000106	Cluster_10
ENSDARG00000043131	BX664625.1	---	---	-0.980586	0.032619	0.150445	Cluster_10
ENSDARG00000023217	crema	---	ENSG00000095794	-0.980677	0.008918	0.060254	Cluster_6
ENSDARG00000099906	si:ch1073-182o11.2	---	---	-0.980982	0.01327	0.080765	Cluster_9
ENSDARG00000076056	IYD	IYD	ENSG00000009765	-0.980985	0.032643	0.150506	Cluster_9
ENSDARG00000102805	cyp2aa12	---	ENSG00000138115	-0.981325	0.019953	0.106946	Cluster_1
ENSDARG00000031015	dtna	DTNA	ENSG00000134769	-0.985396	0.003332	0.028992	Cluster_9
ENSDARG00000052279	osgn1	OSGIN1	ENSG00000140961	-0.985808	1.08e-05	0.000309	Cluster_1
ENSDARG00000090337	pprc1	PPRC1	ENSG00000148840	-0.985905	8.37e-05	0.00163	Cluster_1
ENSDARG00000076250	rasef	RASEF	ENSG00000165105	-0.986472	0.00139	0.015071	Cluster_9
ENSDARG00000091381	si:dkey-191j3.2	---	---	-0.988788	0.006036	0.04523	Cluster_2
ENSDARG00000068103	cfap45	CFAP45	ENSG00000213085	-0.990733	0.003496	0.030095	Cluster_1
ENSDARG00000052192	s1pr5b	S1PR5	ENSG00000180739	-0.994425	0.009193	0.061546	Cluster_1
ENSDARG00000077760	ascc1	ASCC1	ENSG00000138303	-0.998536	0.003235	0.028388	Cluster_2
ENSDARG00000061549	foxo1b	FOXO1	ENSG00000150907	-0.999128	0.006019	0.045146	Cluster_10
ENSDARG00000074487	CR762483.1	---	---	-1.00103	0.006857	0.049737	Cluster_10
ENSDARG00000022185	RGL3_(1_of_2)	RGL3	---	-1.0013	0.037466	0.164641	Cluster_10
ENSDARG00000067507	kctd8	KCTD8	ENSG00000183783	-1.00145	0.015883	0.091183	Cluster_9
ENSDARG00000079771	PEA15	PEA15	ENSG00000162734	-1.00193	0.001203	0.013457	Cluster_9
ENSDARG00000086512	FP102464.1	PRODH	ENSG00000100033	-1.00296	0.00315	0.027984	Cluster_10
ENSDARG00000093671	crp4	---	---	-1.00296	0.008439	0.057932	Cluster_3
ENSDARG00000052376	b3gnt2a	B3GNT2	ENSG00000170340	-1.0035	4.17e-05	0.00094	Cluster_9
ENSDARG00000001656	psmb10	---	---	-1.00462	1.11e-07	6.95e-06	Cluster_10
ENSDARG00000104114	setd8b	SETD8	---	-1.00503	0.006692	0.048882	Cluster_10
ENSDARG00000069895	CR392036.1	---	ENSG00000133561	-1.00526	1.8e-06	7.02e-05	Cluster_2
ENSDARG00000101641	trpm2	TRPM2	ENSG00000142185	-1.00615	0.005013	0.039558	Cluster_3
ENSDARG00000069542	si:dkey-8e10.2	---	---	-1.00671	0.010424	0.067852	Cluster_10
ENSDARG00000100360	si:ch211-125c23.3	---	---	-1.00686	0.003542	0.030391	Cluster_10
ENSDARG00000104387	slc4a5	SLC4A5	ENSG00000188687	-1.00982	0.018661	0.101811	Cluster_10
ENSDARG00000074646	ADAMTS16	ADAMTS16	ENSG00000145536	-1.01018	0.013331	0.080965	Cluster_10
ENSDARG00000003041	CABZ01111496.1	---	---	-1.01105	0.009558	0.063489	Cluster_9
ENSDARG00000090617	CTIF	CTIF	ENSG00000134030	-1.01171	3.11e-05	0.000742	Cluster_3
ENSDARG00000004218	rnd1l	RND1	ENSG00000172602	-1.01217	0.008523	0.058407	Cluster_10
ENSDARG00000061746	arhgef9a	ARHGEF9	---	-1.0126	0.000101	0.001892	Cluster_1
ENSDARG00000100709	agxt2	AGXT2	ENSG00000113492	-1.01311	0.003232	0.028385	Cluster_10
ENSDARG00000077559	NCOA7_(1_of_2)	NCOA7	ENSG00000111912	-1.01312	4.7e-05	0.001033	Cluster_10
ENSDARG00000002204	hspb11	---	ENSG00000260325	-1.01642	0.015675	0.090331	Cluster_1
ENSDARG00000042123	nudt3b	NUDT3	ENSG00000272325	-1.0213	0.034956	0.157297	Cluster_10
ENSDARG00000008849	ptprq	PTPRQ	---	-1.02203	0.000116	0.002112	Cluster_10
ENSDARG00000088701	tlr20.4	---	ENSG00000137507	-1.02227	0.043368	0.182349	Cluster_10
ENSDARG00000002779	pdx1	PDX1	---	-1.02367	0.034528	0.155977	Cluster_3
ENSDARG00000087518	si:dkey-261p22.1	---	---	-1.02382	0.039671	0.171387	Cluster_10
ENSDARG00000037576	---	---	ENSG00000169676	-1.0246	0.005525	0.042462	Cluster_3
ENSDARG00000069095	gls2a	GLS2	ENSG00000135423	-1.0249	0.000961	0.011327	Cluster_10
ENSDARG00000097175	si:dkey-207j16.11	---	---	-1.02604	0.024454	0.123695	Cluster_3
ENSDARG00000027963	camkva	CAMKV	ENSG00000164076	-1.02643	0.042164	0.178861	Cluster_9
ENSDARG00000015709	hsd17b12a	HSD17B12	ENSG00000149084	-1.0276	1.94e-05	0.000501	Cluster_10
ENSDARG00000063451	ccdc13	CCDC13	ENSG00000280571	-1.02776	0.001166	0.013102	Cluster_10
ENSDARG00000088929	ypel5	YPEL5	ENSG00000119801	-1.02921	1.57e-05	0.00042	Cluster_3
ENSDARG00000039724	OSBPL8	OSBPL8	ENSG00000091039	-1.0294	0.026462	0.130501	Cluster_10
ENSDARG00000077633	magixb	---	ENSG00000269313	-1.03016	0.000567	0.007495	Cluster_3
ENSDARG00000079469	TRPC7	TRPC7	ENSG00000069018	-1.03082	0.002389	0.022642	Cluster_10
ENSDARG00000089467	fam161b	FAM161B	ENSG00000156050	-1.03097	0.000372	0.005431	Cluster_10
ENSDARG00000071074	rccd1	RCCD1	ENSG00000166965	-1.03106	4.57e-05	0.001012	Cluster_10
ENSDARG00000019392	stat5a	STAT5A	ENSG00000173757	-1.03138	0.001112	0.012648	Cluster_3
ENSDARG00000091715	si:dkey-162h11.2	---	---	-1.03152	0.006546	0.048015	Cluster_1
ENSDARG00000042370	ptafr	PTAFR	ENSG00000169403	-1.03232	0.000422	0.005968	Cluster_3
ENSDARG00000100133	lect1	LECT1	---	-1.03239	0.01046	0.067964	Cluster_10
ENSDARG00000103752	DUSP26	DUSP26	ENSG00000133878	-1.03331	0.002973	0.02683	Cluster_3
ENSDARG00000095152	PKIB_(2_of_2)	PKIB	---	-1.03381	0.007075	0.050924	Cluster_10
ENSDARG00000097635	wu:fb18f06	---	---	-1.03413	0.000107	0.00198	Cluster_10
ENSDARG00000057141	zgc:110045	---	ENSG00000183570	-1.03438	0.022477	0.116498	Cluster_3
ENSDARG00000101997	si:dkey-257e4.2	---	---	-1.03489	0.000961	0.011327	Cluster_10
ENSDARG00000024032	coch	COCH	ENSG00000100473	-1.03509	0.002756	0.025317	Cluster_3
ENSDARG00000020655	INSM2	INSM2	ENSG00000168348	-1.03529	0.002238	0.021672	Cluster_10
ENSDARG00000096792	si:dkey-66i24.10	---	---	-1.03596	0.048614	0.196635	Cluster_3
ENSDARG00000100309	zgc:136308	---	---	-1.03809	1.83e-05	0.000477	Cluster_10
ENSDARG00000019763	acp5a	ACP5	ENSG00000102575	-1.03847	0.006977	0.050366	Cluster_10
ENSDARG00000103114	ndufa4l2a	NDUFA4L2	ENSG00000185633	-1.03904	4.47e-05	0.000996	Cluster_10
ENSDARG00000027903	adamtsl3	ADAMTSL3	ENSG00000156218	-1.03971	0.015424	0.089261	Cluster_3
ENSDARG00000059485	EMB	EMB	ENSG00000170571	-1.04025	0.002941	0.026613	Cluster_10
ENSDARG00000086374	isg15	ISG15	ENSG00000187608	-1.04031	0.03231	0.149635	Cluster_6
ENSDARG00000032039	mxd1	MXD1	ENSG00000059728	-1.04046	0.045046	0.186789	Cluster_3
ENSDARG00000005853	slc25a6	SLC25A5	ENSG00000169100	-1.04176	0.02627	0.129919	Cluster_1
ENSDARG00000070961	lepr	LEPR	ENSG00000116678	-1.04182	0.001981	0.019845	Cluster_1
ENSDARG00000091209	ucp3	---	---	-1.04184	0.025836	0.128329	Cluster_2
ENSDARG00000105136	ccdc50	CCDC50	ENSG00000152492	-1.04291	2.1e-09	2.34e-07	Cluster_3
ENSDARG00000042608	ICA1	ICA1	ENSG00000003147	-1.04297	0.006336	0.046949	Cluster_10
ENSDARG00000100313	pip5k1cb	PIP5K1C	ENSG00000186111	-1.0431	1.38e-05	0.000375	Cluster_3
ENSDARG00000092443	si:ch211-145g9.5	---	---	-1.04356	0.02201	0.114778	Cluster_10
ENSDARG00000099599	pigrl2.3	---	ENSG00000162897	-1.04374	0.020357	0.10854	Cluster_10
ENSDARG00000070229	C11H1orf116_(1_of_2)	C1orf116	ENSG00000182795	-1.04565	0.009502	0.063194	Cluster_6
ENSDARG00000036787	abcb3l1	TAP2	---	-1.04894	2.01e-06	7.68e-05	Cluster_3
ENSDARG00000053475	ngb	NGB	ENSG00000165553	-1.04908	0.003391	0.029359	Cluster_3
ENSDARG00000069978	si:ch211-67e16.2	---	---	-1.04946	0.008043	0.055997	Cluster_5
ENSDARG00000006607	gpr27	GPR27	---	-1.04995	0.00546	0.042105	Cluster_9
ENSDARG00000071076	ldhbb	LDHB	ENSG00000285854	-1.05213	7.19e-05	0.001443	Cluster_3
ENSDARG00000061541	unc5db	UNC5D	ENSG00000156687	-1.05232	0.047025	0.192552	Cluster_2
ENSDARG00000098836	MYOCD	MYOCD	---	-1.05272	7.15e-06	0.000223	Cluster_3
ENSDARG00000088140	hsd17b7	HSD17B7	ENSG00000132196	-1.05755	0.028431	0.137039	Cluster_3
ENSDARG00000000551	slc1a4	SLC1A4	ENSG00000115902	-1.05781	0.034927	0.157219	Cluster_9
ENSDARG00000098423	trgv2	---	---	-1.05815	0.019675	0.10604	Cluster_5
ENSDARG00000090728	tnfrsf9b	TNFRSF9	---	-1.05825	0.006123	0.045739	Cluster_10
ENSDARG00000094198	si:dkey-100j22.7	---	---	-1.06143	0.034036	0.154627	Cluster_3
ENSDARG00000004262	cyp46a1.2	CYP46A1	ENSG00000036530	-1.06199	1.11e-05	0.000316	Cluster_10
ENSDARG00000098860	FAM57A	FAM57A	ENSG00000167695	-1.06268	1.9e-06	7.34e-05	Cluster_10
ENSDARG00000053326	gna11b	---	---	-1.06271	0.000714	0.009062	Cluster_3
ENSDARG00000075274	TEAD4	TEAD4	---	-1.06408	8.48e-05	0.001646	Cluster_10
ENSDARG00000012060	thbs3b	THBS3	ENSG00000169231	-1.06512	0.000861	0.010418	Cluster_10
ENSDARG00000095898	si:dkey-193l3.9	---	---	-1.06513	0.026575	0.130778	Cluster_3
ENSDARG00000101687	MAP4_(3_of_3)	MAP4	ENSG00000047849	-1.06552	0.000244	0.003884	Cluster_3
ENSDARG00000067850	jund	JUND	ENSG00000130522	-1.06712	4.01e-05	0.000913	Cluster_10
ENSDARG00000044774	pou5f3	POU5F1	ENSG00000198914	-1.06822	0.017272	0.09671	Cluster_10
ENSDARG00000079572	plcd3b	PLCD3	ENSG00000161714	-1.06852	0.000484	0.006636	Cluster_10
ENSDARG00000103077	si:rp71-81e14.2	---	ENSG00000173762	-1.06951	1.1e-09	1.36e-07	Cluster_10
ENSDARG00000005626	RHOU_(1_of_2)	RHOU	ENSG00000116574	-1.07245	0.032196	0.149307	Cluster_1
ENSDARG00000061357	CHST5	CHST5	---	-1.07248	0.007512	0.05326	Cluster_1
ENSDARG00000010572	slc25a25a	---	ENSG00000148339	-1.07255	0.005611	0.04298	Cluster_10
ENSDARG00000007398	LRRK1	LRRK1	ENSG00000154237	-1.073	0.008982	0.06054	Cluster_3
ENSDARG00000020178	nova1	NOVA1	ENSG00000139910	-1.07484	0.000221	0.003585	Cluster_3
ENSDARG00000068923	umodl1	UMODL1	ENSG00000177398	-1.07488	0.049853	0.200136	Cluster_10
ENSDARG00000098716	PARP11	PARP11	ENSG00000111224	-1.07566	0.002432	0.02295	Cluster_10
ENSDARG00000078254	ftr14l	---	---	-1.07802	5.75e-06	0.000183	Cluster_10
ENSDARG00000074179	CALHM2_(2_of_2)	CALHM2	ENSG00000138172	-1.07827	0.047104	0.192686	Cluster_9
ENSDARG00000105467	NA	---	ENSG00000179934	-1.0789	0.000391	0.005639	Cluster_10
ENSDARG00000086977	atxn1l	ATXN1L	ENSG00000224470	-1.07955	0.037752	0.165635	Cluster_2
ENSDARG00000096603	bmb	---	---	-1.08034	0.001813	0.018522	Cluster_10
ENSDARG00000093498	C10H5orf30	C5orf30	ENSG00000181751	-1.08112	0.00862	0.058854	Cluster_3
ENSDARG00000018065	ntm	---	ENSG00000183715	-1.08192	0.020031	0.107193	Cluster_10
ENSDARG00000101048	si:ch1073-154p7.1	---	---	-1.08198	5.68e-05	0.001201	Cluster_10
ENSDARG00000031489	OGN_(1_of_2)	OGN	ENSG00000106809	-1.08334	0.002338	0.02233	Cluster_10
ENSDARG00000021688	mxa	MX1	ENSG00000183486	-1.08337	7.56e-08	5.09e-06	Cluster_10
ENSDARG00000033684	oxgr1a.1	OXGR1	ENSG00000165621	-1.08432	0.011866	0.074761	Cluster_1
ENSDARG00000099381	si:dkey-27n6.1	---	---	-1.08784	0.02271	0.117437	Cluster_10
ENSDARG00000099298	xrcc5	XRCC5	ENSG00000079246	-1.08797	1.11e-05	0.000316	Cluster_3
ENSDARG00000105398	NA	---	ENSG00000135392	-1.0883	6e-07	2.89e-05	Cluster_10
ENSDARG00000010347	acer1	ACER1	ENSG00000167769	-1.08995	0.010215	0.066658	Cluster_9
ENSDARG00000041873	---	---	---	-1.09051	0.003866	0.032405	Cluster_5
ENSDARG00000092362	hsp70.2	---	ENSG00000126803	-1.09078	0.011556	0.073271	Cluster_1
ENSDARG00000100630	lye	---	---	-1.09112	3.49e-05	0.000816	Cluster_10
ENSDARG00000078399	FO704819.2	---	---	-1.0914	0.000526	0.007088	Cluster_9
ENSDARG00000104502	si:dkey-264f17.5	---	---	-1.09195	0.019689	0.106094	Cluster_10
ENSDARG00000102927	si:dkey-261o4.6	---	---	-1.09264	0.017508	0.097659	Cluster_5
ENSDARG00000078283	LRRC8E	LRRC8E	ENSG00000077454	-1.09425	0.000733	0.009215	Cluster_10
ENSDARG00000068274	ANKRD65	ANKRD65	---	-1.09594	0.00504	0.039713	Cluster_3
ENSDARG00000070069	pitx3	PITX3	ENSG00000069011	-1.09661	1.02e-08	9.22e-07	Cluster_10
ENSDARG00000100772	si:ch211-154c21.1	---	ENSG00000087116	-1.09758	0.041187	0.175843	Cluster_9
ENSDARG00000101799	si:ch1073-82l19.1	ZYG11B	ENSG00000203995	-1.09851	1.33e-07	7.98e-06	Cluster_10
ENSDARG00000014490	tac1	TAC1	ENSG00000006128	-1.09853	0.009804	0.064831	Cluster_3
ENSDARG00000063332	shank3a	---	ENSG00000251322	-1.09915	0.042286	0.179231	Cluster_10
ENSDARG00000031845	mboat2a	MBOAT2	ENSG00000143797	-1.10046	0.001542	0.016339	Cluster_10
ENSDARG00000076473	trim37	TRIM37	ENSG00000108395	-1.1009	1.4e-14	4.56e-12	Cluster_3
ENSDARG00000028625	jph2	JPH2	ENSG00000149596	-1.10115	0.000467	0.006471	Cluster_9
ENSDARG00000007172	plxna3	PLXNA3	---	-1.10386	0.000123	0.00221	Cluster_10
ENSDARG00000052881	dnajb5	DNAJB5	ENSG00000137094	-1.10401	0.008309	0.057229	Cluster_10
ENSDARG00000061051	BRINP3_(1_of_3)	BRINP3	ENSG00000162670	-1.10423	0.008929	0.060278	Cluster_3
ENSDARG00000023228	vsnl1a	VSNL1	ENSG00000163032	-1.10444	4.97e-06	0.000162	Cluster_10
ENSDARG00000057575	pnp4a	---	ENSG00000198805	-1.10623	0.001661	0.017402	Cluster_10
ENSDARG00000073761	MYO19	MYO19	ENSG00000278259	-1.10655	1.24e-06	5.24e-05	Cluster_10
ENSDARG00000021787	abcb5	---	---	-1.10732	3.26e-10	4.66e-08	Cluster_3
ENSDARG00000091535	ccser2b	CCSER2	ENSG00000107771	-1.11022	0.005424	0.041969	Cluster_10
ENSDARG00000077845	si:ch211-67f13.7	POMZP3	---	-1.11086	7.12e-06	0.000222	Cluster_2
ENSDARG00000098736	si:dkey-201i2.4	---	---	-1.11109	0.035625	0.159231	Cluster_10
ENSDARG00000100031	TADA1	TADA1	ENSG00000152382	-1.11146	8.82e-05	0.001699	Cluster_9
ENSDARG00000099265	slc7a5	SLC7A5	ENSG00000103257	-1.11172	0.000834	0.010148	Cluster_1
ENSDARG00000069957	zgc:162936	---	---	-1.11244	0.00155	0.016392	Cluster_3
ENSDARG00000070116	nit1	NIT1	ENSG00000158793	-1.11293	0.030941	0.145165	Cluster_10
ENSDARG00000077308	gpr84	GPR84	ENSG00000139572	-1.11394	0.015898	0.091252	Cluster_1
ENSDARG00000074979	larp4ab	LARP4	ENSG00000161813	-1.11492	3.96e-08	3e-06	Cluster_9
ENSDARG00000045671	ifng1-1	---	ENSG00000111537	-1.11559	0.037315	0.164206	Cluster_2
ENSDARG00000102316	si:dkey-237m9.2	ZNF391	---	-1.11636	0.048322	0.195821	Cluster_6
ENSDARG00000087624	LRRC2	LRRC2	---	-1.11661	0.008377	0.057576	Cluster_10
ENSDARG00000103957	aamdc	AAMDC	ENSG00000087884	-1.11888	2.54e-05	0.000627	Cluster_3
ENSDARG00000091287	ebf3b	---	---	-1.12057	0.021113	0.111507	Cluster_2
ENSDARG00000042003	si:dkey-78l4.13	---	---	-1.1206	0.015667	0.090317	Cluster_2
ENSDARG00000058372	mcph1	MCPH1	ENSG00000147316	-1.12112	0.006047	0.045285	Cluster_3
ENSDARG00000000796	nr4a1	NR4A1	ENSG00000123358	-1.12218	0.005819	0.04411	Cluster_10
ENSDARG00000100104	zgc:101785	---	ENSG00000265190	-1.12451	0.000971	0.011416	Cluster_5
ENSDARG00000097733	adnpa	---	---	-1.12481	0.027553	0.134125	Cluster_3
ENSDARG00000068104	CABZ01041002.1	---	ENSG00000204301	-1.12577	0.045049	0.186789	Cluster_9
ENSDARG00000011929	plp1b	PLP1	ENSG00000123560	-1.12587	4.9e-08	3.55e-06	Cluster_10
ENSDARG00000058159	ipo8	IPO8	ENSG00000133704	-1.12727	0.000416	0.005902	Cluster_10
ENSDARG00000042259	tgfbr1b	TGFBR1	ENSG00000106799	-1.12792	3.04e-08	2.39e-06	Cluster_3
ENSDARG00000035603	dao.2	DAO	ENSG00000110887	-1.12887	0.024681	0.124286	Cluster_10
ENSDARG00000074742	elmod3	ELMOD3	ENSG00000115459	-1.13002	0.002602	0.024169	Cluster_2
ENSDARG00000070392	tlr19	---	ENSG00000137507	-1.13129	0.011823	0.07461	Cluster_10
ENSDARG00000100512	si:ch211-207e19.14	ZNF436	---	-1.13134	0.025112	0.125773	Cluster_3
ENSDARG00000092252	TRIM14_(9_of_28)	TRIM14	---	-1.13203	0.001199	0.013427	Cluster_5
ENSDARG00000007808	zdhhc16a	ZDHHC16	ENSG00000171307	-1.13407	3.15e-14	9.56e-12	Cluster_10
ENSDARG00000030588	slc10a1	SLC10A1	ENSG00000100652	-1.13431	0.005437	0.042041	Cluster_10
ENSDARG00000075928	hivep3a	HIVEP3	ENSG00000127124	-1.1344	0.030207	0.142695	Cluster_9
ENSDARG00000104384	AGBL1	AGBL1	ENSG00000273540	-1.13548	0.028206	0.136272	Cluster_9
ENSDARG00000096896	si:ch211-222f23.7	---	---	-1.13551	0.036922	0.163225	Cluster_3
ENSDARG00000061497	thsd7bb	THSD7B	ENSG00000144229	-1.1377	0.018812	0.102455	Cluster_3
ENSDARG00000094792	twf2a	WDR82	ENSG00000247596	-1.13865	0.00384	0.032228	Cluster_10
ENSDARG00000092040	si:dkey-108f8.7	---	---	-1.1394	0.016984	0.095401	Cluster_3
ENSDARG00000101019	EXT1_(1_of_2)	EXT1	ENSG00000182197	-1.14017	0.006756	0.049198	Cluster_10
ENSDARG00000036382	ponzr6	---	---	-1.14061	2.37e-07	1.3e-05	Cluster_10
ENSDARG00000101823	si:ch211-243p7.3	---	---	-1.14124	0.035052	0.157627	Cluster_9
ENSDARG00000054288	CUTA	CUTA	---	-1.14162	0.015763	0.090696	Cluster_3
ENSDARG00000101479	BX908782.3	---	---	-1.14165	0.039041	0.169604	Cluster_3
ENSDARG00000058390	acot9.2	ACOT9	ENSG00000123130	-1.1443	0.000206	0.003389	Cluster_3
ENSDARG00000103883	si:ch1073-181h11.2	---	---	-1.14449	0.000536	0.007196	Cluster_5
ENSDARG00000042980	cyp2p7	CYP2J2	ENSG00000138115	-1.14494	0.000475	0.006555	Cluster_10
ENSDARG00000055854	nr4a3	NR4A3	ENSG00000119508	-1.14498	0.001306	0.01438	Cluster_6
ENSDARG00000037859	il11a	IL11	ENSG00000095752	-1.14616	0.030359	0.14319	Cluster_10
ENSDARG00000004187	DNAJB5_(1_of_2)	DNAJB5	ENSG00000137094	-1.15062	0.028039	0.135757	Cluster_2
ENSDARG00000095608	si:dkey-57k2.6	---	---	-1.15143	0.03324	0.152053	Cluster_10
ENSDARG00000077775	zgc:193681	---	ENSG00000164929	-1.1522	0.02857	0.137401	Cluster_10
ENSDARG00000102426	FUT9_(13_of_14)	FUT9	ENSG00000171124	-1.15247	0.019209	0.104008	Cluster_2
ENSDARG00000031246	hbegfb	HBEGF	ENSG00000113070	-1.15301	0.008442	0.057938	Cluster_10
ENSDARG00000077726	ccrn4la	CCRN4L	ENSG00000151014	-1.15364	0.027692	0.134545	Cluster_10
ENSDARG00000086880	AL831726.1	---	---	-1.15429	0.001966	0.019764	Cluster_9
ENSDARG00000086256	si:ch211-236p5.2	---	---	-1.15881	0.000812	0.009941	Cluster_5
ENSDARG00000061647	nrxn1a	NRXN1	---	-1.15905	0.001876	0.019032	Cluster_3
ENSDARG00000060622	si:ch73-14h1.2	---	---	-1.15961	0.000461	0.006401	Cluster_10
ENSDARG00000076685	wisp1b	WISP1	ENSG00000104415	-1.16048	4.83e-05	0.001059	Cluster_9
ENSDARG00000087377	lbh	LBH	---	-1.16082	6.89e-07	3.21e-05	Cluster_10
ENSDARG00000029830	myf6	MYF6	ENSG00000111046	-1.16089	0.001775	0.018234	Cluster_10
ENSDARG00000105093	WDR63	WDR63	ENSG00000162643	-1.16112	1.18e-05	0.000331	Cluster_10
ENSDARG00000058462	zgc:158846	KRT85	---	-1.16135	0.006315	0.04683	Cluster_1
ENSDARG00000059931	hyal2a	HYAL2	ENSG00000068001	-1.16161	1.39e-05	0.000377	Cluster_10
ENSDARG00000070041	PLEKHS1_(1_of_3)	PLEKHS1	ENSG00000148735	-1.16185	0.000971	0.011416	Cluster_2
ENSDARG00000069297	upf3a	UPF3A	ENSG00000169062	-1.16215	3.71e-05	0.000857	Cluster_3
ENSDARG00000098177	si:dkey-28i19.3	---	---	-1.16321	0.009713	0.064336	Cluster_10
ENSDARG00000002298	ankrd22	ANKRD22	ENSG00000152766	-1.16452	5.85e-07	2.82e-05	Cluster_10
ENSDARG00000088836	si:dkey-16p6.1	---	---	-1.16518	0.004348	0.035507	Cluster_10
ENSDARG00000054023	ttll6	TTLL6	ENSG00000138892	-1.16567	0.00639	0.047203	Cluster_5
ENSDARG00000070721	vdrb	VDR	ENSG00000111424	-1.16727	0.006104	0.045637	Cluster_3
ENSDARG00000041691	bhlhe41	BHLHE41	ENSG00000123095	-1.16759	0.002889	0.026262	Cluster_10
ENSDARG00000015955	cldnc	---	ENSG00000177300	-1.17006	0.032764	0.150939	Cluster_3
ENSDARG00000053517	EML5	EML5	ENSG00000165521	-1.17031	0.00594	0.044764	Cluster_10
ENSDARG00000041294	noxo1a	NOXO1	ENSG00000196408	-1.17047	0.013547	0.081791	Cluster_10
ENSDARG00000103187	syce2	SYCE2	---	-1.17111	0.023631	0.121138	Cluster_9
ENSDARG00000040928	CABZ01059391.1	---	---	-1.17116	0.001483	0.015854	Cluster_9
ENSDARG00000055186	ccr9a	CCR9	ENSG00000173585	-1.17284	0.007355	0.052434	Cluster_2
ENSDARG00000091723	si:ch211-202f3.4	CAPN13	ENSG00000214711	-1.1735	0.019759	0.106286	Cluster_1
ENSDARG00000059369	---	---	---	-1.17582	0.000361	0.005297	Cluster_3
ENSDARG00000079295	cacna1bb	CACNA1B	ENSG00000148408	-1.17894	2.61e-10	3.8e-08	Cluster_10
ENSDARG00000096639	si:ch211-101l18.8	---	---	-1.17999	0.036662	0.162409	Cluster_9
ENSDARG00000098923	zgc:173577	---	---	-1.18323	6.31e-05	0.001309	Cluster_3
ENSDARG00000090220	BX324003.1	---	---	-1.1836	0.035758	0.159622	Cluster_10
ENSDARG00000098369	si:dkey-165o8.1	---	---	-1.18393	2.61e-05	0.000641	Cluster_2
ENSDARG00000091592	peli1a	---	ENSG00000197329	-1.18411	0.00065	0.008427	Cluster_3
ENSDARG00000053453	mpp2a	MPP2	ENSG00000108852	-1.18569	0.00201	0.02007	Cluster_10
ENSDARG00000104489	si:dkey-74i1.5	---	---	-1.18779	0.008632	0.058906	Cluster_3
ENSDARG00000030097	sdcbp	SDCBP	ENSG00000125775	-1.18993	0.034714	0.1566	Cluster_10
ENSDARG00000037195	tshr	TSHR	ENSG00000165409	-1.19047	0.038344	0.167415	Cluster_9
ENSDARG00000105339	NA	---	---	-1.19074	0.000268	0.004165	Cluster_2
ENSDARG00000068149	tprg1l	TPRG1L	ENSG00000158109	-1.19243	7.99e-05	0.001572	Cluster_3
ENSDARG00000088157	smoc2	SMOC2	ENSG00000112562	-1.19631	7.55e-09	7.08e-07	Cluster_10
ENSDARG00000091317	hunk	HUNK	ENSG00000162526	-1.1968	0.002181	0.021276	Cluster_10
ENSDARG00000088937	ADGRG2_(2_of_2)	ADGRG2	---	-1.19699	0.000203	0.00336	Cluster_10
ENSDARG00000057107	VAV3_(1_of_3)	VAV3	ENSG00000134215	-1.20068	0.017666	0.098302	Cluster_10
ENSDARG00000088601	---	---	ENSG00000198488	-1.20118	8.83e-08	5.8e-06	Cluster_10
ENSDARG00000075962	vav3b	VAV3	ENSG00000134215	-1.20149	8.39e-08	5.55e-06	Cluster_3
ENSDARG00000074120	usp2b	USP2	---	-1.2024	0.028325	0.136729	Cluster_10
ENSDARG00000020764	slmapb	---	---	-1.20387	5.95e-05	0.001246	Cluster_10
ENSDARG00000092778	si:ch73-338o16.4	UMOD	---	-1.207	0.046804	0.191862	Cluster_5
ENSDARG00000075766	sccpdha	SCCPDH	ENSG00000143653	-1.20771	0.043624	0.183025	Cluster_10
ENSDARG00000053241	sts	STS	ENSG00000101846	-1.20816	7.31e-07	3.38e-05	Cluster_3
ENSDARG00000075376	sgsm1b	SGSM1	ENSG00000167037	-1.21128	0.000455	0.00632	Cluster_3
ENSDARG00000079983	agbl2	AGBL2	ENSG00000165923	-1.21141	0.045701	0.188708	Cluster_2
ENSDARG00000068515	chs1	---	---	-1.21249	0.000349	0.005167	Cluster_3
ENSDARG00000092945	si:ch211-250g4.3	---	---	-1.21282	0.003653	0.031108	Cluster_2
ENSDARG00000088959	pdxka	PDXK	ENSG00000160209	-1.21308	5.28e-07	2.61e-05	Cluster_3
ENSDARG00000002758	dedd1	DEDD2	ENSG00000160570	-1.21317	3.36e-12	7.04e-10	Cluster_10
ENSDARG00000006383	stxbp5l	STXBP5L	ENSG00000145087	-1.21448	0.000141	0.002486	Cluster_3
ENSDARG00000087762	RAB27B	RAB27B	ENSG00000041353	-1.21816	0.036184	0.161005	Cluster_10
ENSDARG00000061699	SIPA1L3	SIPA1L3	ENSG00000105738	-1.21861	2.53e-06	9.28e-05	Cluster_3
ENSDARG00000100256	si:dkey-88e18.8	---	ENSG00000169330	-1.21862	0.049704	0.199768	Cluster_3
ENSDARG00000102262	RNH1_(38_of_55)	RNH1	---	-1.21912	0.000542	0.007262	Cluster_10
ENSDARG00000070430	chtopb	CHTOP	ENSG00000160679	-1.22011	0.034262	0.155253	Cluster_3
ENSDARG00000102364	si:dkey-202l22.6	---	ENSG00000106608	-1.22144	0.01671	0.094355	Cluster_2
ENSDARG00000099332	si:ch211-134a4.4	---	ENSG00000259823	-1.22187	0.011972	0.075331	Cluster_5
ENSDARG00000076710	si:dkey-42l23.7	---	ENSG00000214943	-1.22191	0.012434	0.077261	Cluster_3
ENSDARG00000101612	zgc:112966	---	---	-1.22231	0.03508	0.157703	Cluster_10
ENSDARG00000095807	hp	---	ENSG00000263639	-1.22239	0.050114	0.200711	Cluster_9
ENSDARG00000097163	si:dkey-182i1.1	---	---	-1.22262	0.003069	0.027442	Cluster_3
ENSDARG00000000380	pde6a	PDE6A	---	-1.22342	0.019708	0.106174	Cluster_10
ENSDARG00000102641	si:ch211-69i3.1	---	---	-1.22448	0.051029	0.202884	Cluster_9
ENSDARG00000086345	cux2b	CUX2	ENSG00000111249	-1.22499	0.006155	0.04589	Cluster_3
ENSDARG00000096800	si:ch211-277e21.1	---	---	-1.22568	0.020161	0.107765	Cluster_10
ENSDARG00000017036	si:dkeyp-57f11.2	---	---	-1.22768	0.000475	0.006555	Cluster_9
ENSDARG00000061994	acacb	ACACB	ENSG00000076555	-1.22964	3e-08	2.36e-06	Cluster_3
ENSDARG00000058285	cpt1b	CPT1B	ENSG00000205560	-1.23137	0.00056	0.007447	Cluster_2
ENSDARG00000102163	CR361561.2	---	---	-1.23266	0.002149	0.021057	Cluster_10
ENSDARG00000006372	ugt5c2	---	ENSG00000156096	-1.23377	0.014409	0.085223	Cluster_9
ENSDARG00000067848	nmrk2	NMRK2	---	-1.23425	0.044158	0.184504	Cluster_1
ENSDARG00000055514	icn2	S100A3	ENSG00000188643	-1.2352	2.66e-08	2.15e-06	Cluster_3
ENSDARG00000062565	kcnh4a	KCNH4	ENSG00000089558	-1.23657	2.03e-05	0.000521	Cluster_9
ENSDARG00000096317	si:ch73-267f5.2	---	---	-1.2368	0.0006	0.007869	Cluster_2
ENSDARG00000052057	pcolceb	PCOLCE	ENSG00000106333	-1.23699	7.58e-06	0.000233	Cluster_10
ENSDARG00000041071	jagn1a	JAGN1	ENSG00000171135	-1.23765	0.021926	0.114499	Cluster_3
ENSDARG00000056502	si:ch73-334d15.4	---	---	-1.2377	0.026545	0.130655	Cluster_10
ENSDARG00000104914	muc5f	---	---	-1.23792	0.025041	0.125553	Cluster_9
ENSDARG00000069839	si:ch1073-78m18.1	---	---	-1.2387	0.032579	0.150432	Cluster_3
ENSDARG00000007990	wt1b	WT1	ENSG00000184937	-1.23896	0.015907	0.091283	Cluster_3
ENSDARG00000025728	grin1b	GRIN1	ENSG00000176884	-1.23931	0.025609	0.1276	Cluster_10
ENSDARG00000044212	CR735126.1	---	---	-1.2396	4.17e-05	0.00094	Cluster_2
ENSDARG00000037603	zgc:162144	---	---	-1.24388	0.001794	0.018392	Cluster_9
ENSDARG00000098461	si:dkey-11f4.14	---	ENSG00000117090	-1.24551	0.005815	0.044093	Cluster_10
ENSDARG00000103286	KCNK4	KCNK4	ENSG00000182450	-1.24706	0.002216	0.021511	Cluster_10
ENSDARG00000053773	vgll2b	---	---	-1.24764	4.76e-08	3.49e-06	Cluster_10
ENSDARG00000102403	cry3	CRY2	ENSG00000121671	-1.24868	1.84e-16	7.9e-14	Cluster_3
ENSDARG00000073728	GAL3ST3	GAL3ST3	ENSG00000175229	-1.24901	0.000544	0.007285	Cluster_10
ENSDARG00000058180	exoc3l4	EXOC3L4	ENSG00000205436	-1.24905	2.04e-06	7.8e-05	Cluster_3
ENSDARG00000025797	abhd2a	ABHD2	ENSG00000140526	-1.24906	0.006965	0.050323	Cluster_3
ENSDARG00000092135	si:dkey-204f11.66	---	---	-1.25021	0.0369	0.163197	Cluster_10
ENSDARG00000009142	ppp1r13bb	PPP1R13B	ENSG00000088808	-1.25049	3.22e-11	5.55e-09	Cluster_3
ENSDARG00000053005	cd22	SIGLEC1	---	-1.25215	0.000237	0.003793	Cluster_10
ENSDARG00000079922	klf4	KLF4	ENSG00000136826	-1.25313	0.007817	0.054807	Cluster_10
ENSDARG00000078161	prdm1c	ZNF683	---	-1.25349	3.33e-06	0.000116	Cluster_2
ENSDARG00000103102	FAM180A	FAM180A	ENSG00000196666	-1.25367	0.025123	0.12579	Cluster_3
ENSDARG00000087401	SLC25A34	SLC25A34	ENSG00000162461	-1.25373	1.51e-08	1.32e-06	Cluster_3
ENSDARG00000027907	CR318603.2	MEFV	---	-1.25449	4.92e-10	6.64e-08	Cluster_3
ENSDARG00000063313	plbd1	PLBD1	ENSG00000121316	-1.25598	2.18e-06	8.19e-05	Cluster_3
ENSDARG00000105033	BX897691.1	---	---	-1.25742	0.038058	0.166635	Cluster_5
ENSDARG00000015064	esrrd	---	---	-1.25809	0.012174	0.076224	Cluster_3
ENSDARG00000041098	barx2	BARX2	ENSG00000043039	-1.26259	0.001321	0.014489	Cluster_3
ENSDARG00000099685	gnb5a	GNB5	ENSG00000069966	-1.26263	2.41e-05	0.000599	Cluster_9
ENSDARG00000095125	si:dkey-177p2.16	---	ENSG00000268223	-1.26307	9.33e-06	0.000275	Cluster_10
ENSDARG00000062054	cpt1ab	CPT1A	ENSG00000110090	-1.2638	3.96e-08	3e-06	Cluster_10
ENSDARG00000092073	si:dkey-20i20.15	---	---	-1.2645	0.007985	0.055664	Cluster_2
ENSDARG00000033071	trim35-10	TRIM35	---	-1.26461	0.005058	0.039739	Cluster_10
ENSDARG00000062758	CR352265.1	---	ENSG00000087128	-1.26625	0.00077	0.009566	Cluster_10
ENSDARG00000058606	SIK1	SIK1	ENSG00000142178	-1.26653	0.032696	0.150693	Cluster_2
ENSDARG00000055825	celsr3	CELSR3	ENSG00000008300	-1.27008	0.000257	0.004027	Cluster_3
ENSDARG00000062478	ACKR3_(2_of_2)	ACKR3	ENSG00000144476	-1.27058	2.87e-05	0.000694	Cluster_10
ENSDARG00000098699	si:ch211-11c3.9	---	---	-1.27066	0.003689	0.031324	Cluster_9
ENSDARG00000075561	si:dkey-76k16.5	GLYAT	ENSG00000166840	-1.27114	2.63e-15	9.66e-13	Cluster_10
ENSDARG00000097322	si:dkey-81l17.6	---	---	-1.27227	0.006673	0.048769	Cluster_3
ENSDARG00000102265	smarcal1	SMARCAL1	ENSG00000138375	-1.27309	2.64e-06	9.61e-05	Cluster_3
ENSDARG00000059815	oaz2b	OAZ2	ENSG00000180304	-1.27348	0.015917	0.091323	Cluster_10
ENSDARG00000098379	si:dkey-38l22.2	---	ENSG00000248713	-1.2735	0.012441	0.077289	Cluster_10
ENSDARG00000040700	nab1b	NAB1	ENSG00000138386	-1.27369	0.000261	0.004074	Cluster_1
ENSDARG00000007220	ncam1b	NCAM1	ENSG00000149294	-1.27455	0.000107	0.001986	Cluster_9
ENSDARG00000100803	zgc:113443	---	---	-1.27885	0.000781	0.009687	Cluster_3
ENSDARG00000092916	mlnl	---	---	-1.27942	0.007882	0.055153	Cluster_10
ENSDARG00000092623	si:dkey-183n20.8p	---	---	-1.28054	0.039823	0.171723	Cluster_5
ENSDARG00000086452	DTHD1	DTHD1	ENSG00000197057	-1.28225	0.000639	0.008314	Cluster_10
ENSDARG00000053939	tgfa	TGFA	ENSG00000163235	-1.28318	0.005428	0.041989	Cluster_9
ENSDARG00000077239	si:ch211-165i18.2	---	---	-1.28847	0.014437	0.085318	Cluster_3
ENSDARG00000100443	si:ch211-71k24.8	---	---	-1.29166	1.44e-07	8.57e-06	Cluster_10
ENSDARG00000058145	ATP7B	ATP7B	ENSG00000123191	-1.29409	0.009813	0.064856	Cluster_9
ENSDARG00000078474	myo15ab	MYO15B	ENSG00000091536	-1.29899	0.032801	0.151057	Cluster_9
ENSDARG00000068465	zgc:136254	---	---	-1.2995	0.045862	0.189147	Cluster_3
ENSDARG00000005595	adgb	ADGB	ENSG00000118492	-1.2999	0.022332	0.115971	Cluster_10
ENSDARG00000039117	tefa	TEF	ENSG00000167074	-1.30027	1.97e-24	1.67e-21	Cluster_3
ENSDARG00000099438	CABZ01073736.1	---	---	-1.30035	3.6e-09	3.66e-07	Cluster_10
ENSDARG00000101050	TMC8	TMC8	ENSG00000167895	-1.30055	2.72e-09	2.95e-07	Cluster_10
ENSDARG00000054352	lrrc9	LRRC9	ENSG00000131951	-1.30378	0.003365	0.029183	Cluster_10
ENSDARG00000042725	cebpb	CEBPB	ENSG00000172216	-1.30602	0.004743	0.038045	Cluster_10
ENSDARG00000100464	si:dkey-193i10.1	---	---	-1.3065	0.01781	0.098713	Cluster_6
ENSDARG00000093044	si:ch211-161h7.5	---	---	-1.3077	0.000729	0.009187	Cluster_3
ENSDARG00000057368	rps8b	RPS8	ENSG00000142937	-1.30935	3.02e-06	0.000108	Cluster_10
ENSDARG00000100006	si:ch211-76m11.5	---	---	-1.30997	0.000996	0.01163	Cluster_10
ENSDARG00000019365	KRT23	KRT23	---	-1.31023	0.000186	0.003126	Cluster_3
ENSDARG00000099783	pcdh2ac	PCDHAC2	ENSG00000243232	-1.31216	0.053702	0.210091	Cluster_3
ENSDARG00000038639	elovl6l	---	---	-1.31232	3.56e-05	0.000831	Cluster_10
ENSDARG00000074033	adamtsl2	ADAMTSL2	ENSG00000197859	-1.31349	0.014488	0.085477	Cluster_10
ENSDARG00000005629	smyd2b	---	---	-1.31528	2.12e-05	0.000538	Cluster_3
ENSDARG00000078733	cnnm2b	CNNM2	ENSG00000148842	-1.31635	0.001301	0.014349	Cluster_3
ENSDARG00000058206	si:ch211-153b23.5	---	---	-1.31686	0.00047	0.006498	Cluster_6
ENSDARG00000075932	si:ch73-211l2.3	HLA-DQA1	ENSG00000196735	-1.31932	0.016827	0.094844	Cluster_9
ENSDARG00000056767	itgb3a	ITGB3	ENSG00000259753	-1.32008	5.2e-08	3.7e-06	Cluster_3
ENSDARG00000063731	rbm45	RBM45	ENSG00000155636	-1.32085	0.000148	0.002591	Cluster_10
ENSDARG00000052769	glrbb	GLRB	ENSG00000109738	-1.32111	0.048406	0.196049	Cluster_10
ENSDARG00000073784	FEZ2_(2_of_2)	FEZ2	ENSG00000171055	-1.32127	0.00079	0.009756	Cluster_3
ENSDARG00000058716	cept1a	CEPT1	ENSG00000134255	-1.32258	0.001062	0.012252	Cluster_3
ENSDARG00000009733	KIF21B	KIF21B	ENSG00000116852	-1.32268	1.07e-11	2.02e-09	Cluster_10
ENSDARG00000075501	cdnf	CDNF	ENSG00000185267	-1.32367	0.001008	0.01177	Cluster_10
ENSDARG00000060246	slc16a6b	SLC16A6	ENSG00000108932	-1.32432	3.93e-07	2e-05	Cluster_10
ENSDARG00000043313	ank2b	ANK2	ENSG00000145362	-1.32485	8.04e-05	0.001579	Cluster_10
ENSDARG00000015236	pycrl	PYCRL	ENSG00000104524	-1.32608	0.003346	0.029086	Cluster_10
ENSDARG00000042518	hipk2	HIPK2	ENSG00000064393	-1.32822	7.99e-07	3.64e-05	Cluster_9
ENSDARG00000103827	ZNF880	ZNF880	---	-1.32837	0.000761	0.009479	Cluster_5
ENSDARG00000092197	TRIM14_(8_of_28)	TRIM14	---	-1.33011	0.010444	0.067906	Cluster_2
ENSDARG00000078547	si:ch211-264f5.2	---	ENSG00000162897	-1.3306	0.018233	0.100456	Cluster_5
ENSDARG00000102152	FO834898.1	---	---	-1.33099	0.005458	0.042105	Cluster_3
ENSDARG00000091408	MTCL1	MTCL1	---	-1.3312	1.53e-08	1.34e-06	Cluster_3
ENSDARG00000076828	zgc:194101	---	---	-1.33231	0.000298	0.004545	Cluster_2
ENSDARG00000069966	alox5b.3	ALOX5	---	-1.33284	0.004093	0.033833	Cluster_10
ENSDARG00000023759	zgc:73226	---	---	-1.33305	9.8e-07	4.29e-05	Cluster_1
ENSDARG00000101485	si:ch1073-469d17.2	---	---	-1.33356	0.039698	0.171449	Cluster_10
ENSDARG00000017038	zgc:152670	---	---	-1.3336	0.001612	0.016928	Cluster_2
ENSDARG00000102616	si:dkey-3h2.3	---	---	-1.33593	0.049963	0.200491	Cluster_10
ENSDARG00000054318	stk33	STK33	ENSG00000130413	-1.336	2.14e-07	1.2e-05	Cluster_3
ENSDARG00000060766	PXN_(1_of_2)	PXN	ENSG00000089159	-1.33626	0.000109	0.002023	Cluster_3
ENSDARG00000079665	gpr158b	GPR158	ENSG00000151025	-1.33801	2.82e-08	2.25e-06	Cluster_3
ENSDARG00000089485	tecrl2a	---	---	-1.34037	0.033007	0.151534	Cluster_9
ENSDARG00000086762	dfna5a	DFNA5	ENSG00000105928	-1.34117	8.7e-08	5.73e-06	Cluster_3
ENSDARG00000006983	celf3b	CELF3	ENSG00000159409	-1.34215	1.05e-07	6.67e-06	Cluster_3
ENSDARG00000077330	SH3TC1	SH3TC1	ENSG00000125089	-1.34569	9.6e-05	0.001824	Cluster_10
ENSDARG00000062156	abi3bpa	ABI3BP	ENSG00000154175	-1.34598	4.56e-06	0.000151	Cluster_9
ENSDARG00000093521	B3GNT3_(4_of_4)	B3GNT3	ENSG00000179913	-1.34746	0.003731	0.031571	Cluster_10
ENSDARG00000104974	CABZ01079267.1	---	ENSG00000139737	-1.34887	0.028835	0.138294	Cluster_3
ENSDARG00000079290	si:ch211-162k9.5	---	---	-1.35082	0.039735	0.171504	Cluster_10
ENSDARG00000103537	ttll12	TTLL12	ENSG00000100304	-1.35087	0.031137	0.145799	Cluster_9
ENSDARG00000089893	FAM208A_(2_of_2)	FAM208A	ENSG00000163946	-1.35217	3.34e-13	8.4e-11	Cluster_3
ENSDARG00000086098	ERRFI1_(1_of_2)	ERRFI1	---	-1.35382	0.039064	0.169604	Cluster_2
ENSDARG00000057263	zgc:173729	---	ENSG00000166401	-1.35758	0.000544	0.007285	Cluster_9
ENSDARG00000097372	si:ch211-139d20.3	---	---	-1.35938	0.017122	0.096007	Cluster_10
ENSDARG00000078147	il10	IL10	ENSG00000136634	-1.36186	0.002216	0.021511	Cluster_2
ENSDARG00000090629	tmtops3b	---	---	-1.36275	0.021504	0.112889	Cluster_3
ENSDARG00000062696	DGKG	DGKG	ENSG00000058866	-1.363	0.000728	0.009176	Cluster_10
ENSDARG00000104476	si:dkey-41c6.3	---	---	-1.36407	0.020344	0.108513	Cluster_10
ENSDARG00000071429	tdo2a	TDO2	ENSG00000151790	-1.36569	0.028865	0.138391	Cluster_1
ENSDARG00000088541	tpbgl	---	---	-1.36602	0.000255	0.004001	Cluster_3
ENSDARG00000045153	slc16a8	SLC16A8	ENSG00000100156	-1.36665	0.012915	0.079243	Cluster_3
ENSDARG00000097235	si:dkeyp-34b8.3	---	---	-1.36716	0.029531	0.140425	Cluster_10
ENSDARG00000062884	map3k2	MAP3K2	ENSG00000169967	-1.36843	0.000152	0.002645	Cluster_3
ENSDARG00000094603	si:dkey-21h14.12	CD163	ENSG00000177675	-1.36894	0.032871	0.151183	Cluster_10
ENSDARG00000096787	selp	SELL	ENSG00000174175	-1.36903	0.0057	0.043407	Cluster_10
ENSDARG00000012699	bbx	BBX	ENSG00000114439	-1.37019	0.002511	0.023537	Cluster_3
ENSDARG00000019001	ak7a	AK7	ENSG00000140057	-1.3769	0.014108	0.084	Cluster_3
ENSDARG00000098515	si:dkey-16p6.1	---	---	-1.37875	0.000509	0.006916	Cluster_10
ENSDARG00000017111	FAM8A1_(2_of_2)	FAM8A1	ENSG00000137414	-1.37956	0.014836	0.086866	Cluster_3
ENSDARG00000099470	muc5.3	MUC5B	ENSG00000117983	-1.37977	0.014388	0.085134	Cluster_9
ENSDARG00000005371	gprc6a	GPRC6A	ENSG00000173612	-1.3803	0.012265	0.076567	Cluster_1
ENSDARG00000094791	si:dkey-193n17.9	---	---	-1.38185	0.029016	0.138848	Cluster_3
ENSDARG00000036412	LRRC71	LRRC71	ENSG00000160838	-1.38269	0.041323	0.176205	Cluster_3
ENSDARG00000096622	si:dkey-9c18.4	ADGRE2	---	-1.3831	0.023792	0.121674	Cluster_10
ENSDARG00000063568	syt7a	SYT7	ENSG00000011347	-1.3832	0.001709	0.017748	Cluster_3
ENSDARG00000101556	si:ch1073-475a24.1	FAM111A	ENSG00000166801	-1.3837	0.001681	0.017555	Cluster_9
ENSDARG00000000516	ankar	ANKAR	ENSG00000151687	-1.38413	0.000594	0.007801	Cluster_10
ENSDARG00000088908	si:ch73-281f12.3	---	---	-1.3846	8.49e-05	0.001647	Cluster_10
ENSDARG00000094294	si:dkey-28d5.9	---	---	-1.38759	0.035686	0.159399	Cluster_10
ENSDARG00000053097	hsf2	HSF2	ENSG00000025156	-1.3877	1.51e-12	3.37e-10	Cluster_3
ENSDARG00000095298	ftr73	---	---	-1.38907	0.000122	0.002193	Cluster_3
ENSDARG00000055078	chac2	CHAC2	ENSG00000143942	-1.39023	8.13e-12	1.59e-09	Cluster_10
ENSDARG00000098879	si:dkey-4j21.2	---	---	-1.39034	6.63e-05	0.001357	Cluster_10
ENSDARG00000036748	nitr8	---	ENSG00000211797	-1.39122	0.018425	0.10101	Cluster_3
ENSDARG00000074004	stac	STAC	ENSG00000144681	-1.3944	3.92e-06	0.000132	Cluster_3
ENSDARG00000097651	tgm8	TGM5	---	-1.39606	0.001324	0.014501	Cluster_1
ENSDARG00000088120	CABZ01084616.1	---	---	-1.39647	0.000407	0.005806	Cluster_10
ENSDARG00000031929	stard14	---	---	-1.39768	3.57e-12	7.45e-10	Cluster_10
ENSDARG00000102619	si:dkeyp-79b7.13	---	---	-1.39805	2.42e-05	0.000601	Cluster_3
ENSDARG00000104324	si:ch211-182p11.1	---	---	-1.39898	0.006911	0.050037	Cluster_10
ENSDARG00000094005	si:dkey-98j1.5	---	---	-1.39979	0.027255	0.133081	Cluster_1
ENSDARG00000035422	cyr61l1	---	---	-1.4009	0.00015	0.002616	Cluster_10
ENSDARG00000095962	fhdc5	FHDC1	---	-1.40114	0.00225	0.021753	Cluster_3
ENSDARG00000095475	si:ch211-196j1.2	---	---	-1.40325	9.58e-06	0.000281	Cluster_5
ENSDARG00000030512	tsnaxip1	TSNAXIP1	---	-1.4034	1.8e-05	0.000471	Cluster_10
ENSDARG00000055591	pipox	PIPOX	ENSG00000179761	-1.40441	0.009741	0.064473	Cluster_5
ENSDARG00000099658	si:ch211-248k15.3	---	---	-1.40464	0.014987	0.08746	Cluster_1
ENSDARG00000076093	ftr76	---	---	-1.40793	1.87e-08	1.57e-06	Cluster_3
ENSDARG00000098837	tgm5l	TGM5	ENSG00000166947	-1.4083	0.004678	0.037628	Cluster_1
ENSDARG00000058329	si:ch211-247l8.10	MEFV	---	-1.4093	0.001104	0.01259	Cluster_5
ENSDARG00000042807	slc16a4	SLC16A4	ENSG00000168679	-1.40951	0.000703	0.008964	Cluster_3
ENSDARG00000076357	MYH7	MYH7	---	-1.41074	0.000515	0.006976	Cluster_3
ENSDARG00000102114	ptdss1b	PTDSS1	ENSG00000156471	-1.41086	8.76e-05	0.00169	Cluster_10
ENSDARG00000060265	ppp1r27a	PPP1R27	---	-1.41094	0.0006	0.007873	Cluster_3
ENSDARG00000104303	si:dkey-33i11.8	---	---	-1.4113	0.00071	0.00903	Cluster_2
ENSDARG00000098129	si:dkeyp-97a10.2	---	---	-1.41302	0.000903	0.010811	Cluster_10
ENSDARG00000043279	aqp12	AQP12A	ENSG00000185176	-1.41402	0.002894	0.02629	Cluster_3
ENSDARG00000077275	crispld1a	CRISPLD1	ENSG00000121005	-1.42132	0.000389	0.005622	Cluster_10
ENSDARG00000040302	osgin2	OSGIN2	ENSG00000164823	-1.42329	0.003398	0.029407	Cluster_3
ENSDARG00000078069	rrm2	RRM2	ENSG00000171848	-1.42347	0.034515	0.15594	Cluster_3
ENSDARG00000031044	lipg	LIPG	ENSG00000101670	-1.42356	0.002284	0.022002	Cluster_6
ENSDARG00000098397	si:ch73-59f11.2	---	---	-1.42457	0.000119	0.002154	Cluster_10
ENSDARG00000095446	si:dkey-207j16.4	---	---	-1.42632	0.053479	0.209453	Cluster_5
ENSDARG00000077481	si:dkey-76k16.6	GLYAT	ENSG00000166840	-1.42733	4.25e-08	3.18e-06	Cluster_10
ENSDARG00000096990	si:ch1073-340i21.2	---	---	-1.42791	0.00011	0.002031	Cluster_10
ENSDARG00000002773	htr1fa	HTR1F	---	-1.4283	0.000731	0.009197	Cluster_10
ENSDARG00000021735	cacna1ba	CACNA1B	ENSG00000148408	-1.42878	0.012722	0.078443	Cluster_3
ENSDARG00000002748	sema6d	SEMA6C	ENSG00000143434	-1.42936	3.3e-07	1.73e-05	Cluster_3
ENSDARG00000078902	rims1b	RIMS1	ENSG00000176406	-1.43277	0.0026	0.024163	Cluster_3
ENSDARG00000075397	cipca	CIPC	ENSG00000198894	-1.43713	0.000351	0.005183	Cluster_2
ENSDARG00000096649	si:dkey-9c18.9	ADGRE2	---	-1.43947	0.019772	0.106336	Cluster_10
ENSDARG00000010023	CU856539.1	HIATL1	ENSG00000148110	-1.43982	3.9e-08	2.97e-06	Cluster_9
ENSDARG00000034677	scel	SCEL	---	-1.44169	6.45e-13	1.51e-10	Cluster_3
ENSDARG00000099152	RNH1_(24_of_55)	RNH1	---	-1.44232	2.36e-06	8.73e-05	Cluster_10
ENSDARG00000096153	si:dkey-21h14.9	CD163	ENSG00000177675	-1.44372	0.040551	0.173817	Cluster_10
ENSDARG00000076411	ptrfa	PTRF	ENSG00000177469	-1.44382	3.31e-07	1.73e-05	Cluster_3
ENSDARG00000103530	zgc:113102	---	---	-1.44385	0.000819	0.010009	Cluster_10
ENSDARG00000104504	CU457794.1	ZNF436	---	-1.44396	0.048814	0.197271	Cluster_10
ENSDARG00000061850	CR847986.1	---	---	-1.44651	0.004502	0.036506	Cluster_3
ENSDARG00000007906	lrp2b	---	---	-1.44846	0.003764	0.031761	Cluster_3
ENSDARG00000092458	si:dkey-282h22.5	---	---	-1.44855	0.001099	0.012563	Cluster_10
ENSDARG00000098801	SBNO2_(2_of_2)	SBNO2	ENSG00000064932	-1.44874	0.000247	0.003922	Cluster_10
ENSDARG00000028148	pax2a	PAX2	ENSG00000075891	-1.45064	0.026252	0.129875	Cluster_9
ENSDARG00000103028	CABZ01052487.1	---	---	-1.45387	0.000751	0.009381	Cluster_10
ENSDARG00000003449	pde10a	PDE10A	ENSG00000112541	-1.45488	0.007471	0.053009	Cluster_10
ENSDARG00000033231	mcm6l	---	---	-1.45559	0.010814	0.069697	Cluster_10
ENSDARG00000105042	cldn10l2	---	ENSG00000177300	-1.45833	3.78e-06	0.000128	Cluster_10
ENSDARG00000033227	lect2l	LECT2	ENSG00000145826	-1.46019	0.015536	0.089746	Cluster_3
ENSDARG00000005627	CABZ01068209.1	GBP3	---	-1.46461	1.17e-08	1.04e-06	Cluster_3
ENSDARG00000100679	lrch3	LRCH3	ENSG00000186001	-1.46467	0.001286	0.014216	Cluster_10
ENSDARG00000007344	tcap	TCAP	ENSG00000173991	-1.46504	1.75e-10	2.65e-08	Cluster_10
ENSDARG00000091667	si:dkey-234i14.3	---	---	-1.4679	0.013617	0.082076	Cluster_10
ENSDARG00000103473	si:dkeyp-87d1.10	---	---	-1.46894	0.036739	0.162699	Cluster_10
ENSDARG00000095389	si:dkey-11o15.9	---	---	-1.46899	0.001076	0.012382	Cluster_10
ENSDARG00000060926	rnf19b	RNF19B	ENSG00000116514	-1.47053	1.5e-06	6.11e-05	Cluster_9
ENSDARG00000100163	TOX4_(2_of_2)	TOX4	ENSG00000092203	-1.47155	7.64e-10	9.65e-08	Cluster_3
ENSDARG00000069958	sh2b3	SH2B3	ENSG00000111252	-1.47165	0.005875	0.044425	Cluster_9
ENSDARG00000102506	lrp2a	LRP2	ENSG00000081479	-1.47233	0.002503	0.023498	Cluster_9
ENSDARG00000038729	s100z	S100Z	ENSG00000171643	-1.47242	5.34e-06	0.000171	Cluster_10
ENSDARG00000038683	MFAP4_(3_of_14)	MFAP4	ENSG00000166482	-1.47296	0.036365	0.161608	Cluster_10
ENSDARG00000105175	CR547131.1	---	---	-1.47453	0.045799	0.189	Cluster_3
ENSDARG00000061462	VWA7	VWA7	ENSG00000204396	-1.47781	1.78e-06	6.97e-05	Cluster_10
ENSDARG00000056784	aire	AIRE	ENSG00000160224	-1.47809	0.008921	0.060254	Cluster_10
ENSDARG00000061120	slc43a2b	SLC43A2	---	-1.47857	9.8e-06	0.000285	Cluster_10
ENSDARG00000002396	cry-dash	---	---	-1.4794	9.24e-17	4.22e-14	Cluster_3
ENSDARG00000101071	si:dkeyp-80d11.14	---	---	-1.47951	0.014072	0.083875	Cluster_10
ENSDARG00000097337	si:ch211-256e16.5	---	---	-1.48229	0.002639	0.024447	Cluster_10
ENSDARG00000091090	xirp2b	XIRP2	ENSG00000163092	-1.4832	2.15e-06	8.14e-05	Cluster_3
ENSDARG00000018896	mmp24	MMP24	ENSG00000125966	-1.48679	0.03667	0.162419	Cluster_2
ENSDARG00000016538	zgc:55888	---	ENSG00000187950	-1.48781	0.021942	0.114522	Cluster_10
ENSDARG00000057433	st6galnac5b	---	ENSG00000117069	-1.48832	0.000125	0.002239	Cluster_10
ENSDARG00000074265	dzip1l	DZIP1L	ENSG00000158163	-1.48958	0.002341	0.022338	Cluster_10
ENSDARG00000079659	wdr53	WDR53	ENSG00000185798	-1.49139	2.47e-06	9.07e-05	Cluster_10
ENSDARG00000101998	si:dkey-1b17.2	---	---	-1.49304	1.65e-06	6.55e-05	Cluster_3
ENSDARG00000097856	si:ch211-195c22.3	---	---	-1.49356	0.024065	0.1226	Cluster_3
ENSDARG00000104446	si:ch211-218k8.1	---	---	-1.49583	0.002025	0.020177	Cluster_2
ENSDARG00000019179	lrit1a	LRIT1	ENSG00000148602	-1.49622	0.018288	0.10058	Cluster_2
ENSDARG00000098066	si:dkey-92c21.2	---	---	-1.49765	0.000109	0.002023	Cluster_10
ENSDARG00000101691	si:ch211-106g8.16	---	---	-1.50108	0.033	0.151534	Cluster_10
ENSDARG00000015355	fosl1a	FOSL1	ENSG00000175592	-1.50157	0.001087	0.012475	Cluster_10
ENSDARG00000099259	si:ch211-106g8.12	---	---	-1.50203	0.01115	0.071378	Cluster_10
ENSDARG00000102300	ca9	CA9	---	-1.50262	0.026463	0.130501	Cluster_10
ENSDARG00000101181	s100w	---	---	-1.50307	2.45e-15	9.12e-13	Cluster_3
ENSDARG00000079227	plekhs1	PLEKHS1	ENSG00000148735	-1.50319	0.002045	0.020266	Cluster_2
ENSDARG00000015025	nadl1.1	L1CAM	---	-1.50411	0.000124	0.002231	Cluster_3
ENSDARG00000097650	atg2b	ATG2B	ENSG00000066739	-1.50987	0.00295	0.026661	Cluster_3
ENSDARG00000078331	best1	BEST1	ENSG00000167995	-1.50994	0.00555	0.042616	Cluster_10
ENSDARG00000039453	dhrs7ca	DHRS7C	ENSG00000184544	-1.51007	0.041514	0.176861	Cluster_9
ENSDARG00000092660	cyp27c1	CYP27C1	ENSG00000186684	-1.5108	2.27e-11	4.04e-09	Cluster_10
ENSDARG00000013858	cdc14aa	CDC14A	---	-1.51423	0.01472	0.08635	Cluster_3
ENSDARG00000053800	si:ch211-276c2.4	---	---	-1.51597	4.86e-13	1.17e-10	Cluster_3
ENSDARG00000095966	zgc:171699	---	---	-1.5161	0.027313	0.133259	Cluster_9
ENSDARG00000100236	cspp1a	CSPP1	ENSG00000104218	-1.51635	0.001078	0.012411	Cluster_3
[truncated: 767 more rows]

## Sheet: il413ab KO
Probe_name	Gene	Orthologous_human_gene_Cornell	HumanOrthologues_Biomart2019	log2FoldChange	pvalue	padj	Cluster
ENSDARG00000025783	si:ch211-125e6.11	---	ENSG00000115386	21.1312	1.61e-21	1.4e-18	Cluster_4
ENSDARG00000075134	si:dkey-30j22.12	ADGRF5	ENSG00000153292	20.6877	3.1e-12	5.37e-10	Cluster_8
ENSDARG00000052958	nppb	---	ENSG00000120937	14.6202	0.002002	0.016123	Cluster_6
ENSDARG00000074816	si:zfos-367g9.1	HLA-DQA1	ENSG00000196735	9.89338	5.19e-14	1.35e-11	Cluster_4
ENSDARG00000053940	btr32	MEFV	---	9.75453	2.99e-21	2.53e-18	Cluster_8
ENSDARG00000077862	si:dkey-169i5.4	---	---	9.53266	6.14e-08	3.12e-06	Cluster_6
ENSDARG00000056443	zgc:152753	---	---	9.49234	4.02e-05	0.000723	Cluster_4
ENSDARG00000091086	ALX3	ALX3	---	8.79663	0.005668	0.035788	Cluster_8
ENSDARG00000079471	si:dkey-88j15.4	---	---	8.56025	1.78e-06	5.44e-05	Cluster_4
ENSDARG00000076573	si:dkey-88j15.3	---	---	8.16366	3.92e-05	0.00071	Cluster_4
ENSDARG00000090061	si:dkeyp-86f5.2	---	---	8.02728	1.85e-09	1.53e-07	Cluster_4
ENSDARG00000096250	si:ch73-233k15.3	---	---	7.82993	3.41e-11	4.71e-09	Cluster_4
ENSDARG00000101956	CU571315.2	PRSS53	ENSG00000095917	7.7855	1.81e-09	1.5e-07	Cluster_4
ENSDARG00000095522	si:dkey-71b5.3	---	---	7.77829	1.04e-13	2.55e-11	Cluster_8
ENSDARG00000076981	zgc:198329	CEACAM21	ENSG00000213892	7.74169	1.83e-13	4.26e-11	Cluster_6
ENSDARG00000102227	si:dkey-2j6.5	---	---	7.68963	4.58e-08	2.44e-06	Cluster_6
ENSDARG00000070490	si:dkeyp-75b4.7	---	---	7.5948	5.26e-11	6.79e-09	Cluster_4
ENSDARG00000092875	si:dkey-264b2.3	---	---	7.3968	1.44e-09	1.21e-07	Cluster_4
ENSDARG00000096556	PGBD4_(4_of_4)	PGBD4	---	7.32188	0.000116	0.001708	Cluster_4
ENSDARG00000102416	CR974440.1	---	---	7.22151	4.37e-11	5.72e-09	Cluster_4
ENSDARG00000076158	zgc:165583	---	ENSG00000133561	6.88221	0.00354	0.025035	Cluster_4
ENSDARG00000091318	5S_rRNA	---	---	6.83736	0.005136	0.033298	Cluster_8
ENSDARG00000075191	oacyl	---	---	6.8084	7.8e-05	0.001245	Cluster_4
ENSDARG00000043443	kcnj13	KCNJ13	ENSG00000115474	6.76969	3.84e-11	5.18e-09	Cluster_8
ENSDARG00000099968	BX322612.1	---	---	6.71789	3.55e-13	7.87e-11	Cluster_8
ENSDARG00000097223	si:dkey-96g2.4	---	---	6.71366	0.0008	0.007996	Cluster_8
ENSDARG00000102849	FO681361.1	---	---	6.6799	0.001456	0.012609	Cluster_8
ENSDARG00000086277	aldh1l1	---	---	6.66152	4.8e-09	3.52e-07	Cluster_8
ENSDARG00000090708	si:dkey-28g23.6	---	---	6.46011	0.000173	0.002353	Cluster_4
ENSDARG00000102454	si:ch73-234i15.1	---	---	6.33477	0.0007	0.007185	Cluster_8
ENSDARG00000097000	si:ch211-66i8.3	---	---	6.31337	4.6e-08	2.44e-06	Cluster_4
ENSDARG00000092801	si:dkey-71b5.6	---	---	6.26561	2.46e-08	1.44e-06	Cluster_8
ENSDARG00000105183	si:ch211-198i6.4	---	---	6.05432	2.03e-08	1.22e-06	Cluster_4
ENSDARG00000052949	BX548047.1	---	---	5.99437	0.003143	0.022918	Cluster_8
ENSDARG00000099417	CT027611.1	---	---	5.97094	5.27e-09	3.82e-07	Cluster_4
ENSDARG00000058678	aqp10b	AQP10	ENSG00000161798	5.96323	7.9e-10	7.02e-08	Cluster_8
ENSDARG00000021004	c5	C5	ENSG00000106804	5.89594	9.74e-06	0.000224	Cluster_4
ENSDARG00000092967	si:dkey-93m18.4	---	---	5.74867	0.00019	0.002526	Cluster_4
ENSDARG00000102371	CU570769.1	---	---	5.66312	2.73e-06	7.83e-05	Cluster_4
ENSDARG00000099404	CR753902.1	---	---	5.48287	4.01e-06	0.000108	Cluster_4
ENSDARG00000100131	si:dkey-173l11.6	CDH1	ENSG00000062038	5.44538	2.59e-05	0.000504	Cluster_8
ENSDARG00000027724	dgkb	DGKB	ENSG00000136267	5.38481	4.23e-05	0.000751	Cluster_6
ENSDARG00000095309	si:dkey-79f11.9	IFI44L	ENSG00000137959	5.32993	0.000424	0.004791	Cluster_8
ENSDARG00000096766	si:dkey-30j22.13	---	---	5.25572	0.01251	0.064628	Cluster_8
ENSDARG00000090202	rbm11	RBM11	ENSG00000185272	5.17165	1.67e-05	0.00035	Cluster_6
ENSDARG00000093974	si:dkey-287i17.5	---	---	5.16755	1.32e-05	0.000287	Cluster_8
ENSDARG00000096570	SIGLEC1_(35_of_51)	SIGLEC1	ENSG00000179213	5.1619	0.000241	0.003041	Cluster_4
ENSDARG00000079654	st3gal1	ST3GAL1	ENSG00000008513	5.15683	1.42e-07	6.45e-06	Cluster_8
ENSDARG00000101879	CU467856.1	---	---	5.13459	4.95e-06	0.000128	Cluster_8
ENSDARG00000092254	si:dkeyp-33e11.1	---	---	5.03475	3.33e-06	9.26e-05	Cluster_8
ENSDARG00000094666	si:ch73-223d24.4	---	---	4.96121	0.011678	0.061466	Cluster_8
ENSDARG00000095756	si:ch211-190k17.19	---	---	4.94593	3.92e-05	0.00071	Cluster_8
ENSDARG00000094658	si:dkey-73n10.9p	---	---	4.87491	0.003297	0.023772	Cluster_8
ENSDARG00000092137	si:dkey-4i23.5	---	---	4.86944	6.59e-05	0.001081	Cluster_4
ENSDARG00000089742	fam161a	FAM161A	ENSG00000170264	4.86877	1.14e-05	0.000253	Cluster_8
ENSDARG00000028664	ahsa1a	AHSA1	ENSG00000100591	4.83824	3.78e-07	1.46e-05	Cluster_4
ENSDARG00000104979	si:dkey-56d12.4	---	ENSG00000268223	4.82586	0.021998	0.097572	Cluster_2
ENSDARG00000093576	si:dkey-9p20.19	---	---	4.81766	0.000136	0.001953	Cluster_4
ENSDARG00000075958	si:dkey-266f7.9	---	---	4.6933	0.00091	0.008847	Cluster_8
ENSDARG00000045673	il22	---	---	4.59263	5.57e-05	0.00094	Cluster_6
ENSDARG00000038248	ggact.2	GGACT	ENSG00000134864	4.58245	0.000113	0.001676	Cluster_8
ENSDARG00000091906	rbp7a	RBP7	ENSG00000197416	4.52528	2.3e-09	1.85e-07	Cluster_8
ENSDARG00000100571	si:ch211-64i20.6	---	---	4.506	4.51e-05	0.000792	Cluster_6
ENSDARG00000101685	si:ch211-106g8.51	---	---	4.43429	0.043185	0.15954	Cluster_2
ENSDARG00000077479	msh5	MSH5	ENSG00000204410	4.42051	9.63e-07	3.24e-05	Cluster_6
ENSDARG00000082321	U2	---	---	4.39061	2.1e-06	6.28e-05	Cluster_2
ENSDARG00000101463	si:dkey-176f19.1	---	---	4.38109	0.001128	0.010433	Cluster_8
ENSDARG00000043934	il17a/f2	---	---	4.37784	0.001549	0.013244	Cluster_4
ENSDARG00000053201	zgc:172323	---	---	4.36569	0.000403	0.004602	Cluster_6
ENSDARG00000055986	si:ch211-165b19.5	---	---	4.32922	3.24e-07	1.29e-05	Cluster_4
ENSDARG00000070515	si:dkeyp-52c3.5	---	---	4.30572	1.71e-05	0.000357	Cluster_4
ENSDARG00000100858	zgc:171695	---	ENSG00000180096	4.25391	0.034701	0.1366	Cluster_10
ENSDARG00000076126	si:ch73-187m15.4	---	ENSG00000143632	4.18603	0.006292	0.038641	Cluster_1
ENSDARG00000101840	U3	---	---	4.17846	2.23e-06	6.58e-05	Cluster_2
ENSDARG00000028333	nitr9	---	ENSG00000211797	4.16785	6.04e-16	2.05e-13	Cluster_6
ENSDARG00000070321	CLRN2	CLRN2	ENSG00000249581	4.13375	6.37e-08	3.2e-06	Cluster_8
ENSDARG00000084991	SNORA62	SNORA62	ENSG00000201980	4.10918	1.69e-05	0.000353	Cluster_4
ENSDARG00000095920	si:ch211-132p20.5	---	---	4.10229	0.003893	0.02697	Cluster_2
ENSDARG00000069307	pomcb	POMC	ENSG00000115138	4.07545	0.001337	0.011806	Cluster_4
ENSDARG00000079310	st3gal1l	ST3GAL1	ENSG00000008513	4.05949	2.44e-14	6.61e-12	Cluster_6
ENSDARG00000094215	si:dkey-240n22.2	---	---	4.05464	0.00018	0.002419	Cluster_6
ENSDARG00000041221	FP929011.1	---	ENSG00000010610	4.04006	4.42e-12	7.48e-10	Cluster_8
ENSDARG00000069381	si:ch211-125e6.5	---	ENSG00000115386	4.02821	0.002174	0.017186	Cluster_4
ENSDARG00000105298	5S_rRNA	---	---	4.01853	0.000229	0.002921	Cluster_8
ENSDARG00000014480	nr6a1b	---	---	4.00774	2.57e-17	1.07e-14	Cluster_6
ENSDARG00000056387	rnf17	RNF17	ENSG00000132972	3.97893	3.12e-06	8.71e-05	Cluster_6
ENSDARG00000078024	CU570881.1	---	---	3.95827	0.000537	0.005789	Cluster_4
ENSDARG00000070605	b4galnt2.2	B4GALNT2	ENSG00000167080	3.90855	3.95e-07	1.51e-05	Cluster_4
ENSDARG00000019782	impg2a	IMPG2	ENSG00000081148	3.89967	3.18e-05	0.000599	Cluster_2
ENSDARG00000092582	CR352226.3	---	---	3.88146	2.52e-06	7.31e-05	Cluster_4
ENSDARG00000097504	si:ch211-212c13.7	---	---	3.84854	0.017018	0.080967	Cluster_4
ENSDARG00000063319	si:ch73-216m24.3	---	ENSG00000104549	3.80462	5.98e-12	9.87e-10	Cluster_8
ENSDARG00000095757	si:dkey-28d5.1	---	---	3.7602	0.035299	0.138275	Cluster_4
ENSDARG00000087732	Metazoa_SRP	RN7SL471P	---	3.74902	9.71e-11	1.18e-08	Cluster_2
ENSDARG00000095609	ftr60p	---	---	3.74182	0.000914	0.008875	Cluster_6
ENSDARG00000105143	si:dkey-97l20.1	---	---	3.74159	0.008067	0.04669	Cluster_6
ENSDARG00000098347	si:ch1073-181h11.4	---	---	3.72861	4.73e-08	2.5e-06	Cluster_6
ENSDARG00000097580	si:dkey-182m1.2	---	---	3.70591	5.02e-18	2.37e-15	Cluster_4
ENSDARG00000038321	zgc:172053	---	ENSG00000115386	3.69278	0.014213	0.070717	Cluster_8
ENSDARG00000099161	dyx1c1	DYX1C1	ENSG00000256061	3.67531	9.55e-15	2.72e-12	Cluster_6
ENSDARG00000102970	TMEM150A_(3_of_3)	TMEM150A	---	3.6586	0.000239	0.003021	Cluster_8
ENSDARG00000099416	si:ch211-134a4.2	---	ENSG00000259823	3.65079	0.001106	0.010278	Cluster_8
ENSDARG00000039439	il22ra2	IL22RA2	ENSG00000249624	3.63021	3.89e-12	6.67e-10	Cluster_6
ENSDARG00000086266	CU467905.1	---	ENSG00000255501	3.57028	6.28e-06	0.000156	Cluster_6
ENSDARG00000100046	si:dkey-206d17.15	MEFV	---	3.55779	0.000815	0.008113	Cluster_8
ENSDARG00000096409	si:dkey-20j1.2	---	---	3.55333	0.000956	0.009164	Cluster_4
ENSDARG00000100830	si:dkey-201i2.2	---	---	3.53631	0.019435	0.089199	Cluster_8
ENSDARG00000096566	APLF_(2_of_2)	APLF	ENSG00000169621	3.53514	1.84e-05	0.000382	Cluster_8
ENSDARG00000090041	si:dkey-163m14.6	---	---	3.51981	3.28e-09	2.52e-07	Cluster_6
ENSDARG00000099247	si:dkey-68o6.5	---	---	3.49372	3.98e-05	0.000719	Cluster_6
ENSDARG00000100399	AL935044.2	---	---	3.4857	1.7e-06	5.22e-05	Cluster_6
ENSDARG00000005332	lipib	LIPH	ENSG00000187021	3.47298	0.000291	0.00356	Cluster_6
ENSDARG00000086613	si:dkey-266f7.10	---	---	3.47038	0.03226	0.129007	Cluster_8
ENSDARG00000094386	adgrg4b	ADGRG4	ENSG00000173698	3.39563	4.84e-05	0.000839	Cluster_8
ENSDARG00000077035	si:ch73-132g21.6	---	---	3.39462	0.004842	0.031949	Cluster_6
ENSDARG00000020191	ppef1	PPEF1	ENSG00000086717	3.381	2.7e-06	7.75e-05	Cluster_8
ENSDARG00000095362	si:ch211-77g15.32	---	---	3.3514	0.004616	0.030783	Cluster_6
ENSDARG00000103544	trgv5	---	---	3.34109	4.03e-05	0.000726	Cluster_8
ENSDARG00000026925	nos2a	NOS2	ENSG00000007171	3.33453	0.000151	0.002114	Cluster_6
ENSDARG00000098036	si:ch211-69l10.4	---	ENSG00000041988	3.3258	4.27e-10	4.2e-08	Cluster_4
ENSDARG00000097206	si:ch211-66o10.5	---	---	3.32246	2.12e-06	6.31e-05	Cluster_8
ENSDARG00000092147	si:ch211-272h9.4	---	---	3.31537	0.01555	0.075629	Cluster_6
ENSDARG00000086460	si:dkey-83f18.10	---	---	3.30504	0.003484	0.024729	Cluster_6
ENSDARG00000044767	TSPAN10	TSPAN10	ENSG00000182612	3.29851	0.002981	0.022075	Cluster_6
ENSDARG00000094316	si:rp71-80o10.4	---	---	3.29609	3.75e-09	2.85e-07	Cluster_8
ENSDARG00000070581	ggact.1	GGACT	ENSG00000134864	3.29094	6.54e-05	0.001075	Cluster_8
ENSDARG00000090930	si:ch211-120g10.1	MEFV	---	3.29019	0.009176	0.051393	Cluster_8
ENSDARG00000103617	SNORD15	SNORD15A	---	3.2826	0.000206	0.002707	Cluster_2
ENSDARG00000037618	ddit4	DDIT4	ENSG00000168209	3.25918	0.001625	0.013755	Cluster_2
ENSDARG00000045758	cracr2ab	CRACR2A	ENSG00000130038	3.24386	7.66e-05	0.001225	Cluster_8
ENSDARG00000101040	ccl20a.3	---	---	3.24255	4.28e-16	1.48e-13	Cluster_6
ENSDARG00000093855	igl3v2	IGKV4-1	---	3.24115	0.004616	0.030783	Cluster_2
ENSDARG00000076983	rnasel4	---	---	3.23868	0.000111	0.001648	Cluster_4
ENSDARG00000091585	si:rp71-84d9.2	---	---	3.21927	0.001404	0.012228	Cluster_8
ENSDARG00000058370	ropn1l	ROPN1L	ENSG00000145491	3.21823	1.24e-05	0.000271	Cluster_6
ENSDARG00000100747	GUCA1A_(1_of_2)	GUCA1A	ENSG00000048545	3.21368	0.040653	0.153348	Cluster_4
ENSDARG00000075963	mhc1uba	---	---	3.16741	1.7e-13	4.06e-11	Cluster_8
ENSDARG00000040200	si:dkeyp-86f5.1	---	---	3.16693	0.003385	0.024226	Cluster_4
ENSDARG00000058917	nnr	---	---	3.15828	0.001145	0.010561	Cluster_8
ENSDARG00000018327	illr3	---	ENSG00000152672	3.14183	0.002525	0.019277	Cluster_8
ENSDARG00000100077	si:ch73-49k17.4	---	---	3.13754	0.001451	0.012584	Cluster_8
ENSDARG00000100842	si:ch211-223a21.4	---	---	3.10798	0.001538	0.013161	Cluster_6
ENSDARG00000026820	gc3	GUCY2D	ENSG00000101890	3.09856	4.86e-05	0.00084	Cluster_6
ENSDARG00000043237	nfil3-2	---	---	3.07184	2.14e-05	0.000431	Cluster_8
ENSDARG00000104950	si:ch211-198c1.4	---	---	3.06928	0.006572	0.039973	Cluster_10
ENSDARG00000100340	BX901907.2	---	---	3.06694	0.001132	0.010457	Cluster_8
ENSDARG00000042215	pias4b	PIAS4	ENSG00000105229	3.05886	5.76e-07	2.08e-05	Cluster_6
ENSDARG00000097266	si:ch211-229g11.5	---	---	3.05661	0.001002	0.009522	Cluster_6
ENSDARG00000071596	neto1l	NETO1	ENSG00000166342	3.04599	0.000192	0.002553	Cluster_4
ENSDARG00000095914	si:dkey-209n16.2	---	---	3.04447	0.000319	0.003827	Cluster_4
ENSDARG00000036344	calb2b	CALB2	ENSG00000172137	3.03788	0.00022	0.002839	Cluster_4
ENSDARG00000089617	RNaseP_nuc	---	ENSG00000252497	3.03391	0.000113	0.001674	Cluster_2
ENSDARG00000002347	cyp11a1	CYP11A1	ENSG00000140459	3.02334	0.000455	0.005059	Cluster_4
ENSDARG00000104499	---	---	---	3.02303	0.017657	0.083055	Cluster_6
ENSDARG00000100436	CNGA2_(1_of_2)	CNGA2	ENSG00000183862	3.02104	1.74e-14	4.86e-12	Cluster_6
ENSDARG00000077382	si:rp71-68n21.12	---	---	3.01708	1.76e-11	2.65e-09	Cluster_6
ENSDARG00000089667	MFAP4_(5_of_14)	MFAP4	ENSG00000166482	3.01695	6.09e-06	0.000152	Cluster_6
ENSDARG00000105092	si:ch211-188p14.9	---	---	3.01518	0.000114	0.001682	Cluster_8
ENSDARG00000095195	si:dkey-19a16.11	---	---	3.01493	7.66e-05	0.001225	Cluster_4
ENSDARG00000090344	il19l	IL19	ENSG00000162892	3.00818	1.26e-06	4.06e-05	Cluster_6
ENSDARG00000071604	si:ch211-156p11.1	---	---	3.00508	6.38e-06	0.000157	Cluster_6
ENSDARG00000069431	slc26a4	SLC26A4	ENSG00000091137	2.99898	0.000317	0.003806	Cluster_2
ENSDARG00000093111	si:ch211-209l18.2	---	---	2.99176	2.95e-05	0.000561	Cluster_4
ENSDARG00000053114	si:ch211-272h9.3	---	---	2.98412	0.001151	0.01059	Cluster_6
ENSDARG00000019185	slain1a	SLAIN1	ENSG00000139737	2.97433	1.82e-19	1.02e-16	Cluster_6
ENSDARG00000089879	soul5l	---	---	2.96641	0.005129	0.033283	Cluster_8
ENSDARG00000081270	rn7sk	RN7SKP104	ENSG00000200488	2.96557	5.86e-06	0.000147	Cluster_2
ENSDARG00000102771	BX571711.1	ZNF436	---	2.95735	0.00368	0.025831	Cluster_8
ENSDARG00000004256	wnt11	---	---	2.95122	1.2e-05	0.000265	Cluster_2
ENSDARG00000095731	si:dkey-184j23.1	---	---	2.94959	7.91e-05	0.001258	Cluster_8
ENSDARG00000069669	adra2c	ADRA2C	ENSG00000184160	2.94531	0.000371	0.004319	Cluster_6
ENSDARG00000101865	pcdh1g30	---	---	2.94439	0.01384	0.069295	Cluster_2
ENSDARG00000059166	SLC22A13	SLC22A13	ENSG00000172940	2.94051	2.87e-07	1.16e-05	Cluster_8
ENSDARG00000058243	phactr3a	PHACTR3	ENSG00000087495	2.93609	0.009381	0.052277	Cluster_6
ENSDARG00000088252	si:dkey-83f18.7	---	---	2.93369	2.15e-05	0.000434	Cluster_6
ENSDARG00000014233	sept8b	SEPT8	ENSG00000164402	2.93286	6.17e-07	2.21e-05	Cluster_8
ENSDARG00000080987	RNase_MRP	---	ENSG00000223088	2.92917	0.000929	0.00897	Cluster_2
ENSDARG00000090847	si:ch211-209l18.4	---	---	2.92403	0.010106	0.055309	Cluster_4
ENSDARG00000098051	si:busm1-234g15.3	---	---	2.90501	3.37e-21	2.69e-18	Cluster_2
ENSDARG00000096571	si:ch211-281p14.2	---	---	2.89635	0.023936	0.103684	Cluster_4
ENSDARG00000026246	---	ADORA3	ENSG00000282608	2.89014	4.45e-08	2.39e-06	Cluster_4
ENSDARG00000096885	si:dkey-74h17.4	---	---	2.88679	0.00016	0.002208	Cluster_4
ENSDARG00000055520	ftr61	---	---	2.88522	0.014147	0.070424	Cluster_6
ENSDARG00000095899	si:dkeyp-46a10.2	---	---	2.87488	0.01514	0.074166	Cluster_6
ENSDARG00000103137	rmi2	RMI2	ENSG00000175643	2.87195	1.39e-10	1.61e-08	Cluster_8
ENSDARG00000062978	ccdc151	CCDC151	ENSG00000198003	2.85816	1.46e-08	9.18e-07	Cluster_4
ENSDARG00000092243	si:ch211-163b2.2	---	---	2.84577	0.030108	0.122707	Cluster_8
ENSDARG00000102157	si:ch211-117i20.2	---	---	2.83871	0.000533	0.005749	Cluster_4
ENSDARG00000037286	DCHS2	DCHS2	ENSG00000156453	2.83125	9.58e-05	0.001469	Cluster_8
ENSDARG00000042485	foxd5	FOXD4	---	2.82869	0.000287	0.00352	Cluster_8
ENSDARG00000093391	si:ch211-282j17.7	---	---	2.81448	0.001618	0.013703	Cluster_6
ENSDARG00000076820	xkr8.2	XKR8	ENSG00000158156	2.79328	1.55e-10	1.77e-08	Cluster_8
ENSDARG00000088000	si:dkey-5i16.1	---	---	2.77872	0.007346	0.043578	Cluster_4
ENSDARG00000100213	CR388052.1	---	---	2.77582	0.011056	0.059163	Cluster_4
ENSDARG00000093909	si:dkey-83f18.15	---	---	2.74268	0.000883	0.008621	Cluster_6
ENSDARG00000104842	CABZ01085069.1	---	---	2.7389	7.14e-13	1.47e-10	Cluster_8
ENSDARG00000095707	si:dkey-183n20.2	---	---	2.7378	0.017064	0.081127	Cluster_6
ENSDARG00000101757	si:dkey-27n6.4	---	---	2.7297	0.008766	0.049613	Cluster_6
ENSDARG00000028659	ms4a17c.2	MS4A12	ENSG00000149516	2.71468	0.000689	0.007093	Cluster_6
ENSDARG00000070851	si:dkey-88n24.6	---	---	2.70986	6.64e-05	0.001089	Cluster_6
ENSDARG00000090630	si:dkey-32n7.8	---	---	2.70162	0.006282	0.0386	Cluster_6
ENSDARG00000086579	APLF_(1_of_2)	APLF	---	2.69949	0.000271	0.003358	Cluster_8
ENSDARG00000100942	zgc:194655	---	---	2.67679	7.07e-09	4.91e-07	Cluster_8
ENSDARG00000071103	si:dkey-222p3.1	---	---	2.67425	0.000287	0.003517	Cluster_2
ENSDARG00000094157	SIGLEC1_(28_of_51)	SIGLEC1	ENSG00000179213	2.66785	0.003734	0.026142	Cluster_6
ENSDARG00000078211	espnla	ESPNL	ENSG00000144488	2.66369	6.29e-06	0.000156	Cluster_8
ENSDARG00000044280	opn1mw2	---	---	2.65573	0.044468	0.162875	Cluster_2
ENSDARG00000041389	si:dkey-81n2.1	---	---	2.6526	0.000896	0.008732	Cluster_6
ENSDARG00000103105	si:dkey-105f21.1	---	---	2.64359	0.006423	0.039296	Cluster_6
ENSDARG00000095786	si:ch211-274k16.4	---	---	2.64307	3.55e-05	0.000655	Cluster_4
ENSDARG00000105283	btr19	MEFV	---	2.63923	0.000387	0.004451	Cluster_2
ENSDARG00000079105	mhc2dab	HLA-DMB	---	2.63342	0.009597	0.053138	Cluster_8
ENSDARG00000069323	si:ch73-122g19.1	---	---	2.62992	0.002042	0.016363	Cluster_6
ENSDARG00000093547	si:dkey-111e8.4	---	---	2.62714	0.001395	0.012165	Cluster_6
ENSDARG00000099910	si:ch211-208f21.3	---	---	2.61439	0.011381	0.060496	Cluster_8
ENSDARG00000042008	BX936298.1	---	---	2.61251	4.68e-12	7.88e-10	Cluster_2
ENSDARG00000100432	CCL20	CCL20	---	2.60889	2.04e-05	0.000414	Cluster_6
ENSDARG00000035694	stm	---	---	2.60126	0.0176	0.082914	Cluster_8
ENSDARG00000014951	svopb	---	ENSG00000166111	2.59884	9.64e-05	0.001476	Cluster_6
ENSDARG00000101505	BX284673.1	---	---	2.59572	0.005425	0.034689	Cluster_6
ENSDARG00000095454	AL928685.2	---	---	2.58731	2.85e-07	1.16e-05	Cluster_4
ENSDARG00000090392	TRIM14_(6_of_28)	TRIM14	---	2.5836	0.005075	0.033037	Cluster_8
ENSDARG00000071025	dytn	DYTN	ENSG00000232125	2.57787	9.64e-06	0.000222	Cluster_2
ENSDARG00000096607	si:ch211-1f22.17	---	---	2.56377	0.000671	0.006934	Cluster_6
ENSDARG00000011581	si:dkey-23k10.5	---	ENSG00000133561	2.5535	7.16e-13	1.47e-10	Cluster_4
ENSDARG00000094965	nfil3-5	---	---	2.55295	6.81e-10	6.24e-08	Cluster_8
ENSDARG00000102155	CU896698.1	---	---	2.54734	0.010119	0.055337	Cluster_6
ENSDARG00000035719	arl5c	ARL5C	ENSG00000179674	2.53185	2.25e-05	0.000449	Cluster_2
ENSDARG00000075203	C14H11orf80	C11orf80	ENSG00000173715	2.52687	2.06e-05	0.000419	Cluster_8
ENSDARG00000088641	grn2	GRN	---	2.52483	1.12e-10	1.32e-08	Cluster_4
ENSDARG00000087328	U4	---	---	2.51932	0.00505	0.032914	Cluster_8
ENSDARG00000094696	si:dkey-201c13.2	---	---	2.50832	0.000511	0.005565	Cluster_2
ENSDARG00000100535	ecm1a	ECM1	ENSG00000143369	2.50498	1.97e-06	5.93e-05	Cluster_8
ENSDARG00000095369	zgc:112966	---	---	2.49897	1.65e-08	1.03e-06	Cluster_6
ENSDARG00000095682	si:ch211-194e1.8	---	---	2.47834	0.040096	0.151841	Cluster_5
ENSDARG00000092421	si:ch1073-394i4.1	---	---	2.47812	4.42e-05	0.00078	Cluster_4
ENSDARG00000010680	gngt2a	GNGT2	ENSG00000167083	2.47713	1.57e-07	6.97e-06	Cluster_6
ENSDARG00000093973	si:dkey-284g18.1	---	---	2.47478	0.005074	0.033035	Cluster_6
ENSDARG00000097080	si:ch73-181m17.1	---	ENSG00000169347	2.4707	0.000159	0.002199	Cluster_8
ENSDARG00000077236	hspb6	---	ENSG00000004776	2.46442	0.000401	0.00458	Cluster_6
ENSDARG00000088682	si:dkey-192d15.3	---	---	2.46004	0.000475	0.005244	Cluster_6
ENSDARG00000094992	otx1b	OTX1	ENSG00000115507	2.45146	0.038153	0.1465	Cluster_6
ENSDARG00000042033	mettl11b	METTL11B	ENSG00000203740	2.44847	0.001569	0.013367	Cluster_6
ENSDARG00000101275	si:dkey-117a16.1	---	---	2.44454	0.002971	0.022018	Cluster_6
ENSDARG00000105511	NA	---	---	2.43512	0.019809	0.090303	Cluster_4
ENSDARG00000058673	si:rp71-40n14.7	---	---	2.43249	0.000863	0.008482	Cluster_4
ENSDARG00000070021	cyp3c4	CYP3A43	ENSG00000160868	2.43209	7.89e-09	5.39e-07	Cluster_4
ENSDARG00000103702	si:busm1-194e12.8	HLA-DQA1	ENSG00000196735	2.43114	6.35e-07	2.26e-05	Cluster_8
ENSDARG00000040669	CR944667.1	---	---	2.42796	0.004336	0.029379	Cluster_4
ENSDARG00000096534	SIGLEC1_(33_of_51)	SIGLEC1	ENSG00000179213	2.42723	0.039192	0.149227	Cluster_6
ENSDARG00000093173	si:dkey-93m18.6	---	---	2.41863	0.015687	0.076145	Cluster_4
ENSDARG00000103037	CR848788.1	---	---	2.41816	0.009355	0.052151	Cluster_8
ENSDARG00000097265	si:ch211-160m12.3	---	---	2.41783	0.037504	0.144675	Cluster_8
ENSDARG00000092664	si:dkey-93m18.3	---	---	2.41497	0.004912	0.032306	Cluster_4
ENSDARG00000045522	si:dkeyp-89c11.3	---	---	2.41333	3.99e-10	4.01e-08	Cluster_4
ENSDARG00000093761	si:ch211-250k18.7	---	---	2.41223	1.69e-10	1.92e-08	Cluster_6
ENSDARG00000095481	si:dkey-28d5.8	---	---	2.40721	0.008073	0.046708	Cluster_4
ENSDARG00000071841	si:dkey-32n7.9	---	ENSG00000095917	2.40576	0.00528	0.03398	Cluster_6
ENSDARG00000087013	cubn	CUBN	ENSG00000107611	2.40142	2.25e-11	3.23e-09	Cluster_6
ENSDARG00000043933	il17a/f1	IL17A	ENSG00000112116	2.401	0.003766	0.026328	Cluster_6
ENSDARG00000095527	si:dkey-57b6.5	---	---	2.38512	1.49e-06	4.62e-05	Cluster_6
ENSDARG00000089382	zgc:158463	---	---	2.3824	0.00031	0.00374	Cluster_10
ENSDARG00000104961	ghrhra	---	---	2.37856	0.009304	0.051952	Cluster_4
ENSDARG00000077557	nitr5	---	ENSG00000211797	2.37302	5.75e-11	7.33e-09	Cluster_6
ENSDARG00000075846	kcnip2	KCNIP2	ENSG00000120049	2.37257	0.006398	0.039164	Cluster_8
ENSDARG00000003403	tenm1	TENM1	ENSG00000009694	2.37236	8.62e-08	4.2e-06	Cluster_4
ENSDARG00000095782	si:ch211-209l18.6	---	---	2.36242	1.12e-06	3.65e-05	Cluster_4
ENSDARG00000087442	si:ch211-208f21.5	ZNF436	---	2.3617	0.000296	0.003606	Cluster_4
ENSDARG00000091095	si:dkey-88n24.8	---	---	2.34673	0.013157	0.06698	Cluster_6
ENSDARG00000094518	si:ch211-125e6.8	---	---	2.34527	0.023234	0.101557	Cluster_8
ENSDARG00000024548	cryba4	CRYBA4	ENSG00000196431	2.34437	0.009586	0.053099	Cluster_4
ENSDARG00000032993	ccl34b.3	---	---	2.33896	0.01541	0.075135	Cluster_4
ENSDARG00000099099	TRIM14_(15_of_28)	TRIM14	---	2.3305	0.003371	0.024143	Cluster_4
ENSDARG00000098000	si:ch211-254p5.2	---	---	2.32764	0.001774	0.014694	Cluster_6
ENSDARG00000101960	si:dkeyp-44d3.3	ZNF436	---	2.32664	0.004515	0.030296	Cluster_2
ENSDARG00000089131	il17rel	IL17REL	ENSG00000188263	2.32653	1.03e-06	3.42e-05	Cluster_6
ENSDARG00000017602	ccng2	CCNG2	ENSG00000138764	2.32513	2.2e-10	2.41e-08	Cluster_2
ENSDARG00000096955	si:ch211-217n8.3	---	---	2.32395	0.024642	0.105999	Cluster_6
ENSDARG00000027851	zgc:92218	KIAA1407	ENSG00000163617	2.30704	4.73e-17	1.86e-14	Cluster_8
ENSDARG00000092423	cxcl11.5	CXCL11	ENSG00000138755	2.30665	0.001927	0.015669	Cluster_8
ENSDARG00000063444	si:dkey-32n7.7	PRSS53	ENSG00000095917	2.29718	0.000649	0.006775	Cluster_6
ENSDARG00000102973	cmtm8a	CMTM8	ENSG00000170293	2.28961	4.32e-05	0.000765	Cluster_8
ENSDARG00000086098	ERRFI1_(1_of_2)	ERRFI1	---	2.28359	0.000487	0.005344	Cluster_2
ENSDARG00000075599	cdc25d	---	ENSG00000164045	2.27789	0.018207	0.084988	Cluster_8
ENSDARG00000027992	hao2	HAO2	ENSG00000116882	2.27461	0.000327	0.003905	Cluster_4
ENSDARG00000075027	fgfr1bl	---	---	2.27241	9.38e-05	0.001445	Cluster_4
ENSDARG00000077007	ABCC8_(2_of_2)	ABCC8	ENSG00000006071	2.27175	0.014382	0.071317	Cluster_6
ENSDARG00000000002	ccdc80	CCDC80	---	2.26106	1e-08	6.59e-07	Cluster_4
ENSDARG00000058672	NUGGC_(1_of_4)	NUGGC	ENSG00000189233	2.24676	5.39e-07	1.96e-05	Cluster_8
ENSDARG00000091495	si:dkey-83f18.11	---	---	2.23815	0.014739	0.072606	Cluster_6
ENSDARG00000086301	SIGLEC1_(16_of_51)	SIGLEC1	ENSG00000179213	2.23668	0.004686	0.031162	Cluster_6
ENSDARG00000095981	si:ch211-161n3.5	CD163	ENSG00000177675	2.23576	8.87e-06	0.000207	Cluster_4
ENSDARG00000088955	si:dkey-6m13.3	---	---	2.23425	5.34e-11	6.84e-09	Cluster_8
ENSDARG00000102517	crtac1b	CRTAC1	ENSG00000095713	2.23068	4.38e-10	4.29e-08	Cluster_8
ENSDARG00000090557	MFAP4_(6_of_14)	MFAP4	ENSG00000166482	2.22988	0.000699	0.007177	Cluster_4
ENSDARG00000075513	ccdc136a	CCDC136	ENSG00000128596	2.22929	0.000129	0.001867	Cluster_6
ENSDARG00000103371	TRIM14_(24_of_28)	TRIM14	---	2.22832	0.001128	0.010433	Cluster_6
ENSDARG00000044061	---	ADORA3	ENSG00000282608	2.20818	6.21e-06	0.000154	Cluster_4
ENSDARG00000057879	p3h3	P3H3	ENSG00000110811	2.20652	1.19e-07	5.52e-06	Cluster_4
ENSDARG00000104297	---	---	---	2.20359	0.001416	0.012318	Cluster_4
ENSDARG00000093258	igl3v1	IGKV4-1	---	2.2028	0.020805	0.093727	Cluster_2
ENSDARG00000068194	klf9	KLF9	ENSG00000119138	2.20001	0.004038	0.027781	Cluster_2
ENSDARG00000071667	si:dkey-222f2.7	---	---	2.19383	1.81e-07	7.86e-06	Cluster_4
ENSDARG00000100864	si:ch211-149o24.2	---	---	2.19139	0.00325	0.02353	Cluster_10
ENSDARG00000079328	PGBD4_(2_of_4)	PGBD4	---	2.18196	3.46e-05	0.000641	Cluster_8
ENSDARG00000098976	CU457778.1	---	---	2.17942	1.48e-06	4.62e-05	Cluster_8
ENSDARG00000025766	DTX3	DTX3	ENSG00000178498	2.17331	7.56e-06	0.00018	Cluster_2
ENSDARG00000097816	si:dkey-117a8.1	---	ENSG00000214943	2.1675	0.013376	0.067651	Cluster_6
ENSDARG00000091602	si:dkey-163f14.6	---	---	2.16639	0.000108	0.001615	Cluster_8
ENSDARG00000099580	zgc:171310	---	---	2.16395	0.035838	0.139736	Cluster_10
ENSDARG00000020548	si:dkey-77f5.10	MS4A12	ENSG00000149516	2.15663	6.91e-06	0.000168	Cluster_6
ENSDARG00000099864	wu:fl09a04	---	ENSG00000180096	2.15525	2.74e-07	1.12e-05	Cluster_4
ENSDARG00000087784	si:dkeyp-110a12.4	---	---	2.15261	0.002718	0.020486	Cluster_6
ENSDARG00000093781	lrriq1	LRRIQ1	---	2.15191	0.003468	0.024637	Cluster_6
ENSDARG00000077572	si:ch211-193k19.2	---	---	2.14555	0.003421	0.024425	Cluster_8
ENSDARG00000075666	tsc22d3	TSC22D3	---	2.14031	0.002093	0.016671	Cluster_2
ENSDARG00000075282	irs2b	---	ENSG00000185950	2.13588	0.000602	0.006374	Cluster_8
ENSDARG00000032929	cryba1l1	---	ENSG00000182187	2.13538	0.003103	0.022719	Cluster_8
ENSDARG00000056386	tmc1	TMC1	ENSG00000165091	2.12994	0.007701	0.0451	Cluster_6
ENSDARG00000105413	NA	---	---	2.12847	0.005466	0.034907	Cluster_6
ENSDARG00000095909	si:ch211-253b18.3	---	---	2.12813	0.036012	0.140248	Cluster_6
ENSDARG00000092578	si:ch211-222e20.4	---	---	2.12739	3.74e-05	0.000682	Cluster_6
ENSDARG00000075833	lyve1a	LYVE1	ENSG00000133800	2.12219	6.44e-06	0.000158	Cluster_2
ENSDARG00000068637	si:ch211-281l24.3	---	---	2.12142	6.58e-20	4.18e-17	Cluster_4
ENSDARG00000094131	ftr27	---	---	2.1206	0.007671	0.044971	Cluster_2
ENSDARG00000034330	si:dkey-88n24.7	---	---	2.11406	0.002604	0.01978	Cluster_6
ENSDARG00000069282	bbc3	---	---	2.11155	0.01032	0.056196	Cluster_8
ENSDARG00000075791	si:dkey-79f11.5	IFI44L	ENSG00000137959	2.10617	0.015303	0.074727	Cluster_8
ENSDARG00000102273	RNH1_(39_of_55)	RNH1	---	2.10275	0.004003	0.027594	Cluster_2
ENSDARG00000045863	asb15b	ASB15	ENSG00000146809	2.10264	0.008087	0.046754	Cluster_6
ENSDARG00000092077	si:dkey-147f3.4	FBXO6	---	2.10124	3.76e-06	0.000102	Cluster_8
ENSDARG00000086703	si:dkey-126g1.7	---	---	2.09832	6.52e-05	0.001074	Cluster_4
ENSDARG00000096508	si:ch211-265g21.1	---	---	2.09448	0.006708	0.040662	Cluster_6
ENSDARG00000052873	si:dkey-217f16.3	---	---	2.09008	0.047336	0.170098	Cluster_8
ENSDARG00000079550	tnfsf18	---	---	2.08809	0.029367	0.120564	Cluster_2
ENSDARG00000093867	si:dkey-19a16.3	---	---	2.08668	0.011996	0.062634	Cluster_4
ENSDARG00000075288	nitr4a	---	ENSG00000211797	2.08496	1.51e-06	4.68e-05	Cluster_6
ENSDARG00000074085	si:ch1073-188e1.1	---	---	2.08291	5e-05	0.000861	Cluster_4
ENSDARG00000092285	cenpv	CENPV	ENSG00000166582	2.08263	5.83e-06	0.000146	Cluster_6
ENSDARG00000076487	haao	HAAO	ENSG00000162882	2.06745	7.82e-09	5.35e-07	Cluster_4
ENSDARG00000030616	nfe2l1a	---	ENSG00000082641	2.06562	1.35e-20	1.02e-17	Cluster_6
ENSDARG00000091185	si:ch73-313h21.1	---	---	2.05058	0.005564	0.035328	Cluster_4
ENSDARG00000046012	slc47a1	SLC47A1	ENSG00000142494	2.0502	0.005784	0.036308	Cluster_6
ENSDARG00000089356	AL929276.2	---	---	2.04366	4.42e-06	0.000117	Cluster_4
ENSDARG00000102306	---	---	---	2.04258	0.005761	0.036214	Cluster_8
ENSDARG00000102899	cremb	CREM	---	2.03991	6.37e-05	0.001054	Cluster_6
ENSDARG00000043085	alox5b.1	ALOX5	---	2.03713	0.000157	0.002174	Cluster_8
ENSDARG00000087751	CR382337.1	---	ENSG00000120217	2.03142	2.67e-07	1.1e-05	Cluster_6
ENSDARG00000068830	zgc:172139	KIAA0930	ENSG00000100364	2.02702	1.21e-10	1.41e-08	Cluster_4
ENSDARG00000087741	asb14b	ASB14	ENSG00000239388	2.02597	0.005595	0.035437	Cluster_4
ENSDARG00000007693	nfkbiab	NFKBIA	---	2.02545	2.25e-06	6.62e-05	Cluster_2
ENSDARG00000101333	GTF2IRD2B	GTF2IRD2B	ENSG00000178567	2.02333	1.07e-05	0.000242	Cluster_8
ENSDARG00000035530	BX323557.1	---	---	2.02278	0.001791	0.014799	Cluster_8
ENSDARG00000100868	tas2r3	---	---	2.01789	0.000282	0.003479	Cluster_6
ENSDARG00000090612	FO904898.3	---	---	2.0151	5.62e-10	5.32e-08	Cluster_4
ENSDARG00000082246	dre-mir-1388	---	---	2.01114	0.003223	0.02337	Cluster_4
ENSDARG00000069293	ahsg2	AHSG	ENSG00000145192	1.99877	0.031433	0.126735	Cluster_8
ENSDARG00000093906	xcl32a.1	---	---	1.99748	1.63e-05	0.000344	Cluster_6
ENSDARG00000025505	si:ch73-335d12.2	---	---	1.99658	0.003764	0.026319	Cluster_6
ENSDARG00000017398	slc44a5a	SLC44A5	ENSG00000137968	1.98664	0.027023	0.113546	Cluster_6
ENSDARG00000091730	gig2l	---	---	1.98639	0.000175	0.002366	Cluster_2
ENSDARG00000026149	slc46a1	SLC46A1	ENSG00000076351	1.9839	4e-42	1.59e-38	Cluster_6
ENSDARG00000093309	si:dkey-52j6.1	---	---	1.9771	0.016288	0.07844	Cluster_10
ENSDARG00000089092	CABZ01054394.1	---	---	1.97517	4.53e-08	2.42e-06	Cluster_8
ENSDARG00000092714	si:ch211-266a5.12	---	---	1.97087	4.32e-05	0.000765	Cluster_6
ENSDARG00000006137	star	STAR	ENSG00000147465	1.97068	8.91e-05	0.001386	Cluster_6
ENSDARG00000077068	NLRX1_(2_of_3)	NLRX1	---	1.96336	7.82e-05	0.001246	Cluster_6
ENSDARG00000045867	si:dkey-61f9.2	---	---	1.95967	0.000911	0.008852	Cluster_6
ENSDARG00000032131	drd3	DRD3	ENSG00000151577	1.95798	0.015587	0.075731	Cluster_1
ENSDARG00000055835	slc26a6	SLC26A6	ENSG00000225697	1.9569	6.27e-06	0.000155	Cluster_6
ENSDARG00000035533	tacr1a	TACR1	ENSG00000115353	1.95484	6.57e-15	1.95e-12	Cluster_4
ENSDARG00000093926	si:dkey-71b5.2	---	---	1.95304	0.014949	0.073439	Cluster_8
ENSDARG00000102432	---	---	---	1.95175	0.001783	0.014752	Cluster_8
ENSDARG00000087870	ADGRF3_(1_of_2)	ADGRF3	---	1.95141	0.000304	0.003682	Cluster_6
ENSDARG00000101706	csrp3	CSRP3	ENSG00000129170	1.95081	0.017627	0.08297	Cluster_1
ENSDARG00000105388	NA	---	---	1.9456	0.02039	0.092332	Cluster_6
ENSDARG00000058685	si:dkey-204a24.11	URGCP	ENSG00000106608	1.94253	0.002463	0.018924	Cluster_8
ENSDARG00000087645	si:ch211-234c11.1	---	---	1.93818	0.009066	0.050916	Cluster_4
ENSDARG00000042387	zgc:77752	---	ENSG00000158079	1.93325	2.9e-07	1.17e-05	Cluster_2
ENSDARG00000092242	si:dkey-26i13.7	---	---	1.92899	0.001597	0.013564	Cluster_6
ENSDARG00000091775	si:ch211-167h17.1	---	---	1.92514	1.61e-08	1e-06	Cluster_6
ENSDARG00000091951	NUGGC_(3_of_4)	NUGGC	ENSG00000189233	1.92027	6.62e-07	2.34e-05	Cluster_2
ENSDARG00000095013	si:dkey-240n22.3	---	---	1.91302	2.49e-05	0.000489	Cluster_8
ENSDARG00000094959	si:ch73-379f5.5	ART4	ENSG00000111339	1.9125	0.022184	0.098167	Cluster_6
ENSDARG00000104916	zgc:174178	---	---	1.91067	0.017564	0.082773	Cluster_8
ENSDARG00000060024	GPR148	GPR148	---	1.90925	0.005271	0.033939	Cluster_6
ENSDARG00000100389	nitr11a	---	---	1.9055	0.025698	0.109279	Cluster_2
ENSDARG00000007787	zgc:112965	---	ENSG00000120217	1.90481	9.51e-06	0.00022	Cluster_6
ENSDARG00000075837	si:dkey-1d7.3	---	ENSG00000139364	1.90416	0.000352	0.004134	Cluster_6
ENSDARG00000090268	krtt1c19e	KRT33A	---	1.9017	0.011422	0.060601	Cluster_4
ENSDARG00000104966	si:ch211-106j21.5	---	---	1.89917	0.012058	0.062862	Cluster_8
ENSDARG00000017274	opn1sw2	---	---	1.89902	5.81e-06	0.000146	Cluster_6
ENSDARG00000093998	si:ch73-7i4.2	---	---	1.89723	0.015958	0.077134	Cluster_8
ENSDARG00000102575	si:ch211-106j21.2	---	---	1.89652	0.015002	0.073646	Cluster_8
ENSDARG00000075086	---	---	---	1.89571	1.22e-05	0.000269	Cluster_8
ENSDARG00000024789	mxc	MX1	ENSG00000183486	1.89461	0.00037	0.004305	Cluster_8
ENSDARG00000010712	npffr1l3	---	---	1.89284	0.013007	0.066408	Cluster_2
ENSDARG00000070858	si:busm1-105l16.2	---	---	1.89185	0.002567	0.019545	Cluster_6
ENSDARG00000094281	si:ch73-196i15.3	---	---	1.88912	9.37e-05	0.001444	Cluster_2
ENSDARG00000038429	csrnp1b	CSRNP1	ENSG00000144655	1.88888	0.00148	0.012783	Cluster_2
ENSDARG00000086025	si:dkey-238d18.10	---	---	1.88643	0.012593	0.064917	Cluster_4
ENSDARG00000075737	A2ML1_(6_of_13)	A2ML1	ENSG00000166535	1.88329	0.017626	0.08297	Cluster_8
ENSDARG00000099509	btr23	MEFV	---	1.88256	1.83e-07	7.95e-06	Cluster_6
ENSDARG00000036068	zgc:103601	NAT2	---	1.87892	0.000328	0.003911	Cluster_6
ENSDARG00000097802	si:dkey-238d18.12	---	---	1.87578	0.019474	0.089344	Cluster_4
ENSDARG00000094494	CR926879.1	---	---	1.87416	0.011172	0.059647	Cluster_4
ENSDARG00000078006	WSCD1_(1_of_2)	WSCD1	ENSG00000179314	1.86806	0.001209	0.010967	Cluster_6
ENSDARG00000054797	RDH13_(3_of_3)	RDH13	ENSG00000169084	1.86616	0.044341	0.162595	Cluster_4
ENSDARG00000094007	si:ch73-177h5.3	---	---	1.86105	0.010701	0.057711	Cluster_4
ENSDARG00000021573	slc16a7	---	---	1.85672	0.00623	0.038384	Cluster_4
ENSDARG00000017982	cyp39a1	CYP39A1	ENSG00000146233	1.85272	0.000256	0.003206	Cluster_6
ENSDARG00000099819	sb:cb1058	---	---	1.84996	0.000142	0.002013	Cluster_2
ENSDARG00000092169	si:dkey-250k15.4	---	---	1.84752	1.77e-07	7.74e-06	Cluster_6
ENSDARG00000101429	si:ch73-208h1.1	---	---	1.84512	0.001686	0.014196	Cluster_6
ENSDARG00000092023	ftr10	---	---	1.84507	0.000273	0.003383	Cluster_8
ENSDARG00000099554	sec16b	SEC16B	ENSG00000120341	1.84437	1.22e-16	4.66e-14	Cluster_4
ENSDARG00000092066	si:dkey-228i19.34	---	---	1.83933	9.99e-06	0.000228	Cluster_8
ENSDARG00000089328	BX323854.4	---	---	1.83235	0.000259	0.003229	Cluster_4
ENSDARG00000103844	si:ch211-266c8.1	---	---	1.83204	0.008648	0.049142	Cluster_8
ENSDARG00000089307	pmaip1	---	---	1.83163	7.04e-07	2.46e-05	Cluster_2
ENSDARG00000045608	fam19a5b	---	---	1.82875	0.029535	0.120952	Cluster_4
ENSDARG00000100646	si:ch211-69b22.3	---	---	1.82633	0.02715	0.113928	Cluster_6
ENSDARG00000094225	si:dkey-28d5.7	---	---	1.82597	0.023448	0.102201	Cluster_6
ENSDARG00000100348	si:ch211-232d10.2	---	---	1.82	0.013507	0.06813	Cluster_8
ENSDARG00000092257	si:dkeyp-93h6.3	---	---	1.81868	5.06e-05	0.00087	Cluster_6
ENSDARG00000069439	ptgdsa	PTGDS	ENSG00000284341	1.81838	0.00106	0.009968	Cluster_4
ENSDARG00000038095	socs1a	SOCS1	ENSG00000185338	1.81817	1e-07	4.73e-06	Cluster_2
ENSDARG00000005704	eps8l3	EPS8L3	ENSG00000198758	1.81713	0.033796	0.133716	Cluster_2
ENSDARG00000097701	si:dkey-12h9.17	---	---	1.81316	0.008694	0.049286	Cluster_4
ENSDARG00000069926	hsd3b1	HSD3B1	ENSG00000203857	1.81133	0.000192	0.002546	Cluster_4
ENSDARG00000096539	si:ch211-278f21.4	---	---	1.81012	6.33e-05	0.001049	Cluster_4
ENSDARG00000099949	FO704782.1	---	---	1.80907	0.000688	0.007086	Cluster_8
ENSDARG00000056617	rpgra	---	ENSG00000156313	1.80876	0.000441	0.004931	Cluster_6
ENSDARG00000069270	si:dkey-182i3.11	---	ENSG00000220008	1.80685	8.16e-14	2.09e-11	Cluster_2
ENSDARG00000071648	zgc:113298	---	---	1.80666	4.48e-06	0.000118	Cluster_4
ENSDARG00000099159	si:ch211-186j3.3	---	---	1.80662	0.001844	0.015142	Cluster_4
ENSDARG00000061383	serpinf2b	SERPINF2	ENSG00000167711	1.80364	0.007491	0.044179	Cluster_6
ENSDARG00000045983	zbtb43	ZBTB43	ENSG00000169155	1.80296	0.000958	0.009173	Cluster_6
ENSDARG00000032077	mfsd12b	---	---	1.80248	2.34e-07	9.78e-06	Cluster_2
ENSDARG00000014946	angpt2a	ANGPT2	ENSG00000091879	1.79996	7.17e-06	0.000173	Cluster_8
ENSDARG00000029905	phyhd1	PHYHD1	ENSG00000175287	1.79812	9.59e-11	1.17e-08	Cluster_4
ENSDARG00000101660	sntg2	SNTG2	ENSG00000172554	1.79689	0.016772	0.080189	Cluster_8
ENSDARG00000088589	ponzr3	---	---	1.79681	9.61e-06	0.000221	Cluster_2
ENSDARG00000093595	si:dkey-88n24.10	---	---	1.79602	0.013231	0.067197	Cluster_6
ENSDARG00000012435	spic	SPIC	ENSG00000166211	1.79598	6.63e-09	4.67e-07	Cluster_6
ENSDARG00000033614	rasgef1ba	RASGEF1B	ENSG00000138670	1.79526	0.00011	0.00163	Cluster_2
ENSDARG00000051819	swap70a	SWAP70	ENSG00000133789	1.79397	9.77e-09	6.46e-07	Cluster_6
ENSDARG00000041685	A2ML1_(3_of_13)	A2ML1	ENSG00000166535	1.79347	0.008281	0.04764	Cluster_6
ENSDARG00000097127	si:dkey-172k15.3	---	---	1.79239	0.000253	0.003173	Cluster_4
ENSDARG00000093876	si:dkey-28d5.10	---	---	1.79075	0.033838	0.133823	Cluster_6
ENSDARG00000070705	zgc:64022	---	---	1.77885	0.000278	0.003435	Cluster_2
ENSDARG00000090628	si:dkey-197j19.6	---	---	1.77404	4.85e-05	0.00084	Cluster_6
ENSDARG00000100561	TRIM14_(19_of_28)	TRIM14	---	1.77277	0.00333	0.02394	Cluster_8
ENSDARG00000098582	si:dkey-240b24.2	---	---	1.76976	0.016752	0.080137	Cluster_8
ENSDARG00000100935	CR847898.2	---	---	1.76633	0.045327	0.165092	Cluster_8
ENSDARG00000035552	agtr2	AGTR2	ENSG00000180772	1.76561	2.1e-05	0.000426	Cluster_2
ENSDARG00000086498	si:ch211-116o3.3	---	ENSG00000016490	1.75598	0.024378	0.105139	Cluster_8
ENSDARG00000095593	si:ch211-134c9.2	---	---	1.75505	0.006357	0.038967	Cluster_8
ENSDARG00000053931	si:dkey-42l23.5	---	ENSG00000214943	1.7545	0.00515	0.033361	Cluster_6
ENSDARG00000087444	BX664625.2	---	---	1.74895	0.000149	0.002092	Cluster_6
ENSDARG00000027082	hmbox1a	HMBOX1	ENSG00000147421	1.74627	0.02246	0.099087	Cluster_6
ENSDARG00000091009	si:ch211-28p3.4	---	---	1.74415	4.95e-08	2.59e-06	Cluster_4
ENSDARG00000092259	si:dkey-211g8.5	---	---	1.74379	0.022215	0.098239	Cluster_6
ENSDARG00000076800	tnfrsf18	TNFRSF18	---	1.74195	6.77e-06	0.000165	Cluster_6
ENSDARG00000101700	si:ch1073-181h11.1	---	---	1.74174	0.010469	0.056841	Cluster_2
ENSDARG00000079124	MTERF4	MTERF4	ENSG00000122085	1.73786	0.000173	0.002353	Cluster_4
ENSDARG00000043973	znf292b	ZNF292	ENSG00000188994	1.73584	2.52e-18	1.28e-15	Cluster_6
ENSDARG00000093491	si:dkey-78l4.8	---	---	1.73262	0.000662	0.006869	Cluster_6
ENSDARG00000014517	usp5	USP5	ENSG00000111667	1.73252	8.72e-09	5.89e-07	Cluster_4
ENSDARG00000099048	zgc:174311	---	---	1.73231	0.002572	0.019579	Cluster_8
ENSDARG00000053744	dcdc2b	DCDC2B	ENSG00000214866	1.73169	0.002866	0.02137	Cluster_4
ENSDARG00000100370	CT955963.1	---	ENSG00000180096	1.73158	1.15e-08	7.45e-07	Cluster_8
ENSDARG00000037874	cyp3c2	CYP3A43	ENSG00000160868	1.7244	0.000805	0.008041	Cluster_4
ENSDARG00000016908	zgc:171779	POMZP3	ENSG00000146707	1.7212	0.002098	0.016691	Cluster_6
ENSDARG00000102364	si:dkey-202l22.6	---	ENSG00000106608	1.71605	0.000773	0.007773	Cluster_2
ENSDARG00000060788	lrrc14b	LRRC14B	ENSG00000185028	1.71379	0.000211	0.002752	Cluster_6
ENSDARG00000093901	trhr2	---	---	1.71362	0.00549	0.035021	Cluster_4
ENSDARG00000103423	si:ch211-261i17.1	---	---	1.71268	0.012117	0.063112	Cluster_10
ENSDARG00000093608	ccl34b.1	---	---	1.71208	0.008123	0.046923	Cluster_8
ENSDARG00000042872	zdhhc8a	ZDHHC8	---	1.71203	1.6e-09	1.35e-07	Cluster_6
ENSDARG00000087176	sgk494a	SGK494	ENSG00000167524	1.7111	0.03239	0.129349	Cluster_4
ENSDARG00000098913	faslg	FASLG	ENSG00000117560	1.70915	1.53e-12	2.88e-10	Cluster_2
ENSDARG00000076139	si:dkey-71p21.13	---	ENSG00000103855	1.70897	0.005934	0.037026	Cluster_4
ENSDARG00000099112	si:dkey-71l4.3	---	---	1.70786	0.003267	0.02362	Cluster_8
ENSDARG00000101045	CU457778.2	---	---	1.70707	0.004987	0.032638	Cluster_8
ENSDARG00000097215	si:dkey-172k15.7	---	---	1.70588	0.000415	0.004706	Cluster_8
ENSDARG00000070057	si:dkey-69o16.5	---	---	1.70476	0.000227	0.002908	Cluster_6
ENSDARG00000068122	C5H9orf171	C9orf171	ENSG00000188523	1.70441	0.007322	0.043473	Cluster_6
ENSDARG00000071590	si:ch211-236g6.1	---	---	1.70437	4.52e-09	3.35e-07	Cluster_4
ENSDARG00000059235	zgc:113274	---	---	1.70144	0.0031	0.022707	Cluster_4
ENSDARG00000043901	ugt5g2	---	ENSG00000156096	1.7009	0.033641	0.133221	Cluster_8
ENSDARG00000105330	NA	---	---	1.69525	0.029652	0.121358	Cluster_6
ENSDARG00000101711	CU855820.1	---	---	1.69119	8.57e-08	4.18e-06	Cluster_4
ENSDARG00000104260	si:ch211-117c19.1	KIAA1161	ENSG00000164976	1.69038	0.00501	0.032725	Cluster_8
ENSDARG00000101853	si:dkey-122c11.9	ZNF436	---	1.68617	0.022049	0.097749	Cluster_4
ENSDARG00000087440	ponzr4	---	---	1.6849	0.000248	0.003119	Cluster_2
ENSDARG00000089388	ftr37	---	---	1.68193	0.000542	0.005834	Cluster_8
ENSDARG00000042357	cldnk	---	ENSG00000177300	1.6809	5.7e-05	0.000958	Cluster_4
ENSDARG00000012829	asah2	ASAH2	ENSG00000188611	1.67891	2.78e-05	0.000533	Cluster_8
ENSDARG00000027587	si:dkeyp-66d7.5	---	---	1.67871	0.008226	0.047382	Cluster_4
ENSDARG00000096311	si:dkey-211g8.8	---	---	1.67746	0.042603	0.158243	Cluster_6
ENSDARG00000104122	CR388166.2	---	---	1.67735	0.000143	0.002031	Cluster_2
ENSDARG00000055163	epo	EPO	ENSG00000130427	1.67699	0.005795	0.036356	Cluster_6
ENSDARG00000101990	CU571315.3	PRSS53	ENSG00000095917	1.67668	0.000669	0.006922	Cluster_4
ENSDARG00000089715	CABZ01054394.2	---	---	1.67623	4.89e-07	1.8e-05	Cluster_8
ENSDARG00000103476	trpm1b	TRPM1	ENSG00000134160	1.67452	0.000107	0.001598	Cluster_8
ENSDARG00000089642	BX649497.1	ZNF200	---	1.67412	0.04815	0.171855	Cluster_8
ENSDARG00000098472	CR936540.2	---	---	1.67311	0.000276	0.003413	Cluster_6
ENSDARG00000069043	HSD11B1L_(1_of_2)	HSD11B1L	---	1.67307	0.014236	0.070809	Cluster_8
ENSDARG00000099456	si:ch211-261i24.2	---	---	1.67264	0.006178	0.03814	Cluster_6
ENSDARG00000089361	wu:fb59d01	---	ENSG00000101448	1.67156	0.00753	0.044359	Cluster_6
ENSDARG00000101696	FAM126B_(2_of_2)	FAM126B	ENSG00000155744	1.6694	2.29e-11	3.26e-09	Cluster_8
ENSDARG00000004405	snx10a	SNX10	ENSG00000086300	1.6678	1.42e-08	8.98e-07	Cluster_6
ENSDARG00000095800	si:ch211-105n15.1	---	---	1.66766	3.05e-05	0.000579	Cluster_6
ENSDARG00000058486	caps2	CAPS2	ENSG00000180881	1.6662	0.054029	0.186259	Cluster_6
ENSDARG00000037639	nkx3.2	NKX3-2	ENSG00000109705	1.65867	4.71e-10	4.57e-08	Cluster_6
ENSDARG00000091926	si:dkey-103e21.5	---	---	1.65867	4.62e-05	0.000806	Cluster_8
ENSDARG00000079496	bicd1a	BICD1	ENSG00000151746	1.65304	0.001911	0.015568	Cluster_8
ENSDARG00000096026	si:dkey-4e4.1	---	---	1.65126	0.005012	0.032735	Cluster_4
ENSDARG00000094712	si:dkeyp-20e4.9	---	---	1.65073	0.009869	0.0543	Cluster_8
ENSDARG00000102497	si:ch211-113e8.6	---	---	1.64652	0.009656	0.053372	Cluster_8
ENSDARG00000054542	il12bb	IL12B	ENSG00000113302	1.64617	3.77e-06	0.000103	Cluster_6
ENSDARG00000058906	si:ch211-181l5.2	---	ENSG00000134873	1.6439	0.000263	0.003271	Cluster_2
ENSDARG00000094428	si:dkey-31f5.8	---	---	1.64254	7.69e-11	9.58e-09	Cluster_8
ENSDARG00000070831	rftn1a	RFTN1	ENSG00000131378	1.64126	0.001626	0.013763	Cluster_2
ENSDARG00000097512	si:dkeyp-74f1.2	---	---	1.63773	0.045024	0.164371	Cluster_6
ENSDARG00000044365	angptl3	ANGPTL3	ENSG00000132855	1.63675	0.000846	0.008351	Cluster_8
ENSDARG00000093787	si:dkey-182g1.8	---	---	1.63633	0.006247	0.038451	Cluster_8
ENSDARG00000009094	gata2b	---	---	1.63163	0.001294	0.011518	Cluster_6
ENSDARG00000007553	opn4.1	OPN4	ENSG00000122375	1.63079	0.001317	0.011672	Cluster_8
ENSDARG00000013252	TMC5	TMC5	ENSG00000103534	1.62947	9.44e-06	0.000218	Cluster_6
ENSDARG00000076858	C10H8orf4_(1_of_2)	C8orf4	ENSG00000176907	1.62929	0.007495	0.044193	Cluster_2
ENSDARG00000104956	RNH1_(53_of_55)	RNH1	---	1.62868	0.012052	0.062843	Cluster_8
ENSDARG00000042873	slc25a27	SLC25A27	ENSG00000153291	1.62866	0.0011	0.01024	Cluster_4
ENSDARG00000077550	gcnt4b	GCNT4	ENSG00000176928	1.62783	0.001092	0.01019	Cluster_6
ENSDARG00000061486	DNAH10	DNAH10	ENSG00000197653	1.62176	8.63e-05	0.001355	Cluster_4
ENSDARG00000097250	si:ch211-137j23.9	---	ENSG00000214943	1.62073	0.040827	0.153856	Cluster_4
ENSDARG00000035150	si:dkey-261j4.4	---	---	1.61983	0.006259	0.038491	Cluster_6
ENSDARG00000102309	si:ch211-106j21.6	---	---	1.61783	0.023824	0.103415	Cluster_8
ENSDARG00000103608	TMEM63B_(1_of_2)	TMEM63B	---	1.61546	0.004027	0.027723	Cluster_2
ENSDARG00000105334	NA	---	---	1.61464	0.030944	0.12529	Cluster_6
ENSDARG00000056859	spx	SPX	ENSG00000134548	1.60869	0.009929	0.054573	Cluster_8
ENSDARG00000011870	sp8a	---	---	1.60838	0.025783	0.109573	Cluster_8
ENSDARG00000093119	GSTK1_(4_of_4)	GSTK1	ENSG00000197448	1.60496	0.009225	0.05161	Cluster_2
ENSDARG00000071618	RNH1_(1_of_55)	RNH1	---	1.60016	6.16e-06	0.000153	Cluster_6
ENSDARG00000089713	si:ch211-12p12.1	---	---	1.59843	8.6e-06	0.000202	Cluster_6
ENSDARG00000104008	si:ch211-232d10.3	---	---	1.59513	3.48e-05	0.000644	Cluster_8
ENSDARG00000105488	NA	---	---	1.59448	0.000142	0.002016	Cluster_6
ENSDARG00000101137	si:dkey-202n8.1	---	---	1.59199	0.000328	0.003911	Cluster_6
ENSDARG00000061377	efcab1	EFCAB1	ENSG00000034239	1.59059	0.003638	0.025591	Cluster_6
ENSDARG00000069548	zgc:162780	---	---	1.58544	7.6e-05	0.001219	Cluster_2
ENSDARG00000104919	si:ch211-153b23.3	---	---	1.58544	0.00704	0.042204	Cluster_6
ENSDARG00000055622	zgc:153345	---	---	1.5852	0.003867	0.026842	Cluster_4
ENSDARG00000020746	gfi1aa	GFI1	ENSG00000137871	1.58414	0.000222	0.002855	Cluster_4
ENSDARG00000006522	otop2	OTOP2	ENSG00000183034	1.58314	8.79e-05	0.00137	Cluster_2
ENSDARG00000031426	csrnp1a	CSRNP1	ENSG00000144655	1.58228	0.003285	0.023713	Cluster_2
ENSDARG00000001572	prf1.3	PRF1	---	1.57486	0.003437	0.024509	Cluster_8
ENSDARG00000095297	si:ch73-341p18.6	ADGRE2	---	1.57408	0.003263	0.0236	Cluster_6
ENSDARG00000097637	si:ch211-246i5.5	---	---	1.57301	8.87e-08	4.3e-06	Cluster_6
ENSDARG00000003344	trpc2b	---	---	1.57178	0.017263	0.08182	Cluster_4
ENSDARG00000105320	NA	---	---	1.57077	0.005111	0.033232	Cluster_8
ENSDARG00000101240	CU651662.2	---	---	1.57073	0.000134	0.001929	Cluster_6
ENSDARG00000037613	LGALS8_(2_of_2)	LGALS8	ENSG00000116977	1.57027	0.021411	0.095744	Cluster_2
ENSDARG00000032705	foxg1b	---	---	1.57016	0.030937	0.12528	Cluster_2
ENSDARG00000023861	dnase1l3l	DNASE1L1	---	1.56947	6.4e-06	0.000157	Cluster_2
ENSDARG00000076480	mcf2lb	MCF2L	ENSG00000126217	1.56857	1.64e-07	7.27e-06	Cluster_6
ENSDARG00000097420	si:ch73-250a16.5	---	---	1.56795	2.68e-05	0.000518	Cluster_8
ENSDARG00000042003	si:dkey-78l4.13	---	---	1.56705	0.000569	0.006084	Cluster_2
ENSDARG00000056804	IL4I1	IL4I1	---	1.56529	1.11e-05	0.000248	Cluster_6
ENSDARG00000096588	si:dkey-9c18.6	ADGRE2	---	1.56255	0.003139	0.022896	Cluster_6
ENSDARG00000028780	gzma	GZMK	ENSG00000095917	1.56043	0.003108	0.02274	Cluster_4
ENSDARG00000098658	mate4	SLC47A1	---	1.5596	9.76e-05	0.00149	Cluster_6
ENSDARG00000054898	ms4a17a.17	MS4A12	ENSG00000149516	1.55954	0.014424	0.071486	Cluster_4
ENSDARG00000010376	slc5a3a	SLC5A3	---	1.5595	7.81e-05	0.001245	Cluster_4
ENSDARG00000069129	fhdc3	---	---	1.55842	0.019739	0.090117	Cluster_6
ENSDARG00000070050	sfrp2	SFRP2	ENSG00000145423	1.55479	2.56e-20	1.88e-17	Cluster_8
ENSDARG00000090340	FAM83G_(2_of_2)	FAM83G	ENSG00000188522	1.55446	3.64e-10	3.71e-08	Cluster_4
ENSDARG00000099534	CABZ01066926.1	UBR7	---	1.55371	1.12e-05	0.00025	Cluster_4
ENSDARG00000077260	si:dkey-28d5.13	---	---	1.55232	0.003347	0.024001	Cluster_6
ENSDARG00000087699	TRIM14_(4_of_28)	TRIM14	---	1.5501	0.005191	0.033583	Cluster_8
ENSDARG00000043398	nitr2a	---	ENSG00000211797	1.54528	8.44e-05	0.001329	Cluster_6
ENSDARG00000104807	---	---	---	1.54273	1.71e-09	1.43e-07	Cluster_6
ENSDARG00000069504	IL12B_(3_of_4)	IL12B	---	1.54236	0.019626	0.08975	Cluster_1
ENSDARG00000059054	pdk2b	PDK2	ENSG00000005882	1.5421	0.01701	0.080967	Cluster_2
ENSDARG00000061769	bmp10	BMP10	ENSG00000163217	1.5399	3.29e-05	0.000615	Cluster_2
ENSDARG00000100764	zfyve9b	---	ENSG00000157077	1.53852	0.001265	0.011332	Cluster_4
ENSDARG00000059818	kif5ab	KIF5A	---	1.53846	0.001399	0.012198	Cluster_4
ENSDARG00000059254	illr1	---	ENSG00000152672	1.53776	0.021823	0.096982	Cluster_8
ENSDARG00000098580	si:ch73-138e16.1	---	---	1.53765	0.000135	0.001944	Cluster_4
ENSDARG00000086511	ptprjb.2	PTPRJ	ENSG00000149177	1.53723	0.000598	0.006343	Cluster_6
ENSDARG00000013174	nkd3	NKD2	ENSG00000145506	1.53374	9.49e-08	4.55e-06	Cluster_4
ENSDARG00000069910	gtf2f2a	GTF2F2	ENSG00000188342	1.53011	3.59e-34	7.16e-31	Cluster_8
ENSDARG00000062788	irg1l	---	---	1.5301	0.010665	0.057569	Cluster_6
ENSDARG00000029822	cel.2	CEL	ENSG00000170835	1.52925	0.007062	0.042316	Cluster_4
ENSDARG00000101788	si:ch211-87n12.1	---	---	1.52924	0.010343	0.05631	Cluster_8
ENSDARG00000071001	NUGGC_(2_of_4)	NUGGC	ENSG00000189233	1.52738	0.001826	0.01504	Cluster_2
ENSDARG00000059236	ptger4a	PTGER4	ENSG00000171522	1.5266	0.031334	0.126413	Cluster_6
ENSDARG00000092749	si:ch211-133n4.12	---	ENSG00000152672	1.52005	0.050138	0.177066	Cluster_8
ENSDARG00000097636	si:dkey-221l4.13	---	---	1.51781	0.013307	0.0674	Cluster_4
ENSDARG00000098761	rgs2	RGS2	ENSG00000116741	1.51752	4.19e-05	0.000747	Cluster_2
ENSDARG00000092973	si:dkeyp-82a1.3	---	---	1.51732	0.000245	0.003082	Cluster_6
ENSDARG00000004498	xkr8.1	XKR8	ENSG00000158156	1.51705	2.64e-08	1.52e-06	Cluster_4
ENSDARG00000069834	pnpla4	PNPLA4	ENSG00000006757	1.51244	1.59e-06	4.92e-05	Cluster_8
ENSDARG00000091669	si:dkey-17e16.17	---	---	1.51209	8.53e-07	2.92e-05	Cluster_2
ENSDARG00000041413	ADGRG3	ADGRG3	---	1.51204	0.000918	0.008896	Cluster_6
ENSDARG00000093862	si:ch211-274k16.2	---	---	1.51002	2.58e-06	7.45e-05	Cluster_8
ENSDARG00000098218	si:dkey-261j11.1	---	---	1.50934	0.000784	0.007874	Cluster_8
ENSDARG00000094230	si:dkey-211g8.4	---	---	1.50814	0.012808	0.065694	Cluster_8
ENSDARG00000069453	zgc:113314	---	---	1.50578	1.09e-11	1.72e-09	Cluster_4
ENSDARG00000095539	si:dkeyp-82a1.8	---	---	1.50553	3.6e-05	0.000662	Cluster_6
ENSDARG00000100740	si:ch73-46n24.6	---	---	1.50345	0.00025	0.003131	Cluster_2
ENSDARG00000092120	si:ch211-222d3.3	---	---	1.50313	0.026478	0.111879	Cluster_4
ENSDARG00000079553	cd83	---	---	1.50144	0.000107	0.001601	Cluster_6
ENSDARG00000101729	---	---	---	1.49806	0.000142	0.002016	Cluster_4
ENSDARG00000027424	slc25a3a	SLC25A3	ENSG00000075415	1.49689	5.71e-05	0.000959	Cluster_8
ENSDARG00000092161	si:dkey-261e22.4	---	---	1.49079	0.000781	0.007845	Cluster_8
ENSDARG00000015065	c4	---	ENSG00000224389	1.48873	0.000528	0.005709	Cluster_4
ENSDARG00000060758	nphs1	NPHS1	ENSG00000161270	1.48737	0.053651	0.185208	Cluster_4
ENSDARG00000068493	si:zfos-411a11.2	CYP2C18	ENSG00000138109	1.48611	0.002689	0.020321	Cluster_4
ENSDARG00000055854	nr4a3	NR4A3	ENSG00000119508	1.48369	2.66e-05	0.000516	Cluster_6
ENSDARG00000104124	zgc:173708	---	---	1.48275	0.005287	0.03401	Cluster_6
ENSDARG00000020761	arrdc2	ARRDC2	ENSG00000105643	1.48273	1e-06	3.35e-05	Cluster_8
ENSDARG00000102007	FO904970.2	---	---	1.48059	0.000419	0.004742	Cluster_6
ENSDARG00000079472	F2RL2_(1_of_2)	F2RL2	ENSG00000164220	1.47711	3.36e-07	1.32e-05	Cluster_4
ENSDARG00000102057	si:ch73-329n5.2	---	---	1.47576	3.76e-05	0.000687	Cluster_8
ENSDARG00000100782	F7	F7	ENSG00000057593	1.47397	0.00633	0.038824	Cluster_8
ENSDARG00000103723	zgc:173702	---	---	1.47362	0.002014	0.016195	Cluster_8
ENSDARG00000095998	si:ch211-178j18.3	---	---	1.47279	0.001087	0.01015	Cluster_6
ENSDARG00000003244	gbp3	GBP3	---	1.47071	7.26e-05	0.001173	Cluster_8
ENSDARG00000079045	si:ch211-223f7.1	---	---	1.46805	0.027451	0.114827	Cluster_2
ENSDARG00000093546	ms4a17a.2	MS4A12	ENSG00000149516	1.46702	0.004315	0.029278	Cluster_4
ENSDARG00000104797	BX511078.3	ZNF200	---	1.466	0.035696	0.139374	Cluster_6
ENSDARG00000100887	si:dkey-11f4.20	---	ENSG00000158714	1.46429	3.27e-10	3.39e-08	Cluster_2
ENSDARG00000101310	BX004873.4	---	---	1.46411	0.027006	0.113495	Cluster_10
ENSDARG00000040921	---	---	---	1.46015	4.31e-08	2.34e-06	Cluster_8
ENSDARG00000104380	si:dkey-238k10.2	---	---	1.45886	0.05016	0.177099	Cluster_8
ENSDARG00000055476	CR352329.1	---	---	1.45856	7.55e-05	0.001215	Cluster_6
ENSDARG00000095752	si:dkeyp-13a3.7	---	---	1.45813	0.00959	0.053111	Cluster_8
ENSDARG00000070850	si:ch211-282j17.10	---	---	1.45491	0.050618	0.178199	Cluster_6
ENSDARG00000083280	dre-let-7g-1	MIRLET7F2	ENSG00000208012	1.44823	0.002241	0.017594	Cluster_6
ENSDARG00000103954	si:dkey-1b17.9	---	---	1.44805	0.025396	0.108408	Cluster_8
ENSDARG00000094793	ovch2	OVCH2	ENSG00000183378	1.44796	1.37e-05	0.000297	Cluster_8
ENSDARG00000070567	cadpsb	CADPS	---	1.44546	0.00051	0.00556	Cluster_4
ENSDARG00000092483	iqcc	IQCC	ENSG00000160051	1.44527	0.001015	0.009619	Cluster_4
ENSDARG00000098324	CABZ01054394.4	---	---	1.44477	3.19e-07	1.27e-05	Cluster_8
ENSDARG00000069159	rab38b	---	---	1.44402	0.002278	0.01779	Cluster_1
ENSDARG00000104649	DTX3L_(2_of_2)	DTX3L	ENSG00000163840	1.44379	1.81e-16	6.73e-14	Cluster_4
ENSDARG00000105451	NA	---	---	1.44338	0.005021	0.032755	Cluster_4
ENSDARG00000059053	slc13a4	SLC13A4	ENSG00000164707	1.44272	0.031911	0.128035	Cluster_8
ENSDARG00000069264	si:ch211-196h16.5	---	---	1.44229	3.82e-10	3.86e-08	Cluster_6
ENSDARG00000035184	tmem150ab	TMEM150A	ENSG00000168890	1.4414	0.038805	0.148119	Cluster_2
ENSDARG00000093312	si:dkey-83f18.4	---	---	1.44033	0.025326	0.108211	Cluster_4
ENSDARG00000104593	cyp2k18	CYP2W1	ENSG00000138109	1.43973	0.014907	0.073268	Cluster_8
ENSDARG00000102276	CR391944.1	---	---	1.4378	0.000492	0.005392	Cluster_8
ENSDARG00000074510	si:busm1-104n07.3	HLA-DMB	---	1.43706	5.11e-08	2.65e-06	Cluster_8
ENSDARG00000101625	si:ch73-208h1.2	---	---	1.43526	0.013967	0.069766	Cluster_6
ENSDARG00000020735	efcab6	---	---	1.43029	0.002047	0.016388	Cluster_8
ENSDARG00000078847	si:dkey-238o13.4	---	---	1.42725	0.042245	0.157312	Cluster_4
ENSDARG00000100379	RAB42_(1_of_3)	RAB42	---	1.42643	0.001874	0.015347	Cluster_8
ENSDARG00000103213	si:dkey-56m15.8	ZNF664	---	1.42459	0.012126	0.063138	Cluster_6
ENSDARG00000033182	arl4ab	ARL4A	---	1.42423	2.18e-06	6.46e-05	Cluster_6
ENSDARG00000040527	siae	SIAE	ENSG00000110013	1.42337	4.69e-07	1.75e-05	Cluster_2
ENSDARG00000086117	si:dkey-9c18.13	---	ENSG00000169347	1.42186	0.052793	0.183152	Cluster_6
ENSDARG00000102516	ulk4	ULK4	---	1.42045	4.98e-05	0.00086	Cluster_6
ENSDARG00000087623	si:dkey-119g10.5	---	---	1.41894	0.00195	0.015814	Cluster_6
ENSDARG00000089839	si:ch211-278p9.4	---	---	1.41604	0.00893	0.050334	Cluster_8
ENSDARG00000101225	cngb3	CNGB3	ENSG00000170289	1.41546	0.041026	0.154174	Cluster_10
ENSDARG00000093019	si:dkey-83k24.5	---	---	1.41394	1.79e-05	0.000372	Cluster_6
ENSDARG00000071656	si:dkey-19a16.5	---	---	1.4116	0.007582	0.044566	Cluster_2
ENSDARG00000098305	si:ch211-76m11.8	---	---	1.40762	0.012237	0.063604	Cluster_6
ENSDARG00000103964	si:dkeyp-104b3.21	---	ENSG00000162897	1.40561	0.00777	0.045382	Cluster_4
ENSDARG00000086969	CR774179.1	PCDHGA2	---	1.40247	0.000494	0.00541	Cluster_8
ENSDARG00000103211	si:dkey-19b23.8	---	---	1.40205	6.73e-06	0.000164	Cluster_2
ENSDARG00000061240	cbln4	CBLN4	ENSG00000054803	1.40189	0.001329	0.011754	Cluster_4
ENSDARG00000102679	FP074874.3	---	---	1.40109	0.003871	0.026856	Cluster_6
ENSDARG00000074732	BX682234.1	---	ENSG00000188883	1.39796	0.025517	0.108672	Cluster_8
ENSDARG00000038968	ccr6b	CCR6	ENSG00000112486	1.39694	0.008936	0.050351	Cluster_6
ENSDARG00000056501	si:ch211-208g24.8	IFI44L	ENSG00000137959	1.39006	0.009689	0.053502	Cluster_2
ENSDARG00000097114	si:dkey-259g19.2	---	---	1.38892	0.046255	0.167377	Cluster_6
ENSDARG00000088167	SH2D7	SH2D7	ENSG00000183476	1.38798	3.17e-08	1.79e-06	Cluster_6
ENSDARG00000038475	acy1	ABHD14A-ACY1	ENSG00000243989	1.38779	1.97e-05	0.000402	Cluster_8
ENSDARG00000094593	si:ch211-234f20.8	---	---	1.38775	0.037233	0.143845	Cluster_4
ENSDARG00000090980	apof	APOF	ENSG00000175336	1.38773	0.000751	0.0076	Cluster_2
ENSDARG00000031044	lipg	LIPG	ENSG00000101670	1.38663	0.002859	0.02133	Cluster_6
ENSDARG00000029720	si:dkeyp-9d4.2	IFI44L	ENSG00000137959	1.38641	0.004947	0.032442	Cluster_8
ENSDARG00000075671	tlr4al	TLR4	---	1.38425	0.000387	0.004453	Cluster_6
ENSDARG00000092329	si:dkey-156j15.1	ZNF664	---	1.38342	0.00499	0.032647	Cluster_4
ENSDARG00000099959	smyhc1	MYH6	ENSG00000197616	1.38313	0.000113	0.001669	Cluster_8
ENSDARG00000104846	atg10	ATG10	ENSG00000152348	1.38158	6.17e-08	3.13e-06	Cluster_8
ENSDARG00000093750	cd180	CD180	ENSG00000134061	1.38028	4.1e-06	0.00011	Cluster_2
ENSDARG00000095159	si:ch211-286j13.1	---	---	1.37942	0.052007	0.181506	Cluster_4
ENSDARG00000060875	pde1a	PDE1A	ENSG00000115252	1.3762	2.17e-08	1.29e-06	Cluster_4
ENSDARG00000059081	PRSS35_(1_of_2)	PRSS35	ENSG00000146250	1.37596	0.018328	0.085379	Cluster_6
ENSDARG00000059646	nt5dc2	NT5DC2	---	1.37361	0.010204	0.055707	Cluster_8
ENSDARG00000057273	alox5a	ALOX5	ENSG00000012779	1.37201	0.000432	0.004858	Cluster_6
ENSDARG00000032553	egln3	EGLN3	ENSG00000129521	1.36656	8.78e-05	0.00137	Cluster_2
ENSDARG00000099955	CABZ01009880.1	---	---	1.36425	1.03e-08	6.74e-07	Cluster_6
ENSDARG00000044400	wdr78	WDR78	ENSG00000152763	1.36338	0.006132	0.037909	Cluster_8
ENSDARG00000073709	FAM149A	FAM149A	ENSG00000109794	1.3633	0.007545	0.044419	Cluster_2
ENSDARG00000103946	RNH1_(46_of_55)	RNH1	---	1.36296	0.014437	0.071538	Cluster_8
ENSDARG00000075375	zgc:171501	---	---	1.36061	3.66e-06	0.0001	Cluster_6
ENSDARG00000100835	RGS13_(2_of_2)	RGS13	ENSG00000127074	1.35872	0.001204	0.010942	Cluster_6
ENSDARG00000094055	si:dkey-88l16.3	---	---	1.35865	0.014452	0.071576	Cluster_4
ENSDARG00000070810	ccka	CCK	ENSG00000187094	1.35788	0.04346	0.160147	Cluster_4
ENSDARG00000090145	tmem240b	TMEM240	ENSG00000205090	1.35702	0.004826	0.031867	Cluster_4
ENSDARG00000004904	gys2	GYS2	ENSG00000111713	1.35602	0.034046	0.134517	Cluster_8
ENSDARG00000105473	NA	---	---	1.35515	0.000759	0.007659	Cluster_6
ENSDARG00000039477	C7H15orf43	C15orf43	ENSG00000167014	1.35412	0.001064	0.00999	Cluster_6
ENSDARG00000053563	si:ch73-56d11.4	MS4A12	ENSG00000149516	1.34518	3.02e-10	3.18e-08	Cluster_4
ENSDARG00000006588	zgc:111983	---	---	1.34476	0.000179	0.002408	Cluster_6
ENSDARG00000103769	si:ch211-147m6.2	---	---	1.34444	0.049314	0.174864	Cluster_8
ENSDARG00000094643	ms4a17c.1	MS4A12	ENSG00000149516	1.3434	0.003403	0.024311	Cluster_8
ENSDARG00000058774	CABZ01053221.1	---	---	1.34307	0.007745	0.04531	Cluster_8
ENSDARG00000053488	si:ch73-22a13.3	---	---	1.34182	0.005298	0.034052	Cluster_6
ENSDARG00000080675	si:dkey-71b5.7	---	ENSG00000155719	1.34057	7.53e-07	2.61e-05	Cluster_8
ENSDARG00000099061	si:ch211-255f4.6	---	---	1.34036	0.010427	0.056666	Cluster_4
ENSDARG00000060865	scai	SCAI	ENSG00000173611	1.33874	0.005307	0.034077	Cluster_4
ENSDARG00000057948	nitr6b	---	---	1.33435	0.004073	0.027941	Cluster_8
ENSDARG00000094914	si:ch73-196i15.5	---	---	1.33055	0.003182	0.02315	Cluster_6
ENSDARG00000070414	si:dkey-61f9.1	---	ENSG00000116031	1.33019	0.001721	0.014398	Cluster_6
ENSDARG00000091970	ms4a17a.3	MS4A12	ENSG00000149516	1.32984	1.84e-05	0.000382	Cluster_4
ENSDARG00000054847	xcr1a.1	XCR1	ENSG00000173578	1.3282	0.002472	0.018981	Cluster_2
ENSDARG00000013491	map3k9	MAP3K9	ENSG00000006432	1.3235	0.008144	0.047013	Cluster_6
ENSDARG00000100429	irgf4	TRIM35	---	1.32208	2.01e-06	6.02e-05	Cluster_8
ENSDARG00000095377	si:ch211-28e16.4	---	---	1.32148	0.021366	0.095623	Cluster_6
ENSDARG00000076803	si:ch211-106g8.1	---	ENSG00000211797	1.32001	0.010021	0.054963	Cluster_6
ENSDARG00000086130	si:ch211-42i6.2	---	---	1.31835	0.003402	0.024309	Cluster_8
ENSDARG00000083189	arhgap19	ARHGAP19	ENSG00000213390	1.31796	2.84e-06	8.08e-05	Cluster_4
ENSDARG00000071662	si:rp71-36a1.3	---	---	1.31663	0.001493	0.01287	Cluster_4
ENSDARG00000090632	BX601644.1	---	ENSG00000147168	1.31313	0.000667	0.00691	Cluster_6
ENSDARG00000090167	FO904898.1	---	---	1.31055	0.000171	0.00233	Cluster_4
ENSDARG00000028386	htatip2	HTATIP2	ENSG00000109854	1.30897	8.65e-06	0.000202	Cluster_8
ENSDARG00000091624	ugt2b5	UGT2B10	ENSG00000156096	1.30656	0.022229	0.098276	Cluster_6
ENSDARG00000092222	si:ch211-271e10.3	---	---	1.30523	0.001538	0.013161	Cluster_2
ENSDARG00000007737	zyg11	ZYG11B	ENSG00000203995	1.30435	0.048137	0.171855	Cluster_2
ENSDARG00000004592	gpr22	GPR22	ENSG00000172209	1.29954	0.046386	0.167656	Cluster_6
ENSDARG00000055192	zgc:136930	---	---	1.29702	0.042281	0.157382	Cluster_4
ENSDARG00000092286	si:ch73-196i15.4	---	---	1.29694	0.010298	0.056121	Cluster_6
ENSDARG00000095918	si:ch211-274k16.9	---	---	1.29647	0.027691	0.115519	Cluster_4
ENSDARG00000103072	si:busm1-163l24.4	---	---	1.29641	9.3e-10	8.14e-08	Cluster_8
ENSDARG00000061060	STPG2	STPG2	ENSG00000163116	1.29558	0.014141	0.070411	Cluster_8
ENSDARG00000092052	GSTK1_(3_of_4)	GSTK1	ENSG00000197448	1.29345	0.019925	0.090682	Cluster_2
ENSDARG00000062235	lrrc34	LRRC34	ENSG00000171757	1.29214	0.004865	0.032054	Cluster_2
ENSDARG00000012460	rassf4	RASSF4	ENSG00000107551	1.29027	4.43e-05	0.000781	Cluster_4
ENSDARG00000018787	efna1b	EFNA1	ENSG00000169242	1.287	2.5e-05	0.000491	Cluster_2
ENSDARG00000043093	mpeg1.2	MPEG1	ENSG00000197629	1.28547	7.24e-07	2.52e-05	Cluster_8
ENSDARG00000054548	si:ch73-285p12.4	---	---	1.28546	0.003786	0.026422	Cluster_8
ENSDARG00000090424	camk2n2	CAMK2N2	---	1.28324	0.012065	0.062888	Cluster_4
ENSDARG00000105263	BX908792.2	---	---	1.28173	0.019549	0.089528	Cluster_2
ENSDARG00000041923	ccl38.6	---	ENSG00000006210	1.28157	2.84e-06	8.07e-05	Cluster_2
ENSDARG00000079345	si:ch211-217k17.10	---	---	1.27941	0.002093	0.016671	Cluster_2
ENSDARG00000100515	dusp1	DUSP1	ENSG00000120129	1.27767	0.049305	0.174856	Cluster_2
ENSDARG00000090600	si:ch211-213a13.1	---	---	1.27758	0.000529	0.005717	Cluster_4
ENSDARG00000086259	si:dkey-234l24.9	---	---	1.27668	0.002665	0.020185	Cluster_8
ENSDARG00000078451	si:ch211-165b19.4	---	---	1.27578	0.029316	0.120477	Cluster_8
ENSDARG00000094557	nupr1	NUPR1	ENSG00000185290	1.27387	4.29e-07	1.62e-05	Cluster_8
ENSDARG00000101883	FP074874.2	---	---	1.27244	0.002324	0.018055	Cluster_4
ENSDARG00000104174	CABZ01055168.1	SAMD9L	---	1.27123	0.005796	0.036356	Cluster_6
ENSDARG00000057826	si:ch73-61d6.3	---	---	1.26924	0.000564	0.006035	Cluster_8
ENSDARG00000078002	si:dkey-13n15.11	---	---	1.26917	8.83e-07	3.01e-05	Cluster_8
ENSDARG00000056976	ifit16	IFIT3	ENSG00000185745	1.26897	0.000425	0.004793	Cluster_2
ENSDARG00000089142	zgc:113119	---	---	1.26789	0.007851	0.045762	Cluster_6
ENSDARG00000098444	si:dkey-3h2.4	---	---	1.26706	0.004564	0.030527	Cluster_6
ENSDARG00000016886	dnajb9b	DNAJB9	ENSG00000128590	1.26689	5.34e-05	0.000908	Cluster_6
ENSDARG00000052138	slc1a2a	SLC1A2	ENSG00000110436	1.26592	0.002687	0.020318	Cluster_8
ENSDARG00000100826	hif1al	HIF3A	ENSG00000124440	1.26545	0.011709	0.061574	Cluster_2
ENSDARG00000062598	ltc4s	LTC4S	ENSG00000213316	1.26501	0.007763	0.045377	Cluster_6
ENSDARG00000101271	si:ch211-227n13.3	---	---	1.26322	0.035296	0.138275	Cluster_8
ENSDARG00000101571	---	---	---	1.26192	0.019684	0.089969	Cluster_8
ENSDARG00000103310	si:dkey-20l4.2	---	---	1.26101	0.041158	0.154519	Cluster_6
ENSDARG00000078201	DSCAM_(3_of_3)	DSCAM	---	1.25857	0.000299	0.003633	Cluster_4
ENSDARG00000088124	adrb2a	ADRB2	ENSG00000169252	1.25772	2.52e-05	0.000493	Cluster_6
ENSDARG00000088775	CABZ01059406.1	---	---	1.25626	1.69e-06	5.2e-05	Cluster_6
ENSDARG00000079983	agbl2	AGBL2	ENSG00000165923	1.2557	0.029682	0.121393	Cluster_2
ENSDARG00000041959	cxcr4b	CXCR4	ENSG00000121966	1.25286	0.001339	0.011812	Cluster_2
ENSDARG00000097527	si:ch73-56d11.3	MS4A12	ENSG00000149516	1.25098	1.57e-05	0.000333	Cluster_4
ENSDARG00000052626	si:ch211-226h7.7	---	---	1.24991	0.011577	0.061098	Cluster_2
ENSDARG00000053003	slc35f1	SLC35F1	ENSG00000196376	1.2492	0.010138	0.055401	Cluster_4
ENSDARG00000100113	AL935044.1	---	ENSG00000112763	1.24889	0.000125	0.001822	Cluster_8
ENSDARG00000097434	si:dkey-202b22.8	---	---	1.24763	0.002518	0.019238	Cluster_2
ENSDARG00000038770	zgc:103625	---	---	1.24635	0.006042	0.037517	Cluster_4
ENSDARG00000015674	msxc	MSX2	---	1.24562	0.011868	0.062177	Cluster_6
ENSDARG00000017038	zgc:152670	---	---	1.24453	0.00307	0.022532	Cluster_2
ENSDARG00000095415	RNF224	RNF224	ENSG00000233198	1.24307	6.77e-05	0.001106	Cluster_2
ENSDARG00000071088	adgrg7	ADGRG7	ENSG00000144820	1.2411	0.005321	0.034142	Cluster_2
ENSDARG00000093199	A2ML1_(12_of_13)	A2ML1	ENSG00000166535	1.23992	0.000574	0.006125	Cluster_4
ENSDARG00000086584	CABZ01077217.2	---	---	1.23874	0.018509	0.086049	Cluster_4
ENSDARG00000031745	si:zfos-2070c2.4	HLA-DQA1	ENSG00000196735	1.23725	6.61e-06	0.000162	Cluster_8
ENSDARG00000015164	mknk2b	MKNK2	ENSG00000099875	1.23677	4.1e-06	0.00011	Cluster_2
ENSDARG00000069848	nitr1c	---	ENSG00000211797	1.2357	0.014558	0.071909	Cluster_8
ENSDARG00000102468	si:dkey-71l4.5	---	---	1.23432	0.00288	0.021455	Cluster_8
ENSDARG00000045755	ccdc59	CCDC59	ENSG00000133773	1.23175	0.00674	0.040829	Cluster_8
ENSDARG00000087474	ccr6a	CCR6	ENSG00000112486	1.2301	0.000159	0.002198	Cluster_6
ENSDARG00000088019	si:ch211-114l13.12	---	ENSG00000162897	1.22963	1.08e-05	0.000243	Cluster_6
ENSDARG00000030750	gabrr3b	GABRR3	ENSG00000183185	1.22847	0.000769	0.007744	Cluster_4
ENSDARG00000104962	CABZ01040078.1	---	ENSG00000162897	1.22778	0.049007	0.174159	Cluster_4
ENSDARG00000094400	si:dkey-199f5.6	---	---	1.22761	0.003333	0.023952	Cluster_8
ENSDARG00000098430	zgc:173711	---	---	1.22695	0.003683	0.025843	Cluster_4
ENSDARG00000104619	RNH1_(49_of_55)	RNH1	---	1.22661	0.038753	0.14806	Cluster_1
ENSDARG00000103688	---	---	---	1.22625	7.52e-13	1.53e-10	Cluster_6
ENSDARG00000095414	CR318589.1	ZNF391	---	1.22619	0.051948	0.181324	Cluster_6
ENSDARG00000103197	---	---	---	1.22548	0.019419	0.089166	Cluster_8
ENSDARG00000103319	si:ch73-359m17.7	---	---	1.22473	0.00053	0.005728	Cluster_6
ENSDARG00000070620	grin2db	GRIN2D	ENSG00000105464	1.22473	0.016661	0.07985	Cluster_6
ENSDARG00000044549	C6H21orf58	C21orf58	ENSG00000160298	1.22128	0.026112	0.110619	Cluster_8
ENSDARG00000104214	si:ch211-67o16.3	---	---	1.22057	0.035728	0.13946	Cluster_8
ENSDARG00000091131	cry2b	---	---	1.21936	1.36e-14	3.83e-12	Cluster_4
ENSDARG00000095347	si:dkeyp-72h1.1	---	---	1.21888	0.001089	0.010166	Cluster_6
ENSDARG00000088475	pcdh1gb9	PCDHGA2	---	1.21873	0.019813	0.090307	Cluster_4
ENSDARG00000023217	crema	---	ENSG00000095794	1.2155	0.001167	0.010713	Cluster_6
ENSDARG00000096587	itgam	ITGAX	ENSG00000140678	1.21513	0.001819	0.014995	Cluster_4
ENSDARG00000079892	PLXNB2_(4_of_5)	PLXNB2	---	1.21475	0.043213	0.159607	Cluster_4
ENSDARG00000056378	ifi30	IFI30	---	1.21448	1.16e-09	9.93e-08	Cluster_2
ENSDARG00000100654	si:dkey-207m2.4	---	---	1.21172	0.001668	0.014051	Cluster_8
ENSDARG00000094451	cfp	CFP	ENSG00000126759	1.20795	0.007228	0.043056	Cluster_8
ENSDARG00000068590	NAT6	NAT6	ENSG00000243477	1.20777	0.000548	0.005884	Cluster_8
ENSDARG00000104391	si:dkey-43b14.6	---	---	1.20685	0.021529	0.096109	Cluster_4
ENSDARG00000043154	ucp2	UCP3	ENSG00000175567	1.20634	0.000287	0.00352	Cluster_2
ENSDARG00000070604	zgc:162509	---	---	1.20555	1.24e-05	0.000272	Cluster_6
ENSDARG00000011797	fam46bb	FAM46B	ENSG00000158246	1.20516	0.004002	0.027594	Cluster_2
ENSDARG00000086236	si:dkey-163m14.7	---	---	1.20494	3.71e-05	0.000679	Cluster_6
ENSDARG00000069335	BCL6B	BCL6B	ENSG00000161940	1.20484	9.01e-05	0.0014	Cluster_8
ENSDARG00000090935	CCDC150	CCDC150	ENSG00000144395	1.20407	7e-06	0.000169	Cluster_4
ENSDARG00000094303	si:dkey-237j11.3	---	---	1.20197	0.005833	0.036525	Cluster_8
ENSDARG00000041917	ccl38a.4	---	ENSG00000006210	1.20121	5.21e-06	0.000134	Cluster_2
ENSDARG00000098327	CT573860.1	---	---	1.20079	0.000518	0.005629	Cluster_6
ENSDARG00000087131	ifnlr1	IL22RA1	ENSG00000249624	1.19735	5.98e-10	5.62e-08	Cluster_6
ENSDARG00000074684	zmp:0000000758	---	---	1.1971	0.028699	0.118765	Cluster_4
ENSDARG00000103738	si:ch73-343g19.7	---	---	1.19707	0.044744	0.163734	Cluster_4
ENSDARG00000025788	chp2	CHP2	---	1.19622	1.33e-08	8.49e-07	Cluster_4
ENSDARG00000088861	si:ch211-209p16.3	---	---	1.19607	0.01518	0.074266	Cluster_8
ENSDARG00000073950	si:ch73-296e2.2	---	---	1.19508	0.002521	0.019251	Cluster_8
ENSDARG00000055550	FO834888.1	---	---	1.19503	0.001765	0.014637	Cluster_2
ENSDARG00000003281	pik3ip1	PIK3IP1	ENSG00000100100	1.19486	0.002013	0.016195	Cluster_8
ENSDARG00000100412	si:dkey-201g16.5	---	---	1.19403	0.006944	0.041718	Cluster_2
ENSDARG00000040864	si:dkey-286j15.1	---	---	1.19319	0.011719	0.061601	Cluster_8
ENSDARG00000073901	---	---	---	1.19186	0.003286	0.023713	Cluster_2
ENSDARG00000096978	si:ch1073-147e4.1	---	---	1.19134	0.007406	0.043807	Cluster_4
ENSDARG00000092241	si:dkey-240n22.7	---	---	1.19052	1.52e-05	0.000324	Cluster_4
ENSDARG00000027070	acbd4	ACBD4	ENSG00000181513	1.19051	0.005365	0.034346	Cluster_5
ENSDARG00000104783	---	---	---	1.18972	1.19e-06	3.87e-05	Cluster_6
ENSDARG00000096959	si:dkey-29h14.10	---	---	1.18312	0.001205	0.010943	Cluster_6
ENSDARG00000042667	klf2a	KLF2	ENSG00000283039	1.18308	0.004311	0.02927	Cluster_2
ENSDARG00000098980	si:ch211-153f2.3	---	---	1.18299	0.00126	0.011314	Cluster_8
ENSDARG00000016143	xiap	XIAP	ENSG00000101966	1.18186	0.000517	0.005615	Cluster_2
ENSDARG00000088366	zgc:77938	ADH6	ENSG00000187758	1.18081	2.35e-05	0.000467	Cluster_6
ENSDARG00000102112	BX677667.1	---	---	1.1804	0.007963	0.04617	Cluster_4
ENSDARG00000057239	tph2	TPH2	ENSG00000139287	1.17327	1.3e-06	4.15e-05	Cluster_2
ENSDARG00000100346	si:ch211-194m7.4	---	---	1.17288	0.004777	0.031607	Cluster_8
ENSDARG00000105377	NA	---	---	1.17272	0.006907	0.041549	Cluster_6
ENSDARG00000090171	si:ch211-278p7.5	---	---	1.17154	0.002028	0.016268	Cluster_6
ENSDARG00000052045	ggt5a	GGT5	ENSG00000099998	1.17069	2.78e-05	0.000534	Cluster_6
ENSDARG00000037012	slc3a2b	SLC3A2	ENSG00000168003	1.16998	0.000205	0.002697	Cluster_2
ENSDARG00000017653	rgs13	RGS13	ENSG00000127074	1.16874	0.00117	0.010724	Cluster_2
ENSDARG00000102144	mettl10	---	ENSG00000258539	1.1681	0.007102	0.042485	Cluster_8
ENSDARG00000101671	zgc:158417	---	ENSG00000133561	1.16719	0.029003	0.119601	Cluster_2
ENSDARG00000103773	si:ch211-11c3.3	---	---	1.16665	0.002195	0.01732	Cluster_2
ENSDARG00000039828	zp3b	POMZP3	ENSG00000146707	1.1641	0.001849	0.015174	Cluster_6
[truncated: 2,002 more rows]

## Sheet: il10 KO
Probe_name	Gene	Orthologous_human_gene_Cornell	HumanOrthologues_Biomart2019	log2FoldChange	pvalue	padj
[truncated: 1,946 more rows]
