# Supplementary material for: Zebrafish IL-4–like Cytokines and IL-10 Suppress Inflammation but Only IL-10 Is Essential for Gill Homeostasis
Source: J Immunol. 2020 Aug 7;205(4):994–1008. doi: 10.4049/jimmunol.2000372 (PMC7416321; doi:10.4049/jimmunol.2000372)
Supplement: Data Supplement [file JI_2000372.zip › manifest.xml]

<?xml version="1.0" encoding="ISO-8859-1"?>
<!DOCTYPE datasupp PUBLIC "-//HIGHWIRE//DTD HighWire Data Supplement Manifest//EN" "http://schema.highwire.org/public/hwx/ds/datasupplement_manifest.dtd">
<datasupp sitecode="jimmunol">
<resource type="doi">10.4049/jimmunol.2000372</resource>
<linktext>Data Supplement</linktext>
<datasupp_id_string>Supplemental</datasupp_id_string>
<title>Data Supplement</title>
<description>
</description>
<file>
<filename>JI_2000372_Supplemental_Figures_1.pdf</filename>
<linktext>Supplemental Figures 1 (PDF)</linktext>
<item_id_string>Supplemental_PDF1</item_id_string>
<description>
</description>
</file>
<file>
<filename>JI_2000372_Supplemental_Table_1.xls</filename>
<linktext>Supplemental Table 1 (XLS)</linktext>
<item_id_string>Supplemental_XLS2</item_id_string>
<description>
</description>
</file>
</datasupp>
